# Supplementary material for: Genome-wide CRISPR screen identifies a cytokine-enhancer circuit driving HIF-2α activation in renal cancer
Source: J Clin Invest. 2026 Mar 24;136(10):e201639. doi: 10.1172/JCI201639 (PMC13178659; doi:10.1172/JCI201639)
Supplement: Supplemental tables 1-4 [file jci-136-201639-s009.xlsx]

## Sheet: Table S1 positive regulators
id	num	neg|score	neg|p-value	neg|fdr	neg|rank	neg|goodsgrna	neg|lfc	pos|score	pos|p-value	pos|fdr	pos|rank	pos|goodsgrna	pos|lfc	LOG RRP
KEAP1	4	1.3603e-13	2.4612e-07	0.000825	1	4	-0.72535	1	1	1	20110	0	-0.72535	12.8664
CUL3	4	2.4695e-10	2.4612e-07	0.000825	2	3	-0.38492	0.42503	0.55642	1	10748	1	-0.38492	9.60739
SMARCD1	4	4.2321e-10	2.4612e-07	0.000825	3	3	-0.41152	0.94409	0.9441	1	18814	0	-0.41152	9.37344
EPAS1	4	5.3636e-10	2.4612e-07	0.000825	4	3	-0.60644	0.939	0.939	1	18729	0	-0.60644	9.27054
BRD7	4	1.225e-09	2.4612e-07	0.000825	5	4	-0.30983	1	1	1	20109	0	-0.30983	8.91186
CAND1	4	1.3325e-09	2.4612e-07	0.000825	6	4	-0.29105	0.99999	0.99999	1	20103	0	-0.29105	8.87533
ZCCHC14	4	5.9137e-08	7.3837e-07	0.001238	7	4	-0.40933	0.99665	0.99669	1	20012	0	-0.40933	7.22814
TP53	4	7.3226e-08	7.3837e-07	0.001238	8	4	-0.34028	1	1	1	20105	0	-0.34028	7.13533
TAF6L	4	7.5405e-08	7.3837e-07	0.001238	9	4	-0.24414	0.99996	0.99996	1	20102	0	-0.24414	7.1226
GFPT1	4	1.1108e-07	7.3837e-07	0.001238	10	2	-0.5548	0.91109	0.91098	1	18135	0	-0.5548	6.95436
FBXO11	4	1.2695e-07	7.3837e-07	0.001238	11	3	-0.35138	0.15313	0.27799	1	5301	1	-0.35138	6.89637
SUPT20H	4	1.2905e-07	7.3837e-07	0.001238	12	4	-0.24964	1	1	1	20108	0	-0.24964	6.88924
TADA1	4	5.3248e-07	3.1996e-06	0.00495	13	3	-0.32315	0.68962	0.70598	1	13870	1	-0.32315	6.2737
SP1	4	1.1676e-06	5.6608e-06	0.008133	14	4	-0.34542	1	1	1	20107	0	-0.34542	5.93271
STAG1	4	1.5203e-06	6.153e-06	0.008251	15	4	-0.21905	1	1	1	20106	0	-0.21905	5.81807
THOC2	4	5.7367e-06	1.9444e-05	0.023005	16	3	-0.20422	0.85998	0.85985	1	17071	0	-0.20422	5.24134
THOC6	4	5.7985e-06	1.9444e-05	0.023005	17	4	-0.16608	0.99999	0.99999	1	20104	0	-0.16608	5.23668
PTPN14	4	6.1977e-06	2.092e-05	0.023377	18	4	-0.21042	0.99772	0.99775	1	20048	0	-0.21042	5.20777
NXT1	4	8.0595e-06	2.732e-05	0.028921	19	4	-0.20225	0.99914	0.99915	1	20079	0	-0.20225	5.09369
AP2S1	4	4.0356e-05	0.00015678	0.157673	20	4	-0.17296	0.99896	0.99896	1	20076	0	-0.17296	4.39409
HDAC8	4	4.3497e-05	0.00016662	0.159595	21	4	-0.19864	0.99996	0.99996	1	20101	0	-0.19864	4.36154
SESN1	4	5.076e-05	0.00019567	0.178893	22	3	-0.26678	0.31701	0.45551	1	8752	1	-0.26678	4.29448
RPL10L	4	5.3829e-05	0.0002065	0.180585	23	3	-0.33599	0.64892	0.67788	1	13313	1	-0.33599	4.26898
KCTD5	4	6.1961e-05	0.00024194	0.202764	24	3	-0.15622	0.79804	0.79766	1	15756	0	-0.15622	4.20788
PAPD5	4	8.0619e-05	0.00030938	0.240374	25	4	-0.25401	0.99263	0.99272	1	19909	0	-0.25401	4.09356
USP22	4	8.4074e-05	0.00032217	0.240374	26	3	-0.27576	0.97022	0.97024	1	19388	0	-0.27576	4.07534
CTDNEP1	4	8.4379e-05	0.00032267	0.240374	27	4	-0.20393	0.99992	0.99991	1	20100	0	-0.20393	4.07377
PABPC1	4	0.00010294	0.00037435	0.257921	28	3	-0.22065	0.96663	0.96669	1	19310	0	-0.22065	3.98742
MAU2	4	0.00010422	0.00037632	0.257921	29	3	-0.20539	0.95415	0.95421	1	19035	0	-0.20539	3.98205
DSCAM	4	0.00010617	0.00038469	0.257921	30	3	-0.30066	0.78331	0.78323	1	15479	1	-0.30066	3.974
ZNF317	4	0.00011084	0.00040192	0.260779	31	4	-0.16691	0.99989	0.99989	1	20099	0	-0.16691	3.9553
SYT16	4	0.00011574	0.00042899	0.269647	32	3	-0.19737	0.90889	0.90874	1	18088	0	-0.19737	3.93652
FASN	4	0.00012738	0.00046837	0.285479	33	4	-0.20791	0.99987	0.99987	1	20098	0	-0.20791	3.8949
SLAMF7	4	0.0001339	0.00049643	0.287664	34	4	-0.16487	0.99987	0.99986	1	20097	0	-0.16487	3.87322
MED13	4	0.00013523	0.00050283	0.287664	35	3	-0.27544	0.90132	0.90111	1	17930	0	-0.27544	3.86893
PDZD8	4	0.00013828	0.00051513	0.287664	36	4	-0.16349	0.99986	0.99986	1	20096	0	-0.16349	3.85924
DTWD1	4	0.00014235	0.00052916	0.287664	37	3	-0.20012	0.53075	0.60821	1	11861	1	-0.20012	3.84664
C1orf61	4	0.00017442	0.00064558	0.332166	38	3	-0.14214	0.98706	0.98715	1	19796	0	-0.14214	3.7584
CFC1B	4	0.00018142	0.00067413	0.332166	39	1	0.016488	0.1524	0.27721	1	5287	2	0.016488	3.74131
NEURL4	4	0.00018274	0.00067708	0.332166	40	4	-0.16212	0.99982	0.99982	1	20095	0	-0.16212	3.73817
EGFLAM	4	0.00023903	0.00087152	0.417374	41	4	-0.20796	0.99976	0.99976	1	20094	0	-0.20796	3.62155
CREBBP	4	0.00024727	0.00090548	0.423555	42	3	-0.27414	0.96191	0.96198	1	19199	0	-0.27414	3.60683
FBXL19	4	0.00025906	0.00094142	0.426073	43	4	-0.1508	0.99974	0.99974	1	20093	0	-0.1508	3.5866
TEAD1	4	0.00026167	0.00095323	0.426073	44	4	-0.20487	0.99974	0.99974	1	20092	0	-0.20487	3.58225
ZNF805	4	0.00028092	0.0010217	0.428812	45	3	-0.16655	0.84134	0.84111	1	16667	0	-0.16655	3.55142
LRRC32	4	0.00028508	0.0010433	0.428812	46	3	-0.11215	0.58257	0.63662	1	12416	1	-0.11215	3.54503
ATXN7	4	0.0002853	0.0010438	0.428812	47	4	-0.18095	0.99971	0.99972	1	20091	0	-0.18095	3.5447
ACOT2	4	0.0002895	0.001063	0.428812	48	3	-0.13293	0.88533	0.88498	1	17598	0	-0.13293	3.53835
GLMN	4	0.00029062	0.001066	0.428812	49	3	-0.15995	0.32257	0.46153	1	8865	1	-0.15995	3.53667
GABRE	4	0.00030133	0.0011004	0.433993	50	4	-0.20037	0.9997	0.99971	1	20090	0	-0.20037	3.52096
DCBLD2	4	0.00032916	0.001193	0.434705	51	4	-0.20716	0.99967	0.99968	1	20089	0	-0.20716	3.48259
MYO9B	4	0.00032992	0.0011959	0.434705	52	4	-0.1249	0.99967	0.99968	1	20088	0	-0.1249	3.48159
CLEC18A	4	0.00033965	0.0012328	0.434705	53	2	-0.16379	0.0012176	0.0044073	0.571926	153	1	-0.16379	3.46897
CEBPB	4	0.00034197	0.0012412	0.434705	54	4	-0.20882	0.99811	0.99814	1	20054	0	-0.20882	3.46601
ABAT	4	0.00034537	0.0012535	0.434705	55	3	-0.24438	0.24848	0.38129	1	7315	1	-0.24438	3.46172
FREM2	4	0.00038541	0.0013997	0.467046	56	3	-0.23138	0.84138	0.84114	1	16668	0	-0.23138	3.41408
PPAN-P2RY11	4	0.00038873	0.001413	0.467046	57	2	-0.028712	0.58522	0.63819	1	12447	1	-0.028712	3.41035
PSMD7	4	0.00040252	0.0014588	0.467046	58	3	-0.29021	0.29886	0.43584	1	8335	1	-0.29021	3.39521
AR	4	0.00041777	0.0015154	0.467046	59	4	-0.16575	0.99664	0.99668	1	20011	0	-0.16575	3.37906
RASSF2	4	0.00042163	0.0015306	0.467046	60	3	-0.16418	0.89749	0.89729	1	17855	0	-0.16418	3.37507
SMC1A	4	0.00042225	0.0015321	0.467046	61	3	-0.18697	0.97663	0.97673	1	19530	0	-0.18697	3.37443
SPOP	4	0.00042337	0.001537	0.467046	62	4	-0.1991	0.99958	0.99958	1	20087	0	-0.1991	3.37328
MTF1	4	0.00042872	0.0015557	0.467046	63	3	-0.21075	0.94139	0.94139	1	18766	0	-0.21075	3.36783
CATIP	4	0.00044055	0.0015956	0.471971	64	2	-0.096262	0.80679	0.80643	1	15930	0	-0.096262	3.356
SNTB2	4	0.00046065	0.0016773	0.488951	65	4	-0.16326	0.99954	0.99954	1	20086	0	-0.16326	3.33663
AKNA	4	0.0004899	0.0017807	0.511669	66	3	-0.21785	0.97437	0.97442	1	19484	0	-0.21785	3.30989
XPO5	4	0.00050046	0.0018211	0.515897	67	4	-0.16674	0.9919	0.99197	1	19899	0	-0.16674	3.30063
WDR63	4	0.00051663	0.0018821	0.518581	68	3	-0.24967	0.89751	0.89731	1	17856	0	-0.24967	3.28682
Non-TargetingControl_494	1	0.00053782	0.00054664	0.289343	69	1	-0.36247	0.99946	0.99949	1	20085	0	-0.36247	3.26936
PIM2	4	0.00053822	0.0019579	0.532178	70	4	-0.23066	0.99849	0.9985	1	20061	0	-0.23066	3.26904
COX6A2	4	0.00056519	0.0020701	0.555182	71	4	-0.23356	0.9931	0.99318	1	19920	0	-0.23356	3.24781
PFN2	4	0.0005826	0.0021341	0.564812	72	3	-0.20573	0.95658	0.95664	1	19093	0	-0.20573	3.23463
ADCY7	4	0.00059336	0.0021725	0.567507	73	2	-0.20883	0.94969	0.94969	1	18920	0	-0.20883	3.22668
KRT3	4	0.00061826	0.0022547	0.573577	74	4	-0.18415	0.99938	0.99939	1	20084	0	-0.18415	3.20883
NXF1	4	0.0006227	0.0022729	0.573577	75	4	-0.13326	0.99616	0.99623	1	19998	0	-0.13326	3.20572
TFAP4	4	0.00062426	0.0022813	0.573577	76	2	-0.11529	0.83198	0.83179	1	16465	0	-0.11529	3.20463
ZNF695	4	0.00067359	0.0024595	0.610744	77	3	-0.21962	0.6849	0.70253	1	13808	1	-0.21962	3.1716
CLPP	4	0.00069097	0.0025235	0.618993	78	4	-0.17879	0.99931	0.99932	1	20083	0	-0.17879	3.16054
SGTB	4	0.00071742	0.0026126	0.627082	79	4	-0.14664	0.99928	0.99928	1	20082	0	-0.14664	3.14423
CCDC78	4	0.00072907	0.002648	0.627082	80	4	-0.16249	0.99927	0.99927	1	20081	0	-0.16249	3.13723
SDF2L1	4	0.00075144	0.0027214	0.636484	81	1	0.0010475	0.52431	0.60487	1	11798	1	0.0010475	3.12411
GLI2	4	0.00080325	0.0029065	0.664323	82	1	-0.010251	0.21172	0.34167	1	6554	1	-0.010251	3.09515
NEK7	4	0.00082465	0.0029818	0.673879	83	2	-0.40305	0.95586	0.95591	1	19076	0	-0.40305	3.08373
RPS6KL1	4	0.00085506	0.0030856	0.680424	84	2	-0.03481	0.79011	0.78979	1	15606	1	-0.03481	3.068
MCM3AP	4	0.00085546	0.0030886	0.680424	85	4	-0.19102	0.99914	0.99915	1	20080	0	-0.19102	3.0678
RBM19	4	0.00092216	0.0033372	0.717924	86	3	-0.19219	0.79152	0.79115	1	15629	1	-0.19219	3.03519
DAAM1	4	0.00093138	0.0033618	0.717924	87	4	-0.15101	0.99329	0.99336	1	19925	0	-0.15101	3.03087
CEP126	4	0.00095241	0.003442	0.717924	88	4	-0.16972	0.99905	0.99904	1	20078	0	-0.16972	3.02118
UMOD	4	0.0009577	0.0034602	0.717924	89	3	-0.14137	0.2359	0.36778	1	7052	1	-0.14137	3.01877
CDH16	4	0.00095866	0.0034622	0.717924	90	3	-0.11481	0.52318	0.60426	1	11786	1	-0.11481	3.01834
ACIN1	4	0.0010139	0.003664	0.736492	91	3	-0.17683	0.87247	0.87216	1	17340	0	-0.17683	2.994
DDIT3	4	0.0010235	0.0036975	0.736492	92	4	-0.19758	0.99898	0.99898	1	20077	0	-0.19758	2.98991
PAPSS1	4	0.0010491	0.0037984	0.736492	93	3	-0.15963	0.99895	0.99895	1	20075	0	-0.15963	2.97918
GPR119	4	0.0010504	0.0038048	0.736492	94	3	-0.21659	0.82911	0.82887	1	16402	0	-0.21659	2.97865
NTF4	4	0.0010597	0.0038373	0.736492	95	3	-0.17085	0.79606	0.79562	1	15712	1	-0.17085	2.97482
IL12B	4	0.0010623	0.0038447	0.736492	96	3	-0.1411	0.94999	0.95	1	18927	0	-0.1411	2.97375
TAF13	4	0.001074	0.0038831	0.73683	97	3	-0.16704	0.67359	0.69455	1	13639	1	-0.16704	2.969
PHF6	4	0.0011274	0.0040657	0.753833	98	3	-0.14186	0.96424	0.96431	1	19261	0	-0.14186	2.94792
BDP1	4	0.0011287	0.0040696	0.753833	99	4	-0.19856	0.99693	0.99698	1	20024	0	-0.19856	2.94742
WFDC5	4	0.0011451	0.0041292	0.753833	100	2	-0.23857	0.40064	0.5455	1	10525	1	-0.23857	2.94116
SLC1A6	4	0.0011616	0.0041947	0.753833	101	4	-0.1874	0.99884	0.99883	1	20074	0	-0.1874	2.93494
DDX39A	4	0.0011639	0.004203	0.753833	102	3	-0.2113	0.9199	0.91976	1	18298	0	-0.2113	2.93408
TXNDC17	4	0.0011703	0.0042252	0.753833	103	4	-0.21435	0.99883	0.99882	1	20073	0	-0.21435	2.9317
PELI3	4	0.0011732	0.004235	0.753833	104	3	-0.20612	0.83647	0.83619	1	16560	0	-0.20612	2.93063
MS4A12	4	0.0011887	0.0042902	0.756948	105	2	-0.14403	0.97001	0.97004	1	19383	0	-0.14403	2.92493
Non-TargetingControl_84	1	0.0012117	0.0011959	0.434705	106	1	-0.24556	0.99879	0.99881	1	20072	0	-0.24556	2.9166
MPP2	4	0.0012364	0.0044787	0.761531	107	3	-0.2241	0.581	0.63573	1	12394	1	-0.2241	2.90784
Non-TargetingControl_839	1	0.0012376	0.0012235	0.434705	108	1	-0.23846	0.99876	0.99878	1	20071	0	-0.23846	2.90742
MMD2	4	0.0012423	0.0045023	0.761531	109	4	-0.12225	0.99876	0.99875	1	20070	0	-0.12225	2.90577
EYA2	4	0.001251	0.0045328	0.761531	110	3	-0.27668	0.87391	0.87358	1	17370	0	-0.27668	2.90274
AJUBA	4	0.0012587	0.004556	0.761531	111	3	-0.18058	0.98232	0.98243	1	19681	0	-0.18058	2.90008
ZNF865	4	0.0012607	0.0045619	0.761531	112	3	-0.1819	0.72747	0.73487	1	14455	1	-0.1819	2.89939
MED17	4	0.0012768	0.0046204	0.761531	113	3	-0.15118	0.77928	0.77942	1	15404	1	-0.15118	2.89388
ETS1	4	0.0012828	0.0046396	0.761531	114	2	-0.17835	0.2034	0.33266	1	6369	1	-0.17835	2.89184
CCDC85A	4	0.0012838	0.0046451	0.761531	115	3	-0.1218	0.42112	0.55466	1	10716	1	-0.1218	2.8915
OR8J1	4	0.001287	0.0046569	0.761531	116	3	-0.26239	0.97283	0.97287	1	19453	0	-0.26239	2.89042
DHX29	4	0.0013212	0.0047819	0.768708	117	3	-0.17955	0.85304	0.85284	1	16917	0	-0.17955	2.87903
PRPH	4	0.0013322	0.0048154	0.768708	118	3	-0.1782	0.19775	0.32653	1	6251	1	-0.1782	2.87543
SARM1	4	0.0013437	0.0048513	0.768708	119	3	-0.20443	0.55187	0.61943	1	12090	1	-0.20443	2.8717
HTN1	4	0.0013561	0.0048936	0.768708	120	4	-0.11856	0.99864	0.99865	1	20069	0	-0.11856	2.86771
GLRA2	4	0.0013572	0.0048991	0.768708	121	4	-0.19864	0.99864	0.99865	1	20068	0	-0.19864	2.86736
C8orf4	4	0.001366	0.0049301	0.768708	122	4	-0.12439	0.99863	0.99864	1	20067	0	-0.12439	2.86455
ALYREF	4	0.001398	0.0050334	0.773902	123	3	-0.22582	0.88596	0.88562	1	17613	0	-0.22582	2.85449
CACUL1	4	0.0013998	0.0050403	0.773902	124	4	-0.15352	0.9986	0.99861	1	20066	0	-0.15352	2.85393
HMHA1	4	0.0014114	0.0050881	0.775315	125	3	-0.15204	0.72351	0.7317	1	14399	1	-0.15204	2.85035
MAGEL2	4	0.0014282	0.0051521	0.776895	126	4	-0.12256	0.99857	0.99857	1	20065	0	-0.12256	2.84521
MINK1	4	0.0014347	0.0051757	0.776895	127	4	-0.13001	0.99857	0.99857	1	20064	0	-0.13001	2.84324
Non-TargetingControl_280	1	0.001458	0.0014435	0.467046	128	1	-0.19468	0.99854	0.99857	1	20063	0	-0.19468	2.83624
CRISPLD2	4	0.0014625	0.0052673	0.778251	129	3	-0.21086	0.53588	0.61087	1	11912	1	-0.21086	2.8349
OR8G1	4	0.0014792	0.0053273	0.778251	130	2	-0.14999	0.90333	0.90311	1	17972	0	-0.14999	2.82997
KMT2B	4	0.001483	0.0053386	0.778251	131	4	-0.14821	0.99852	0.99852	1	20062	0	-0.14821	2.82886
POU4F1	4	0.0015214	0.0054784	0.778251	132	4	-0.11158	0.99848	0.99848	1	20060	0	-0.11158	2.81776
CDC14B	4	0.0015284	0.0055011	0.778251	133	2	-0.069549	0.69115	0.7071	1	13898	1	-0.069549	2.81576
EMB	4	0.0015298	0.005507	0.778251	134	2	-0.14293	0.98336	0.98344	1	19707	0	-0.14293	2.81537
OTUD4	4	0.0015566	0.0055921	0.778251	135	3	-0.17745	0.97363	0.97367	1	19466	0	-0.17745	2.80782
DDX39B	4	0.0015662	0.0056177	0.778251	136	3	-0.20525	0.2288	0.36003	1	6903	1	-0.20525	2.80515
GPR19	4	0.0015831	0.0056812	0.778251	137	3	-0.17428	0.21085	0.3407	1	6534	1	-0.17428	2.80049
FGD1	4	0.0015855	0.0056901	0.778251	138	4	-0.13341	0.99841	0.99842	1	20059	0	-0.13341	2.79983
SOCS2	4	0.0015952	0.0057181	0.778251	139	4	-0.15833	0.99458	0.99465	1	19953	0	-0.15833	2.79718
USP9X	4	0.0016107	0.0057693	0.778251	140	3	-0.21988	0.98624	0.98634	1	19778	0	-0.21988	2.79299
ZBED9	4	0.0016205	0.0058018	0.778251	141	4	-0.14179	0.99824	0.99826	1	20057	0	-0.14179	2.79035
AMIGO2	4	0.0016767	0.0060056	0.799048	142	3	-0.17434	0.97045	0.97048	1	19396	0	-0.17434	2.77554
HMSD	4	0.0016923	0.0060583	0.799048	143	3	-0.22587	0.80427	0.80389	1	15879	0	-0.22587	2.77152
MCEE	4	0.0017201	0.0061626	0.799048	144	4	-0.1441	0.99828	0.9983	1	20058	0	-0.1441	2.76445
HSPB1	4	0.00173	0.0061996	0.799048	145	3	-0.28465	0.96131	0.96138	1	19181	0	-0.28465	2.76195
FZR1	4	0.0017355	0.0062178	0.799048	146	2	-0.038006	0.29757	0.43438	1	8306	2	-0.038006	2.76058
CTRB1	4	0.0017367	0.0062217	0.799048	147	3	-0.1278	0.85892	0.85879	1	17046	0	-0.1278	2.76028
HOXA3	4	0.0017411	0.006237	0.799048	148	4	-0.21492	0.99357	0.99363	1	19930	0	-0.21492	2.75918
NDST2	4	0.0017735	0.0063463	0.807902	149	4	-0.15839	0.99823	0.99824	1	20056	0	-0.15839	2.75117
EPHA2	4	0.0017872	0.0064029	0.809982	150	2	-0.03295	0.82411	0.82389	1	16295	0	-0.03295	2.74783
PIAS4	4	0.0018323	0.006551	0.821812	151	3	-0.15359	0.98116	0.98126	1	19652	0	-0.15359	2.737
IL27RA	4	0.0018639	0.0066642	0.821812	152	4	-0.26427	0.99632	0.99638	1	20001	0	-0.26427	2.72958
Non-TargetingControl_407	1	0.0018727	0.0018516	0.517258	153	1	-0.20716	0.99813	0.99813	1	20055	0	-0.20716	2.72753
C10orf12	4	0.001875	0.0067017	0.821812	154	4	-0.17881	0.9957	0.99577	1	19981	0	-0.17881	2.727
ARHGAP21	4	0.0018803	0.0067194	0.821812	155	3	-0.15609	0.98863	0.9887	1	19830	0	-0.15609	2.72577
SPPL3	4	0.0018992	0.0067927	0.821812	156	2	-0.13722	0.58792	0.63978	1	12482	1	-0.13722	2.72143
PDE7A	4	0.0019094	0.0068232	0.821812	157	4	-0.12361	0.99809	0.99813	1	20053	0	-0.12361	2.7191
MAP1LC3C	4	0.0019425	0.0069463	0.831654	158	2	-0.032141	0.35173	0.49288	1	9476	1	-0.032141	2.71164
SPOCK3	4	0.0019943	0.0071274	0.837473	159	1	-0.0059901	0.49525	0.58988	1	11486	1	-0.0059901	2.70021
FLRT2	4	0.0020044	0.0071678	0.837473	160	3	-0.14566	0.57216	0.63067	1	12305	1	-0.14566	2.69802
LIX1L	4	0.002015	0.0072116	0.837473	161	4	-0.10288	0.99798	0.99802	1	20052	0	-0.10288	2.69572
SALL4	4	0.0020242	0.0072456	0.837473	162	3	-0.27586	0.75525	0.75798	1	14955	1	-0.27586	2.69375
SRSF6	4	0.0020254	0.0072485	0.837473	163	2	-0.14791	0.70338	0.71612	1	14082	1	-0.14791	2.69349
TVP23C	4	0.0020398	0.0072978	0.837473	164	4	-0.21511	0.99796	0.998	1	20051	0	-0.21511	2.69041
LOC100134391	4	0.0020477	0.0073248	0.837473	165	2	-0.088075	0.93044	0.93034	1	18546	0	-0.088075	2.68873
GLTSCR1	4	0.0020505	0.0073362	0.837473	166	4	-0.15016	0.99583	0.99589	1	19986	0	-0.15016	2.68814
MYBL1	4	0.002059	0.0073696	0.837473	167	3	-0.17249	0.89819	0.89799	1	17871	0	-0.17249	2.68634
MLXIP	4	0.00209	0.0074833	0.842718	168	3	-0.21242	0.80721	0.80688	1	15937	0	-0.21242	2.67985
CXADR	4	0.0020956	0.0074996	0.842718	169	2	-0.13735	0.29701	0.43377	1	8296	1	-0.13735	2.67869
BIRC2	4	0.0021155	0.0075552	0.844018	170	2	-0.083885	0.36839	0.51079	1	9841	2	-0.083885	2.67459
C3orf38	4	0.0021269	0.0075951	0.844018	171	2	-0.086828	0.095903	0.20724	1	3981	2	-0.086828	2.67225
C19orf71	4	0.0021525	0.007692	0.844038	172	4	-0.10696	0.99785	0.99789	1	20050	0	-0.10696	2.66706
MLF1	4	0.0021763	0.0077708	0.844038	173	3	-0.21578	0.88624	0.88589	1	17619	0	-0.21578	2.66228
ZC3H10	4	0.0021995	0.0078496	0.844038	174	4	-0.12981	0.9978	0.99784	1	20049	0	-0.12981	2.65768
TF	4	0.0022013	0.0078555	0.844038	175	1	0.068572	0.19006	0.31815	1	6086	2	0.068572	2.65732
GYPB	4	0.0022032	0.0078629	0.844038	176	3	-0.1924	0.77959	0.77971	1	15409	1	-0.1924	2.65695
MAPKAPK2	4	0.0022367	0.0079889	0.844038	177	3	-0.12315	0.95951	0.9596	1	19147	0	-0.12315	2.65039
HOXB3	4	0.0023048	0.0082276	0.844038	178	3	-0.10826	0.90631	0.90618	1	18038	0	-0.10826	2.63737
RAB18	4	0.0023088	0.0082453	0.844038	179	3	-0.21244	0.66	0.68525	1	13464	1	-0.21244	2.63661
TMEM233	4	0.0023253	0.0082955	0.844038	180	2	-0.061833	0.27729	0.41254	1	7901	2	-0.061833	2.63352
ANXA4	4	0.0023973	0.0085505	0.844038	181	2	-0.11448	0.84869	0.8485	1	16824	0	-0.11448	2.62028
TRIM49D1	4	0.0024003	0.0085589	0.844038	182	3	-0.18306	0.41268	0.5508	1	10628	1	-0.18306	2.61973
ARFIP2	4	0.0024166	0.0086184	0.844038	183	3	-0.19075	0.70471	0.71712	1	14105	1	-0.19075	2.6168
ABCA2	4	0.002428	0.0086613	0.844038	184	4	-0.26445	0.99757	0.99761	1	20047	0	-0.26445	2.61475
SLTM	4	0.00246	0.008773	0.844038	185	3	-0.092925	0.93355	0.93354	1	18616	0	-0.092925	2.60906
P2RX4	4	0.002469	0.0087981	0.844038	186	4	-0.16753	0.99753	0.99757	1	20046	0	-0.16753	2.60748
ITGB1BP1	4	0.002484	0.0088434	0.844038	187	3	-0.13486	0.76124	0.76318	1	15069	1	-0.13486	2.60485
NCOA3	4	0.0025101	0.0089291	0.844038	188	4	-0.090228	0.99749	0.99753	1	20045	0	-0.090228	2.60031
APLN	4	0.0025118	0.008934	0.844038	189	1	0.051566	0.23493	0.36673	1	7038	2	0.051566	2.60001
ACBD5	4	0.0025252	0.0089734	0.844038	190	4	-0.11269	0.99747	0.99752	1	20044	0	-0.11269	2.5977
ZC3H12A	4	0.0025261	0.0089773	0.844038	191	4	-0.16383	0.99747	0.99752	1	20043	0	-0.16383	2.59755
GBGT1	4	0.0025445	0.0090437	0.844038	192	4	-0.10715	0.99746	0.9975	1	20042	0	-0.10715	2.5944
SSX2	4	0.0025509	0.0090639	0.844038	193	4	-0.1724	0.99285	0.99293	1	19915	0	-0.1724	2.59331
AKAP2	4	0.0025635	0.0091058	0.844038	194	1	-0.02815	0.7463	0.7504	1	14795	1	-0.02815	2.59117
COPS4	4	0.0025671	0.0091166	0.844038	195	3	-0.19227	0.96999	0.97001	1	19382	0	-0.19227	2.59056
WDR48	4	0.0025734	0.00914	0.844038	196	4	-0.28339	0.99743	0.99747	1	20041	0	-0.28339	2.58949
B3GAT1	4	0.0025914	0.0092003	0.844038	197	3	-0.12068	0.30565	0.44319	1	8491	1	-0.12068	2.58647
IGF1R	4	0.0025927	0.0092052	0.844038	198	4	-0.11629	0.99741	0.99745	1	20040	0	-0.11629	2.58625
FOXO1	4	0.0026073	0.0092525	0.844038	199	4	-0.12289	0.99359	0.99365	1	19931	0	-0.12289	2.58381
PDCD10	4	0.0026153	0.0092751	0.844038	200	2	-0.10027	0.84322	0.84301	1	16696	0	-0.10027	2.58248
SETDB1	4	0.0026169	0.0092825	0.844038	201	4	-0.12318	0.99738	0.99743	1	20039	0	-0.12318	2.58221
XPO7	4	0.0026389	0.009344	0.844038	202	3	-0.12152	0.84518	0.84494	1	16739	0	-0.12152	2.57858
JAKMIP3	4	0.0026465	0.0093691	0.844038	203	4	-0.17962	0.99735	0.9974	1	20038	0	-0.17962	2.57733
KCTD9	4	0.0026604	0.0094159	0.844038	204	4	-0.086901	0.99734	0.99738	1	20037	0	-0.086901	2.57505
SLC25A2	4	0.0026626	0.0094218	0.844038	205	3	-0.20478	0.89947	0.89928	1	17891	0	-0.20478	2.57469
COMMD4	4	0.0026646	0.0094272	0.844038	206	4	-0.093716	0.99734	0.99738	1	20036	0	-0.093716	2.57437
PLCG2	4	0.0026683	0.0094371	0.844038	207	4	-0.13172	0.99733	0.99738	1	20035	0	-0.13172	2.57377
NCOR2	4	0.0026694	0.009439	0.844038	208	3	-0.22338	0.72153	0.73009	1	14366	1	-0.22338	2.57359
Non-TargetingControl_802	1	0.0026762	0.00265	0.627082	209	1	-0.29846	0.99732	0.99734	1	20034	0	-0.29846	2.57248
FCRL4	4	0.002687	0.0095025	0.844038	210	3	-0.20544	0.93452	0.9345	1	18633	0	-0.20544	2.57073
UBE2R2	4	0.0027007	0.0095552	0.844038	211	4	-0.12949	0.9973	0.99735	1	20033	0	-0.12949	2.56852
CENPC	4	0.0027026	0.009564	0.844038	212	3	-0.19814	0.92962	0.92952	1	18529	0	-0.19814	2.56822
TNFSF14	4	0.0027173	0.0096123	0.844038	213	4	-0.1144	0.99728	0.99734	1	20032	0	-0.1144	2.56586
ANXA2	4	0.0027187	0.0096152	0.844038	214	2	-0.053676	0.87225	0.87195	1	17333	0	-0.053676	2.56564
ZNF774	4	0.002726	0.0096418	0.844038	215	4	-0.10047	0.99727	0.99733	1	20031	0	-0.10047	2.56447
EXOSC5	4	0.0027283	0.0096487	0.844038	216	3	-0.25051	0.88135	0.88104	1	17509	0	-0.25051	2.56411
TGS1	4	0.0027293	0.0096514	0.844038	217	3	-0.2075	0.31436	0.45263	1	8686	1	-0.2075	2.56395
ZNF174	4	0.0027542	0.0097329	0.847478	218	3	-0.28617	0.92687	0.92679	1	18472	0	-0.28617	2.56
C1QTNF8	4	0.0027899	0.009855	0.852909	219	2	-0.085672	0.78976	0.78946	1	15601	1	-0.085672	2.55441
SCAMP4	4	0.0027965	0.0098801	0.852909	220	3	-0.17711	0.90741	0.90727	1	18057	0	-0.17711	2.55339
TRIM55	4	0.0028222	0.0099815	0.855234	221	3	-0.28881	0.66607	0.68934	1	13542	1	-0.28881	2.54941
Non-TargetingControl_861	1	0.0028317	0.0028026	0.647946	222	1	-0.25613	0.99717	0.9972	1	20030	0	-0.25613	2.54795
CFAP126	4	0.0028419	0.01005	0.855234	223	4	-0.13904	0.99716	0.99721	1	20029	0	-0.13904	2.54639
PCYT1A	4	0.0028438	0.010056	0.855234	224	2	-0.11217	0.14659	0.27094	1	5161	2	-0.11217	2.5461
MAP3K4	4	0.0028691	0.01014	0.855234	225	4	-0.14074	0.99713	0.99718	1	20028	0	-0.14074	2.54225
KCNH3	4	0.0028739	0.010162	0.855234	226	2	-0.037265	0.38446	0.52806	1	10182	1	-0.037265	2.54153
CHTOP	4	0.0029001	0.01025	0.856271	227	4	-0.10618	0.9971	0.99714	1	20027	0	-0.10618	2.53759
SNX1	4	0.002902	0.01026	0.856271	228	4	-0.14239	0.9971	0.99714	1	20026	0	-0.14239	2.5373
MRGPRG	4	0.0029256	0.01035	0.856965	229	2	-0.0022827	0.29314	0.4296	1	8215	2	-0.0022827	2.53379
COL27A1	4	0.0029268	0.010353	0.856965	230	3	-0.2092	0.86826	0.86795	1	17257	0	-0.2092	2.53361
TNFRSF1B	4	0.0029575	0.010462	0.861648	231	4	-0.11807	0.99704	0.99708	1	20025	0	-0.11807	2.52908
ATAD1	4	0.0029751	0.010532	0.861648	232	3	-0.22223	0.57631	0.6331	1	12350	1	-0.22223	2.5265
NCOA6	4	0.0029774	0.010538	0.861648	233	1	-0.021806	0.38569	0.52939	1	10204	1	-0.021806	2.52616
NUBP1	4	0.0029922	0.010585	0.862007	234	3	-0.17077	0.89668	0.89649	1	17838	0	-0.17077	2.52401
UBE3D	4	0.003029	0.010707	0.868167	235	2	-0.054523	0.2922	0.42857	1	8196	2	-0.054523	2.5187
TMEM127	4	0.0030808	0.010878	0.868167	236	3	-0.098739	0.95738	0.95748	1	19103	0	-0.098739	2.51134
TRIM67	4	0.0030902	0.010907	0.868167	237	4	-0.14095	0.99691	0.99695	1	20023	0	-0.14095	2.51001
KCNB2	4	0.0031198	0.011019	0.868167	238	4	-0.11499	0.99688	0.99692	1	20022	0	-0.11499	2.50587
TJAP1	4	0.0031274	0.01104	0.868167	239	4	-0.13936	0.99687	0.99691	1	20021	0	-0.13936	2.50482
PPP6C	4	0.0031325	0.011056	0.868167	240	2	-0.14896	0.87343	0.87311	1	17360	0	-0.14896	2.50411
ALOX12B	4	0.0031487	0.01111	0.868167	241	3	-0.12638	0.98819	0.98826	1	19822	0	-0.12638	2.50187
TRAPPC6A	4	0.0031556	0.011127	0.868167	242	4	-0.11365	0.99684	0.99688	1	20020	0	-0.11365	2.50092
Non-TargetingControl_510	1	0.0031557	0.0031122	0.680424	243	1	-0.3023	0.99684	0.9969	1	20019	0	-0.3023	2.5009
XAGE5	4	0.0031791	0.011216	0.868167	244	4	-0.10408	0.99682	0.99686	1	20018	0	-0.10408	2.4977
ATXN2L	4	0.0031805	0.01122	0.868167	245	4	-0.17008	0.99682	0.99686	1	20017	0	-0.17008	2.4975
2023-03-08	4	0.0031834	0.011232	0.868167	246	3	-0.14959	0.73517	0.74108	1	14600	1	-0.14959	2.49711
TRAF3	4	0.0031842	0.011235	0.868167	247	3	-0.16586	0.96838	0.96841	1	19348	0	-0.16586	2.497
DGAT2L6	4	0.0032202	0.011366	0.868167	248	4	-0.14794	0.99678	0.99682	1	20016	0	-0.14794	2.49212
TFCP2	4	0.0032315	0.011398	0.868167	249	4	-0.14518	0.99677	0.99682	1	20015	0	-0.14518	2.4906
XPO4	4	0.003236	0.01141	0.868167	250	2	-0.10063	0.98551	0.98557	1	19766	0	-0.10063	2.48999
GPANK1	4	0.0032809	0.011559	0.868941	251	4	-0.15377	0.99672	0.99676	1	20014	0	-0.15377	2.48401
CCDC79	4	0.0032831	0.011568	0.868941	252	4	-0.14205	0.99672	0.99676	1	20013	0	-0.14205	2.48372
NPVF	4	0.0032865	0.011578	0.868941	253	3	-0.13973	0.75165	0.75492	1	14891	1	-0.13973	2.48327
RPL22	4	0.0033394	0.011757	0.870619	254	3	-0.12201	0.95003	0.95003	1	18930	0	-0.12201	2.47633
ZNF784	4	0.003383	0.011903	0.870619	255	4	-0.073353	0.99662	0.99667	1	20010	0	-0.073353	2.4707
CLEC1A	4	0.0033911	0.01193	0.870619	256	2	-0.057918	0.17694	0.30393	1	5817	1	-0.057918	2.46966
ALCAM	4	0.0033954	0.011941	0.870619	257	4	-0.1014	0.9966	0.99666	1	20009	0	-0.1014	2.46911
TIPARP	4	0.0034032	0.011961	0.870619	258	3	-0.14335	0.93461	0.9346	1	18636	0	-0.14335	2.46811
ZBTB47	4	0.0034428	0.012099	0.870619	259	1	0.074513	0.29478	0.43133	1	8255	2	0.074513	2.46309
CCL5	4	0.0034699	0.012191	0.870619	260	4	-0.18283	0.99612	0.99618	1	19993	0	-0.18283	2.45968
PTGES3	4	0.0034753	0.012214	0.870619	261	4	-0.11018	0.991	0.99108	1	19883	0	-0.11018	2.45901
TREH	4	0.0034793	0.012229	0.870619	262	3	-0.22174	0.95141	0.95145	1	18966	0	-0.22174	2.45851
HSD11B1L	4	0.0034813	0.01224	0.870619	263	3	-0.25685	0.90829	0.90814	1	18073	0	-0.25685	2.45826
SNX7	4	0.0034904	0.012273	0.870619	264	4	-0.16987	0.99651	0.99656	1	20008	0	-0.16987	2.45712
L3MBTL4	4	0.0034922	0.012279	0.870619	265	3	-0.19809	0.049218	0.11783	0.994176	2338	1	-0.19809	2.4569
TECRL	4	0.0034945	0.012286	0.870619	266	1	0.098544	0.076433	0.171	1	3287	3	0.098544	2.45661
IL1RAPL1	4	0.0034994	0.012301	0.870619	267	4	-0.095723	0.9965	0.99655	1	20007	0	-0.095723	2.45601
ATG4B	4	0.0035046	0.012322	0.870619	268	4	-0.1096	0.9965	0.99655	1	20006	0	-0.1096	2.45536
MBNL1	4	0.0035462	0.012452	0.870619	269	1	-0.058669	0.23945	0.37163	1	7116	1	-0.058669	2.45024
ANKRD55	4	0.0035511	0.012468	0.870619	270	3	-0.18495	0.94847	0.94848	1	18894	0	-0.18495	2.44964
C7orf50	4	0.0035688	0.012523	0.870619	271	2	-0.10333	0.92065	0.92051	1	18317	0	-0.10333	2.44748
HNRNPUL1	4	0.0035798	0.012557	0.870619	272	3	-0.14299	0.7033	0.71606	1	14081	1	-0.14299	2.44614
C9orf57	4	0.0035829	0.012573	0.870619	273	4	-0.16432	0.99642	0.99648	1	20005	0	-0.16432	2.44577
TTC14	4	0.0035894	0.0126	0.870619	274	3	-0.14783	0.85419	0.85402	1	16944	0	-0.14783	2.44498
RNF216	4	0.0036073	0.012656	0.870619	275	3	-0.13915	0.33676	0.47682	1	9174	1	-0.13915	2.44282
ZBTB18	4	0.0036164	0.012695	0.870619	276	4	-0.11235	0.99638	0.99644	1	20004	0	-0.11235	2.44172
ZBBX	4	0.0036307	0.01275	0.870619	277	3	-0.17669	0.80389	0.80353	1	15875	0	-0.17669	2.44001
SPRR2E	4	0.0036446	0.012798	0.870619	278	3	-0.228	0.43599	0.56141	1	10847	1	-0.228	2.43835
ORAOV1	4	0.003671	0.012887	0.870619	279	4	-0.22741	0.99633	0.99639	1	20003	0	-0.22741	2.43522
RPS18	4	0.0036749	0.012895	0.870619	280	4	-0.14869	0.99633	0.99639	1	20002	0	-0.14869	2.43475
MT1A	4	0.0037013	0.012991	0.870619	281	2	0.0031546	0.14951	0.27407	1	5223	2	0.0031546	2.43165
SNX33	4	0.0037059	0.013007	0.870619	282	4	-0.11598	0.99629	0.99636	1	20000	0	-0.11598	2.43111
XPO6	4	0.003717	0.013039	0.870619	283	3	-0.17836	0.97436	0.9744	1	19483	0	-0.17836	2.42981
IRF6	4	0.0037269	0.013071	0.870619	284	3	-0.19934	0.80334	0.803	1	15865	0	-0.19934	2.42865
LCE1E	4	0.0037357	0.013105	0.870619	285	2	-0.086155	0.68085	0.69963	1	13738	1	-0.086155	2.42763
NAA50	4	0.0037395	0.013118	0.870619	286	3	-0.16441	0.86703	0.86676	1	17229	0	-0.16441	2.42719
POP5	4	0.0037432	0.013128	0.870619	287	3	-0.1858	0.63661	0.66977	1	13112	1	-0.1858	2.42676
ARNT	4	0.003753	0.013158	0.870619	288	1	-0.026222	0.52437	0.60491	1	11799	1	-0.026222	2.42562
WDPCP	4	0.0038073	0.013354	0.87084	289	2	-0.12224	0.17766	0.30473	1	5831	1	-0.12224	2.41938
STAU2	4	0.0038074	0.013354	0.87084	290	4	-0.1486	0.99619	0.99626	1	19999	0	-0.1486	2.41937
HOPX	4	0.0038528	0.013519	0.87084	291	2	-0.18083	0.17549	0.30235	1	5787	1	-0.18083	2.41422
TMSB15A	4	0.0038609	0.013542	0.87084	292	4	-0.10755	0.99614	0.99621	1	19997	0	-0.10755	2.41331
Non-TargetingControl_471	1	0.0038684	0.0038038	0.736492	293	1	-0.19459	0.99613	0.99619	1	19996	0	-0.19459	2.41247
IRX2	4	0.0038802	0.013604	0.87084	294	4	-0.10108	0.99612	0.99619	1	19995	0	-0.10108	2.41115
Non-TargetingControl_410	1	0.0038814	0.0038161	0.736492	295	1	-0.23647	0.99612	0.99617	1	19994	0	-0.23647	2.41101
GNAT1	4	0.0038923	0.013637	0.87084	296	4	-0.13409	0.99611	0.99618	1	19992	0	-0.13409	2.40979
DHX8	4	0.0038924	0.013637	0.87084	297	4	-0.25375	0.99561	0.99567	1	19978	0	-0.25375	2.40978
ZNF441	4	0.0038955	0.013645	0.87084	298	4	-0.14342	0.9961	0.99617	1	19991	0	-0.14342	2.40944
RP2	4	0.0039257	0.013756	0.87084	299	3	-0.15077	0.28802	0.42401	1	8118	1	-0.15077	2.40608
CFAP97	4	0.0039438	0.013825	0.87084	300	4	-0.12369	0.99606	0.99613	1	19990	0	-0.12369	2.40409
NR4A1	4	0.0039485	0.013841	0.87084	301	3	-0.19476	0.76689	0.76809	1	15171	1	-0.19476	2.40357
CELF6	4	0.0039597	0.013887	0.87084	302	2	-0.076758	0.89026	0.88993	1	17704	0	-0.076758	2.40234
COPS8	4	0.0039631	0.013895	0.87084	303	4	-0.13156	0.99604	0.99611	1	19989	0	-0.13156	2.40196
KCNMB3	4	0.0039637	0.013897	0.87084	304	3	-0.11539	0.98392	0.98399	1	19729	0	-0.11539	2.4019
CELF5	4	0.0039639	0.013898	0.87084	305	2	-0.12253	0.84109	0.84085	1	16660	0	-0.12253	2.40188
C11orf74	4	0.0039783	0.01395	0.871395	306	3	-0.21562	0.55648	0.62194	1	12143	1	-0.21562	2.4003
RNASE3	4	0.0040114	0.014061	0.872922	307	2	-0.098344	0.76093	0.76292	1	15065	1	-0.098344	2.3967
RBFOX1	4	0.0040922	0.014322	0.878594	308	3	-0.20127	0.98657	0.98669	1	19787	0	-0.20127	2.38804
MRAP	4	0.0041176	0.014406	0.878594	309	4	-0.12665	0.99588	0.99594	1	19988	0	-0.12665	2.38536
CTDSPL2	4	0.0041197	0.014416	0.878594	310	2	-0.13453	0.95789	0.95799	1	19114	0	-0.13453	2.38513
MAF1	4	0.0041556	0.014542	0.878594	311	4	-0.1803	0.99584	0.9959	1	19987	0	-0.1803	2.38137
DCST2	4	0.004163	0.014564	0.878594	312	3	-0.14642	0.07779	0.17357	1	3338	1	-0.14642	2.38059
GRID1	4	0.0041665	0.014574	0.878594	313	3	-0.20934	0.83214	0.83195	1	16468	0	-0.20934	2.38023
CNTD1	4	0.0041709	0.014593	0.878594	314	4	-0.13812	0.99583	0.99589	1	19985	0	-0.13812	2.37977
FOXL2NB	4	0.0041922	0.014672	0.878594	315	4	-0.26094	0.99581	0.99587	1	19984	0	-0.26094	2.37756
TAF5L	4	0.0042181	0.014758	0.878594	316	3	-0.13992	0.94998	0.95	1	18926	0	-0.13992	2.37488
MBTPS1	4	0.0042265	0.014786	0.878594	317	3	-0.14742	0.84573	0.84548	1	16747	0	-0.14742	2.37402
LCNL1	4	0.0042464	0.014854	0.878594	318	2	-0.15563	0.54855	0.61765	1	12056	1	-0.15563	2.37198
ADCYAP1	4	0.004248	0.014858	0.878594	319	3	-0.18739	0.82594	0.82569	1	16335	0	-0.18739	2.37182
SLC22A1	4	0.0042497	0.014862	0.878594	320	4	-0.13795	0.99575	0.99581	1	19983	0	-0.13795	2.37164
ZNF556	4	0.0042644	0.01491	0.878594	321	4	-0.13529	0.99574	0.9958	1	19982	0	-0.13529	2.37014
FGF20	4	0.0042649	0.014911	0.878594	322	3	-0.15878	0.77249	0.77315	1	15274	1	-0.15878	2.37009
TOP2B	4	0.0042698	0.014926	0.878594	323	1	0.011884	0.11847	0.24042	1	4589	2	0.011884	2.36959
APH1A	4	0.0043104	0.015056	0.878594	324	3	-0.28118	0.43367	0.56035	1	10822	1	-0.28118	2.36548
POGLUT1	4	0.0043196	0.015085	0.878594	325	4	-0.10291	0.99568	0.99575	1	19980	0	-0.10291	2.36456
NFAT5	4	0.0043215	0.015089	0.878594	326	2	-0.096827	0.28306	0.41869	1	8012	1	-0.096827	2.36437
PRAMEF9	4	0.0043253	0.015107	0.878594	327	4	-0.12259	0.99567	0.99575	1	19979	0	-0.12259	2.36398
GTF2A2	4	0.0043305	0.015121	0.878594	328	3	-0.1746	0.6639	0.68786	1	13512	1	-0.1746	2.36346
FUOM	4	0.0043731	0.015265	0.878594	329	2	0.0031398	0.24366	0.3761	1	7208	2	0.0031398	2.35921
CHD8	4	0.0043732	0.015265	0.878594	330	3	-0.16367	0.97248	0.97251	1	19447	0	-0.16367	2.3592
LIN7C	4	0.0043749	0.015271	0.878594	331	3	-0.16901	0.70773	0.71945	1	14143	1	-0.16901	2.35903
COLCA2	4	0.0044248	0.015435	0.878594	333	4	-0.14233	0.99219	0.99226	1	19903	0	-0.14233	2.35411
SOX17	4	0.0044248	0.015435	0.878594	332	3	-0.10509	0.61731	0.65751	1	12869	1	-0.10509	2.35411
ARNTL	4	0.0044298	0.015453	0.878594	334	4	-0.1375	0.99557	0.99563	1	19977	0	-0.1375	2.35362
TMEM251	4	0.0044358	0.015476	0.878594	335	2	-0.12814	0.45443	0.57	1	11047	1	-0.12814	2.35303
SMCP	4	0.0044399	0.015489	0.878594	336	2	-0.11167	0.89049	0.89015	1	17710	0	-0.11167	2.35263
SLFN11	4	0.0044562	0.01554	0.878594	337	3	-0.12088	0.50938	0.59705	1	11641	1	-0.12088	2.35104
FRYL	4	0.0044685	0.015587	0.878594	338	2	-0.056145	0.6114	0.65381	1	12801	1	-0.056145	2.34984
PPP1R21	4	0.0044765	0.015613	0.878594	339	2	-0.06846	0.2625	0.39647	1	7614	2	-0.06846	2.34906
ARHGEF1	4	0.0044975	0.015691	0.878594	340	3	-0.15372	0.6404	0.6723	1	13167	1	-0.15372	2.34703
CLDN9	4	0.0045136	0.015748	0.878594	341	4	-0.18281	0.99549	0.99554	1	19976	0	-0.18281	2.34548
HLA-DRB5	4	0.0045281	0.015787	0.878594	342	2	-0.1161	0.32311	0.46211	1	8873	1	-0.1161	2.34408
API5	4	0.0045299	0.015792	0.878594	343	4	-0.11216	0.99547	0.99553	1	19975	0	-0.11216	2.34391
CDK13	4	0.0045588	0.015887	0.878594	344	3	-0.15269	0.90773	0.90757	1	18065	0	-0.15269	2.34115
DHX57	4	0.0045968	0.016026	0.878594	345	4	-0.12183	0.9954	0.99546	1	19974	0	-0.12183	2.33754
TSKU	4	0.0046241	0.01612	0.878594	346	3	-0.17498	0.69883	0.71274	1	14015	1	-0.17498	2.33497
EPB42	4	0.0046831	0.016323	0.878594	347	1	-0.026067	0.45146	0.56861	1	11011	1	-0.026067	2.32947
HOXC11	4	0.0046867	0.016335	0.878594	348	4	-0.12257	0.99531	0.99539	1	19973	0	-0.12257	2.32913
ITPK1	4	0.0047109	0.016422	0.878594	349	4	-0.10767	0.99529	0.99536	1	19972	0	-0.10767	2.3269
CMTM8	4	0.0047127	0.016428	0.878594	350	4	-0.12097	0.99529	0.99536	1	19971	0	-0.12097	2.32673
WSCD1	4	0.0047295	0.016486	0.878594	351	4	-0.2084	0.99527	0.99534	1	19970	0	-0.2084	2.32518
ECI1	4	0.0047348	0.016504	0.878594	352	2	-0.045121	0.54067	0.61338	1	11969	1	-0.045121	2.3247
PPP1R36	4	0.0047571	0.016589	0.878594	353	3	-0.10637	0.99524	0.99531	1	19969	0	-0.10637	2.32266
C12orf49	4	0.0047624	0.016602	0.878594	354	4	-0.096392	0.99524	0.9953	1	19968	0	-0.096392	2.32217
BRD9	4	0.0047864	0.016679	0.878594	355	3	-0.12137	0.96863	0.96865	1	19353	0	-0.12137	2.31999
SOX15	4	0.0048139	0.016776	0.878594	356	2	-0.27241	0.96046	0.96053	1	19168	0	-0.27241	2.3175
MYO3A	4	0.0048351	0.01684	0.878594	357	2	-0.096513	0.96033	0.9604	1	19164	0	-0.096513	2.31559
ETFA	4	0.0048406	0.016862	0.878594	358	3	-0.1324	0.82275	0.82248	1	16265	0	-0.1324	2.3151
CYLD	4	0.0048478	0.016883	0.878594	359	2	-0.08521	0.84686	0.84665	1	16778	0	-0.08521	2.31446
SDR16C5	4	0.0048506	0.016893	0.878594	360	3	-0.11603	0.94702	0.94702	1	18869	0	-0.11603	2.3142
SALL1	4	0.0048857	0.017029	0.878594	361	3	-0.15363	0.76297	0.76466	1	15102	1	-0.15363	2.31107
ATRX	4	0.0048897	0.017042	0.878594	362	2	-0.029775	0.23973	0.37193	1	7125	2	-0.029775	2.31072
C2orf73	4	0.0048991	0.017074	0.878594	363	4	-0.17541	0.9951	0.99516	1	19967	0	-0.17541	2.30988
NFRKB	4	0.0049087	0.017103	0.878594	364	4	-0.099149	0.99509	0.99515	1	19966	0	-0.099149	2.30903
MEIOB	4	0.0049241	0.017154	0.878594	365	4	-0.075849	0.99508	0.99514	1	19965	0	-0.075849	2.30767
MFSD6L	4	0.0049246	0.017155	0.878594	366	2	-0.074097	0.04582	0.11117	0.993162	2201	2	-0.074097	2.30763
SH3KBP1	4	0.0049378	0.0172	0.878594	367	3	-0.16215	0.61252	0.65453	1	12817	1	-0.16215	2.30647
ANP32B	4	0.0049412	0.017216	0.878594	368	3	-0.20103	0.97824	0.97837	1	19578	0	-0.20103	2.30617
NBPF12	4	0.004993	0.01737	0.878594	369	2	-0.072616	0.60698	0.65116	1	12752	1	-0.072616	2.30164
STRIP1	4	0.0050019	0.017399	0.878594	370	2	-0.021208	0.032878	0.084602	0.969102	1724	2	-0.021208	2.30086
IPPK	4	0.0050153	0.017442	0.878594	371	4	-0.13147	0.99498	0.99505	1	19964	0	-0.13147	2.2997
KRTAP17-1	4	0.0050447	0.017541	0.878594	372	1	0.0083308	0.50263	0.59365	1	11562	1	0.0083308	2.29716
SETDB2	4	0.0050495	0.017555	0.878594	373	3	-0.24485	0.91643	0.91631	1	18231	0	-0.24485	2.29675
TMPRSS11B	4	0.0050774	0.017659	0.878594	374	3	-0.11686	0.71273	0.72324	1	14227	1	-0.11686	2.29436
P2RX6	4	0.0050791	0.017662	0.878594	375	4	-0.076062	0.99492	0.99499	1	19963	0	-0.076062	2.29421
DNPEP	4	0.0050963	0.017717	0.878594	376	3	-0.073049	0.36432	0.50644	1	9765	1	-0.073049	2.29275
LPAR1	4	0.0051016	0.017733	0.878594	377	2	-0.10221	0.79424	0.7938	1	15672	1	-0.10221	2.29229
TBC1D24	4	0.0051019	0.017738	0.878594	378	4	-0.099816	0.9949	0.99497	1	19962	0	-0.099816	2.29227
ANKRD61	4	0.0051098	0.017763	0.878594	379	4	-0.09777	0.99489	0.99496	1	19961	0	-0.09777	2.2916
SPRED2	4	0.0051108	0.017766	0.878594	380	4	-0.12536	0.99489	0.99496	1	19960	0	-0.12536	2.29151
CEP350	4	0.0051118	0.017769	0.878594	381	3	-0.2548	0.64529	0.67549	1	13245	1	-0.2548	2.29143
EFCAB13	4	0.0051426	0.017872	0.878594	382	1	-0.1999	0.58694	0.63921	1	12469	1	-0.1999	2.28882
NEK8	4	0.0051445	0.017877	0.878594	383	4	-0.073901	0.99486	0.99492	1	19959	0	-0.073901	2.28866
HNRNPLL	4	0.0051479	0.017886	0.878594	384	4	-0.10304	0.99349	0.99356	1	19929	0	-0.10304	2.28837
CHST5	4	0.0051628	0.017934	0.878594	385	2	-0.15398	0.53899	0.61253	1	11942	1	-0.15398	2.28711
CLN5	4	0.0051996	0.018053	0.878594	386	2	-0.0095698	0.29647	0.43316	1	8281	2	-0.0095698	2.28403
MEPCE	4	0.0052317	0.018147	0.878594	387	4	-0.22733	0.99477	0.99483	1	19958	0	-0.22733	2.28136
GDPGP1	4	0.0052492	0.01821	0.878594	388	3	-0.14447	0.18702	0.31486	1	6020	1	-0.14447	2.27991
IDI1	4	0.0052512	0.018214	0.878594	389	3	-0.22352	0.31565	0.45403	1	8718	1	-0.22352	2.27974
DEFB119	4	0.005253	0.018219	0.878594	390	2	-0.077987	0.3557	0.49716	1	9573	2	-0.077987	2.27959
TWIST1	4	0.005255	0.01823	0.878594	391	4	-0.14342	0.99475	0.99482	1	19957	0	-0.14342	2.27943
C19orf60	4	0.0053028	0.018389	0.878594	392	1	0.045445	0.37144	0.51404	1	9900	2	0.045445	2.27549
RAB40A	4	0.0053108	0.018409	0.878594	393	3	-0.14502	0.98847	0.98855	1	19825	0	-0.14502	2.27484
TRIM28	4	0.0053149	0.018424	0.878594	394	4	-0.10504	0.99469	0.99475	1	19956	0	-0.10504	2.2745
RRAGB	4	0.005319	0.018435	0.878594	395	4	-0.12587	0.99468	0.99475	1	19955	0	-0.12587	2.27417
TACSTD2	4	0.0053528	0.018555	0.878594	396	3	-0.17956	0.0063867	0.02198	0.839535	515	1	-0.17956	2.27142
CDCA4	4	0.0053545	0.018561	0.878594	397	2	-0.026037	0.37333	0.51612	1	9948	1	-0.026037	2.27128
CDH5	4	0.0053569	0.018569	0.878594	398	4	-0.12683	0.99464	0.99471	1	19954	0	-0.12683	2.27109
NCOA4	4	0.005364	0.018597	0.878594	399	4	-0.11203	0.99093	0.99102	1	19881	0	-0.11203	2.27051
MAGEC1	4	0.0053943	0.01869	0.878594	400	3	-0.11283	0.91362	0.91352	1	18187	0	-0.11283	2.26806
CRYZ	4	0.0053974	0.018701	0.878594	401	4	-0.13677	0.99138	0.99146	1	19890	0	-0.13677	2.26782
MSANTD3-TMEFF1	4	0.0054061	0.018732	0.878594	402	2	0.003293	0.17592	0.30282	1	5797	2	0.003293	2.26712
LOC100130880	4	0.0054064	0.018733	0.878594	403	2	-0.098394	0.59788	0.6457	1	12624	1	-0.098394	2.26709
ACOT6	4	0.0054243	0.018786	0.878594	404	2	-0.060796	0.26001	0.39379	1	7569	1	-0.060796	2.26566
SYNPO2	4	0.0054427	0.018855	0.878594	405	3	-0.15389	0.36864	0.51108	1	9848	1	-0.15389	2.26419
BIRC8	4	0.0054558	0.018901	0.878594	406	2	-0.095849	0.7438	0.7483	1	14747	1	-0.095849	2.26314
FGA	4	0.0054577	0.018909	0.878594	407	2	-0.046763	0.44369	0.56496	1	10925	1	-0.046763	2.26299
TNFSF4	4	0.0054873	0.019008	0.878594	408	2	-0.11287	0.55179	0.61939	1	12089	1	-0.11287	2.26064
ALG6	4	0.0054918	0.019024	0.878594	409	2	-0.1283	0.2484	0.3812	1	7313	1	-0.1283	2.26029
C1orf123	4	0.0054957	0.01904	0.878594	410	4	-0.1234	0.9945	0.99457	1	19952	0	-0.1234	2.25998
AKAP6	4	0.0054989	0.019052	0.878594	411	4	-0.12836	0.9945	0.99457	1	19951	0	-0.12836	2.25972
KCNA6	4	0.0055039	0.019072	0.878594	412	4	-0.2116	0.99029	0.99036	1	19867	0	-0.2116	2.25933
CANT1	4	0.0055094	0.019088	0.878594	413	1	0.0045357	0.12054	0.24262	1	4625	1	0.0045357	2.2589
Non-TargetingControl_369	1	0.0055532	0.0054986	0.778251	414	1	-0.27282	0.99445	0.9945	1	19950	0	-0.27282	2.25546
LHX3	4	0.005561	0.019249	0.882063	415	1	0.0093963	0.29477	0.43132	1	8254	2	0.0093963	2.25485
FOXK2	4	0.0055683	0.019277	0.882063	416	4	-0.10336	0.99443	0.99451	1	19949	0	-0.10336	2.25428
HMBS	4	0.0055969	0.019372	0.882063	417	4	-0.13255	0.9944	0.99448	1	19948	0	-0.13255	2.25205
SNTB1	4	0.0055979	0.019375	0.882063	418	4	-0.083532	0.9944	0.99448	1	19947	0	-0.083532	2.25197
DRP2	4	0.0056126	0.019427	0.882063	419	1	-0.0060396	0.63332	0.66765	1	13073	1	-0.0060396	2.25084
Non-TargetingControl_360	1	0.005618	0.0055784	0.778251	420	1	-0.1751	0.99438	0.99445	1	19946	0	-0.1751	2.25042
SPATA7	4	0.0056234	0.019468	0.882063	421	2	-0.088191	0.66673	0.6898	1	13553	1	-0.088191	2.25
GRAMD1C	4	0.0056333	0.0195	0.882063	422	3	-0.16481	0.9375	0.93755	1	18694	0	-0.16481	2.24924
HEXDC	4	0.0056533	0.019565	0.882063	423	4	-0.10503	0.99435	0.99443	1	19945	0	-0.10503	2.2477
CDY2A	4	0.0056642	0.019602	0.882063	424	3	-0.090702	0.58429	0.63763	1	12434	1	-0.090702	2.24686
ST6GAL1	4	0.0057158	0.019801	0.885072	425	2	-0.040027	0.83524	0.83499	1	16534	0	-0.040027	2.24292
CCL3L3	4	0.0057163	0.019801	0.885072	426	3	-0.26291	0.81558	0.81524	1	16105	0	-0.26291	2.24288
GUCA2B	4	0.0057795	0.019999	0.889467	427	2	-0.06732	0.10284	0.21994	1	4221	2	-0.06732	2.23811
PCDHGC4	4	0.0057881	0.020031	0.889467	428	4	-0.14218	0.99421	0.99429	1	19944	0	-0.14218	2.23746
ZNF829	4	0.0058011	0.020067	0.889467	429	2	-0.21048	0.95627	0.95632	1	19084	0	-0.21048	2.23649
KLK10	4	0.0058328	0.020182	0.889467	430	4	-0.11013	0.99417	0.99425	1	19943	0	-0.11013	2.23412
TCEAL3	4	0.0058339	0.020187	0.889467	431	4	-0.12337	0.99417	0.99425	1	19942	0	-0.12337	2.23404
Non-TargetingControl_915	1	0.0058512	0.0058038	0.778251	432	1	-0.20022	0.99415	0.99418	1	19941	0	-0.20022	2.23276
FAM180B	4	0.0058525	0.020249	0.889467	433	4	-0.14715	0.99415	0.99423	1	19940	0	-0.14715	2.23266
TPRG1	4	0.0058611	0.02028	0.889467	434	3	-0.18317	0.15207	0.27685	1	5280	1	-0.18317	2.23202
FNDC9	4	0.0058745	0.02033	0.889467	435	4	-0.10009	0.99413	0.9942	1	19939	0	-0.10009	2.23103
SNX19	4	0.005877	0.020339	0.889467	436	3	-0.16706	0.17452	0.30131	1	5766	1	-0.16706	2.23084
CYB5R1	4	0.005891	0.020389	0.889467	437	3	-0.18536	0.68278	0.70101	1	13774	1	-0.18536	2.22981
TSNAX	4	0.0058957	0.020409	0.889467	438	2	-0.15943	0.84167	0.84143	1	16674	0	-0.15943	2.22946
ATG101	4	0.0059223	0.020491	0.889467	439	2	-0.015366	0.58782	0.63971	1	12481	1	-0.015366	2.22751
TMEM80	4	0.0059471	0.020565	0.889467	440	3	-0.18875	0.9211	0.92096	1	18329	0	-0.18875	2.22569
GAS8	4	0.0059552	0.020594	0.889467	441	4	-0.11178	0.99404	0.99412	1	19938	0	-0.11178	2.2251
ZNF43	4	0.0059612	0.020614	0.889467	442	2	-0.088799	0.30336	0.44079	1	8437	1	-0.088799	2.22467
MYSM1	4	0.0059739	0.020651	0.889467	443	2	0.03466	0.0011085	0.0040022	0.560703	141	2	0.03466	2.22374
ACOT13	4	0.0060063	0.020749	0.889498	444	3	-0.18158	0.98796	0.98805	1	19814	0	-0.18158	2.22139
SI	4	0.0060317	0.020831	0.889498	445	3	-0.18728	0.91973	0.91959	1	18294	0	-0.18728	2.21956
BRD1	4	0.0060459	0.020877	0.889498	446	3	-0.13347	0.94781	0.94781	1	18885	0	-0.13347	2.21854
TKTL2	4	0.0060464	0.020878	0.889498	447	3	-0.17799	0.99395	0.99402	1	19937	0	-0.17799	2.2185
SUPT20HL1	4	0.0060554	0.02091	0.889498	448	3	-0.14947	0.032994	0.084846	0.969102	1734	1	-0.14947	2.21786
MDFIC	4	0.0060771	0.021001	0.889498	449	2	0.0050999	0.11072	0.23208	1	4425	2	0.0050999	2.2163
GAK	4	0.006088	0.021035	0.889498	450	4	-0.074956	0.99391	0.99398	1	19936	0	-0.074956	2.21553
NR3C1	4	0.0060925	0.02105	0.889498	451	4	-0.13083	0.99391	0.99398	1	19935	0	-0.13083	2.2152
OR6B2	4	0.0061189	0.021125	0.890271	452	3	-0.16117	0.69921	0.71303	1	14021	1	-0.16117	2.21333
EIF5A	4	0.0061287	0.021157	0.890271	453	3	-0.25413	0.9035	0.90328	1	17981	0	-0.25413	2.21263
RUVBL2	4	0.0061589	0.021247	0.890504	454	4	-0.12469	0.99384	0.9939	1	19934	0	-0.12469	2.2105
PPP1R12B	4	0.0061781	0.021311	0.890504	455	3	-0.21577	0.91948	0.91936	1	18288	0	-0.21577	2.20915
IGSF8	4	0.0061803	0.021318	0.890504	456	2	-0.036693	0.21553	0.34584	1	6632	1	-0.036693	2.20899
PLA2G4A	4	0.0061884	0.02134	0.890504	457	2	-0.079649	0.25897	0.39267	1	7548	1	-0.079649	2.20842
TUBAL3	4	0.0062658	0.021576	0.89852	458	2	-0.27515	0.56767	0.62812	1	12257	1	-0.27515	2.20302
CCT3	4	0.0063084	0.021716	0.901962	459	2	-0.053195	0.15271	0.27754	1	5290	2	-0.053195	2.20008
PICALM	4	0.0063253	0.021772	0.901962	460	3	-0.13981	0.64237	0.67361	1	13199	1	-0.13981	2.19892
RCN1	4	0.0063351	0.021809	0.901962	461	1	0.051173	0.46124	0.57327	1	11132	1	0.051173	2.19825
SLC22A24	4	0.006355	0.021877	0.901962	462	3	-0.10329	0.84704	0.84683	1	16784	0	-0.10329	2.19688
RAPSN	4	0.0063631	0.021903	0.901962	463	4	-0.16447	0.99364	0.9937	1	19933	0	-0.16447	2.19633
IST1	4	0.0063807	0.021963	0.901962	464	4	-0.13347	0.99362	0.99369	1	19932	0	-0.13347	2.19513
TBC1D3	4	0.0063867	0.02198	0.901962	465	1	-0.011437	0.48977	0.58718	1	11430	1	-0.011437	2.19472
MFHAS1	4	0.00641	0.022067	0.901962	466	3	-0.12707	0.066469	0.15198	1	2973	1	-0.12707	2.19314
PRDM15	4	0.0064245	0.022105	0.901962	467	2	-0.1002	0.72213	0.73057	1	14378	1	-0.1002	2.19216
POLR2B	4	0.0064383	0.022151	0.901962	468	2	-0.078759	0.96007	0.96016	1	19159	0	-0.078759	2.19123
PPP2R5A	4	0.0064391	0.022152	0.901962	469	3	-0.1529	0.80024	0.79993	1	15801	0	-0.1529	2.19117
HNRNPF	4	0.0064899	0.022323	0.903688	470	2	-0.054014	0.82112	0.82087	1	16228	0	-0.054014	2.18776
DNAJC6	4	0.0065148	0.022409	0.903688	471	3	-0.18175	0.88231	0.88202	1	17536	0	-0.18175	2.1861
CAMK2D	4	0.0065221	0.022436	0.903688	472	2	-0.09744	0.21915	0.3497	1	6708	1	-0.09744	2.18561
GFRAL	4	0.006527	0.022452	0.903688	473	4	-0.16482	0.99308	0.99315	1	19918	0	-0.16482	2.18529
RAB34	4	0.0065318	0.02247	0.903688	474	4	-0.078058	0.99347	0.99354	1	19928	0	-0.078058	2.18497
PSMC3IP	4	0.0065414	0.022496	0.903688	475	2	0.0082311	0.16757	0.29369	1	5610	2	0.0082311	2.18433
IL2RA	4	0.0065473	0.022509	0.903688	476	3	-0.11082	0.88185	0.88155	1	17524	0	-0.11082	2.18394
CA5B	4	0.0066428	0.022819	0.908794	477	3	-0.12589	0.11445	0.23609	1	4498	1	-0.12589	2.17765
PROS1	4	0.0066446	0.022824	0.908794	478	2	-0.0425	0.19241	0.32072	1	6134	2	-0.0425	2.17753
INSR	4	0.0066505	0.022843	0.908794	479	4	-0.087358	0.99335	0.99343	1	19927	0	-0.087358	2.17715
RAB6C	4	0.0066525	0.022848	0.908794	480	2	-0.11049	0.74919	0.75287	1	14847	1	-0.11049	2.17702
Non-TargetingControl_297	1	0.0066936	0.0066455	0.821812	481	1	-0.20253	0.99331	0.99329	1	19926	0	-0.20253	2.17434
IGFL2	4	0.0066962	0.022989	0.908794	482	1	-0.0021705	0.70392	0.71653	1	14088	1	-0.0021705	2.17417
FBXW12	4	0.0067412	0.023142	0.908794	483	3	-0.15148	0.1959	0.32455	1	6217	1	-0.15148	2.17126
COPG1	4	0.0067478	0.023167	0.908794	484	2	-0.042038	0.16202	0.28771	1	5485	1	-0.042038	2.17084
FAM47B	4	0.0067574	0.023198	0.908794	485	4	-0.12523	0.99324	0.99331	1	19924	0	-0.12523	2.17022
PRTG	4	0.0067619	0.023211	0.908794	486	3	-0.15265	0.72594	0.73365	1	14431	1	-0.15265	2.16993
WNT4	4	0.0067763	0.023266	0.908794	487	3	-0.18789	0.74815	0.75198	1	14831	1	-0.18789	2.16901
SCGN	4	0.0067819	0.023275	0.908794	488	4	-0.10479	0.99322	0.99329	1	19923	0	-0.10479	2.16865
PCBP1	4	0.0067993	0.023329	0.908794	489	3	-0.17721	0.98347	0.98356	1	19711	0	-0.17721	2.16754
CCDC9	4	0.0068041	0.023342	0.908794	490	2	-0.12318	0.014513	0.045142	0.902114	995	1	-0.12318	2.16723
MAPT	4	0.0068091	0.023359	0.908794	491	2	-0.076248	0.79574	0.7953	1	15704	1	-0.076248	2.16691
Non-TargetingControl_975	1	0.0068621	0.0068173	0.821812	492	1	-0.18841	0.99314	0.99313	1	19922	0	-0.18841	2.16354
DBNDD2	4	0.0068767	0.023568	0.914454	493	4	-0.11775	0.99312	0.99319	1	19921	0	-0.11775	2.16262
YWHAB	4	0.0069025	0.023656	0.914454	494	2	-0.035583	0.12482	0.24726	1	4717	1	-0.035583	2.16099
KRTAP19-7	4	0.0069089	0.023681	0.914454	495	4	-0.088025	0.99309	0.99317	1	19919	0	-0.088025	2.16059
ZBTB33	4	0.0069813	0.023909	0.921161	496	4	-0.10007	0.99302	0.9931	1	19917	0	-0.10007	2.15606
RNF19B	4	0.0070054	0.023996	0.921161	497	3	-0.10962	0.988	0.98808	1	19815	0	-0.10962	2.15457
CCM2	4	0.0070056	0.023998	0.921161	498	3	-0.10692	0.32597	0.46529	1	8941	1	-0.10692	2.15455
ZCCHC16	4	0.0070337	0.024089	0.922283	499	3	-0.17525	0.85084	0.85067	1	16868	0	-0.17525	2.15282
TAF9B	4	0.0070511	0.024154	0.922283	500	2	-0.07519	0.34228	0.48284	1	9291	2	-0.07519	2.15174
PATE3	4	0.0070572	0.024171	0.922283	501	3	-0.070263	0.98069	0.98079	1	19646	0	-0.070263	2.15137
ZDHHC15	4	0.0070697	0.02421	0.922283	502	3	-0.10638	0.9893	0.98938	1	19844	0	-0.10638	2.1506
CNNM1	4	0.0071087	0.024338	0.922871	503	1	0.1007	0.046893	0.11332	0.993162	2248	3	0.1007	2.14821
GEN1	4	0.0071173	0.024363	0.922871	504	1	-0.085091	0.053103	0.12561	1	2478	2	-0.085091	2.14768
SPCS1	4	0.0071175	0.024363	0.922871	505	4	-0.15981	0.99288	0.99296	1	19916	0	-0.15981	2.14767
SCP2D1	4	0.0071607	0.024513	0.925105	506	4	-0.087154	0.99284	0.99292	1	19914	0	-0.087154	2.14504
PDIA3	4	0.0071838	0.02459	0.925105	507	2	-0.16928	0.88539	0.88504	1	17601	0	-0.16928	2.14365
CREBRF	4	0.0071936	0.024619	0.925105	508	3	-0.21843	0.7808	0.78085	1	15430	1	-0.21843	2.14305
FCRLB	4	0.007194	0.02462	0.925105	509	3	-0.19368	0.49513	0.58982	1	11485	1	-0.19368	2.14303
DGCR14	4	0.0072029	0.024652	0.925105	510	4	-0.12368	0.9928	0.99288	1	19913	0	-0.12368	2.14249
PHLPP1	4	0.0072608	0.024827	0.928934	511	4	-0.10003	0.99274	0.99282	1	19912	0	-0.10003	2.13902
GOLIM4	4	0.007269	0.02485	0.928934	512	3	-0.18504	0.96149	0.96157	1	19185	0	-0.18504	2.13853
SPATA31D1	4	0.0073022	0.02496	0.928934	513	3	-0.2369	0.89411	0.89383	1	17786	0	-0.2369	2.13655
BBX	4	0.0073059	0.024969	0.928934	514	3	-0.22533	0.93115	0.93106	1	18565	0	-0.22533	2.13633
IER2	4	0.0073189	0.025007	0.928934	515	3	-0.10807	0.971	0.97101	1	19412	0	-0.10807	2.13555
ZNF100	4	0.0073281	0.025034	0.928934	516	4	-0.16268	0.99267	0.99275	1	19911	0	-0.16268	2.13501
TFF2	4	0.0073424	0.025078	0.928934	517	4	-0.10668	0.99266	0.99274	1	19910	0	-0.10668	2.13416
SPATA2	4	0.0073665	0.025159	0.930247	518	2	-0.06586	0.91039	0.91025	1	18120	0	-0.06586	2.13274
LRRC46	4	0.007393	0.025233	0.931265	519	3	-0.14713	0.73101	0.73771	1	14518	1	-0.14713	2.13118
PRSS35	4	0.0074181	0.025323	0.932295	520	1	-0.019258	0.92379	0.92372	1	18393	0	-0.019258	2.12971
C5orf51	4	0.0074267	0.025354	0.932295	521	2	-0.14752	0.72566	0.73342	1	14426	1	-0.14752	2.1292
CCNC	4	0.0074631	0.025477	0.932295	522	3	-0.24212	0.98774	0.98782	1	19810	0	-0.24212	2.12708
C8orf58	4	0.0074878	0.025553	0.932295	523	4	-0.12691	0.99251	0.99261	1	19908	0	-0.12691	2.12565
RAD21	4	0.0075103	0.02563	0.932295	524	3	-0.13916	0.98329	0.98338	1	19705	0	-0.13916	2.12434
IDUA	4	0.0075207	0.02566	0.932295	525	2	-0.063181	0.24743	0.38014	1	7294	2	-0.063181	2.12374
MCOLN1	4	0.0075212	0.025661	0.932295	526	3	-0.16809	0.91842	0.9183	1	18274	0	-0.16809	2.12371
ANGPTL4	4	0.0075381	0.025711	0.932295	527	3	-0.21774	0.92007	0.91994	1	18303	0	-0.21774	2.12274
MLC1	4	0.0075727	0.025827	0.932295	528	1	0.029782	0.69934	0.71312	1	14023	1	0.029782	2.12075
MYLK	4	0.0075839	0.025858	0.932295	529	4	-0.11512	0.99242	0.9925	1	19907	0	-0.11512	2.12011
SORCS3	4	0.0075995	0.025921	0.932295	530	3	-0.18165	0.12674	0.24934	1	4748	1	-0.18165	2.11921
RC3H1	4	0.0076136	0.025964	0.932295	531	3	-0.24157	0.60164	0.64797	1	12679	1	-0.24157	2.11841
IL1RN	4	0.0076226	0.025991	0.932295	532	4	-0.1149	0.99238	0.99246	1	19906	0	-0.1149	2.1179
LGI1	4	0.0076312	0.026018	0.932295	533	2	-0.11623	0.15262	0.27745	1	5289	1	-0.11623	2.11741
KLRC3	4	0.0076734	0.026159	0.932295	534	3	-0.12294	0.25906	0.39276	1	7552	1	-0.12294	2.11501
DCD	4	0.0076739	0.026162	0.932295	535	3	-0.12039	0.9788	0.97894	1	19598	0	-0.12039	2.11498
CA8	4	0.0076758	0.026169	0.932295	536	1	-0.025533	0.84616	0.84593	1	16758	0	-0.025533	2.11488
LYZL1	4	0.0077211	0.026315	0.932295	537	2	-0.097038	0.94689	0.94689	1	18866	0	-0.097038	2.11232
SERPINB10	4	0.0077264	0.026333	0.932295	538	2	-0.095395	0.82333	0.82309	1	16278	0	-0.095395	2.11202
FKBP11	4	0.0077278	0.02634	0.932295	539	3	-0.12323	0.98907	0.98915	1	19840	0	-0.12323	2.11194
SETD7	4	0.0077315	0.026355	0.932295	540	4	-0.19453	0.99227	0.99234	1	19905	0	-0.19453	2.11174
TNFRSF25	4	0.0077579	0.026437	0.932295	541	4	-0.061171	0.99224	0.99232	1	19904	0	-0.061171	2.11026
ANAPC15	4	0.0077789	0.026509	0.932295	542	1	0.085965	0.14373	0.26782	1	5104	2	0.085965	2.10908
LSM1	4	0.0078194	0.026638	0.932295	543	2	-0.31371	0.67583	0.6961	1	13672	1	-0.31371	2.10683
C16orf78	4	0.0078204	0.026644	0.932295	544	4	-0.080241	0.99218	0.99225	1	19902	0	-0.080241	2.10677
GALNT4	4	0.0078276	0.026671	0.932295	545	2	-0.057161	0.62275	0.66096	1	12939	1	-0.057161	2.10637
MED14	4	0.0078304	0.026677	0.932295	546	1	-0.0036573	0.72734	0.73476	1	14453	1	-0.0036573	2.10622
KIAA1161	4	0.0078317	0.026682	0.932295	547	3	-0.12372	0.92453	0.92443	1	18415	0	-0.12372	2.10614
WNT3A	4	0.0078436	0.026725	0.932295	548	2	-0.10543	0.88226	0.88196	1	17534	0	-0.10543	2.10548
CDNF	4	0.0078577	0.026774	0.932295	549	2	-0.2603	0.70526	0.71755	1	14108	0	-0.2603	2.1047
FCGR1B	4	0.0078635	0.026791	0.932295	550	3	-0.29907	0.17909	0.30629	1	5863	1	-0.29907	2.10438
PPARGC1A	4	0.0078931	0.026882	0.933865	551	3	-0.1522	0.79725	0.79683	1	15740	1	-0.1522	2.10275
HIF1A	4	0.0079502	0.027072	0.938164	552	3	-0.11614	0.25208	0.38515	1	7389	1	-0.11614	2.09962
ANKRD53	4	0.007985	0.027185	0.938164	553	2	-0.13835	0.47857	0.58173	1	11306	1	-0.13835	2.09773
CAPN14	4	0.0080264	0.027315	0.938164	554	2	-0.096571	0.17757	0.30462	1	5828	1	-0.096571	2.09548
SLFN5	4	0.008049	0.027388	0.938164	555	3	-0.16928	0.97714	0.97725	1	19544	0	-0.16928	2.09426
UBE2F	4	0.0080561	0.027408	0.938164	556	4	-0.15568	0.99194	0.99201	1	19901	0	-0.15568	2.09388
MTSS1	4	0.0080631	0.027429	0.938164	557	4	-0.10115	0.99194	0.99201	1	19900	0	-0.10115	2.0935
H2AFZ	4	0.008088	0.027511	0.938164	558	3	-0.14307	0.72419	0.73224	1	14411	1	-0.14307	2.09216
Non-TargetingControl_340	1	0.0081062	0.0080824	0.844038	559	1	-0.21922	0.99189	0.99188	1	19898	0	-0.21922	2.09118
IQCA1L	4	0.0081092	0.027569	0.938164	560	4	-0.092615	0.99189	0.99196	1	19897	0	-0.092615	2.09102
Non-TargetingControl_834	1	0.0081192	0.0080947	0.844038	561	1	-0.28145	0.99188	0.99186	1	19896	0	-0.28145	2.09049
CES1	4	0.0081396	0.027661	0.938164	562	2	-0.045802	0.11412	0.23573	1	4492	1	-0.045802	2.0894
RIMBP3B	4	0.0081911	0.027831	0.938164	563	1	0.026218	0.0021496	0.0076778	0.640791	239	1	0.026218	2.08666
ZNF264	4	0.0082047	0.027879	0.938164	564	3	-0.15815	0.57018	0.62953	1	12285	1	-0.15815	2.08594
ZBTB7B	4	0.0082111	0.027901	0.938164	565	3	-0.12074	0.97035	0.97037	1	19395	0	-0.12074	2.0856
P2RY1	4	0.0082166	0.027922	0.938164	566	4	-0.12479	0.99009	0.99015	1	19864	0	-0.12479	2.08531
LILRA5	4	0.0082219	0.027941	0.938164	567	4	-0.091807	0.99178	0.99186	1	19895	0	-0.091807	2.08503
PDHA1	4	0.008233	0.027984	0.938164	568	2	-0.070883	0.82814	0.82791	1	16377	0	-0.070883	2.08444
CDKN2A	4	0.0082426	0.028014	0.938164	569	1	-0.011797	0.70734	0.71915	1	14137	1	-0.011797	2.08394
TFPT	4	0.0082545	0.028058	0.938164	570	4	-0.098432	0.99175	0.99183	1	19894	0	-0.098432	2.08331
ZDHHC11	4	0.0082941	0.028193	0.938164	571	1	0.0078928	0.10745	0.22836	1	4365	1	0.0078928	2.08123
FAM156A	4	0.0083149	0.028254	0.938164	572	3	-0.136	0.98162	0.98173	1	19661	0	-0.136	2.08014
GPR82	4	0.0083537	0.028373	0.938164	573	2	-0.10642	0.84117	0.84094	1	16662	0	-0.10642	2.07812
MICU2	4	0.0083592	0.028395	0.938164	574	2	-0.080206	0.91724	0.91715	1	18251	0	-0.080206	2.07784
POU2F2	4	0.00836	0.028399	0.938164	575	4	-0.10012	0.99164	0.99173	1	19893	0	-0.10012	2.07779
TMPRSS2	4	0.0083972	0.028523	0.938164	576	2	-0.024662	0.097389	0.21001	1	4033	2	-0.024662	2.07587
THOC1	4	0.0084487	0.028675	0.938164	577	3	-0.21276	0.50143	0.59305	1	11547	1	-0.21276	2.07321
GNG7	4	0.0084738	0.028764	0.938164	578	3	-0.13009	0.84745	0.84724	1	16795	0	-0.13009	2.07192
COPS5	4	0.0085002	0.028842	0.938164	579	2	-0.12012	0.94759	0.94759	1	18880	0	-0.12012	2.07057
P2RY12	4	0.0085252	0.028922	0.938164	580	2	-0.072784	0.70983	0.72104	1	14178	1	-0.072784	2.0693
ZFR	4	0.0085517	0.02901	0.938164	581	1	-0.019568	0.94005	0.94006	1	18745	0	-0.019568	2.06795
CIAPIN1	4	0.0085523	0.029013	0.938164	582	4	-0.12358	0.99145	0.99154	1	19892	0	-0.12358	2.06792
S100A13	4	0.0085624	0.02905	0.938164	583	3	-0.19645	0.67459	0.69524	1	13651	1	-0.19645	2.0674
VBP1	4	0.0085809	0.029116	0.938164	584	2	-0.045435	0.33251	0.47235	1	9079	2	-0.045435	2.06647
IFT52	4	0.0086088	0.029202	0.938164	585	2	-0.064362	0.37643	0.51942	1	10005	1	-0.064362	2.06506
C5orf46	4	0.0086108	0.02921	0.938164	586	4	-0.10533	0.99139	0.99147	1	19891	0	-0.10533	2.06496
TNS2	4	0.0086547	0.029358	0.938164	587	2	-0.051997	0.69273	0.7082	1	13923	1	-0.051997	2.06275
SLC11A2	4	0.0086745	0.029418	0.938164	588	4	-0.19352	0.98967	0.98973	1	19855	0	-0.19352	2.06176
TUBB1	4	0.0086781	0.02943	0.938164	589	3	-0.11121	0.91757	0.91748	1	18258	0	-0.11121	2.06158
LURAP1	4	0.0087062	0.029524	0.938164	590	2	0.0019231	0.2924	0.42879	1	8202	2	0.0019231	2.06017
ZNF311	4	0.0087234	0.029584	0.938164	591	4	-0.10987	0.99128	0.99135	1	19889	0	-0.10987	2.05931
TDRD10	4	0.0087577	0.029696	0.938164	592	2	-0.041685	0.85431	0.85413	1	16950	0	-0.041685	2.05761
Non-TargetingControl_625	1	0.0087672	0.0087341	0.844038	593	1	-0.26662	0.99123	0.99123	1	19888	0	-0.26662	2.05714
PTCD2	4	0.0087729	0.029753	0.938164	594	3	-0.094317	0.58886	0.64032	1	12494	1	-0.094317	2.05686
IZUMO4	4	0.0087802	0.029781	0.938164	595	3	-0.14375	0.75383	0.75678	1	14926	1	-0.14375	2.0565
CD44	4	0.0088043	0.029854	0.938164	596	4	-0.15589	0.9912	0.99127	1	19887	0	-0.15589	2.05531
Non-TargetingControl_92	1	0.008806	0.0087676	0.844038	597	1	-0.17538	0.99119	0.99119	1	19886	0	-0.17538	2.05522
PCSK2	4	0.0088092	0.029862	0.938164	598	3	-0.14106	0.4742	0.57958	1	11259	1	-0.14106	2.05506
UBTF	4	0.0088218	0.029905	0.938164	599	3	-0.20063	0.81754	0.8172	1	16150	0	-0.20063	2.05444
KLF3	4	0.0088316	0.029935	0.938164	600	3	-0.13545	0.9817	0.9818	1	19663	0	-0.13545	2.05396
C15orf61	4	0.008845	0.029987	0.938164	601	2	-0.062825	0.81904	0.81875	1	16180	0	-0.062825	2.0533
CDKN1A	4	0.0088607	0.030029	0.938164	602	3	-0.15461	0.70409	0.71664	1	14091	1	-0.15461	2.05253
SCN1B	4	0.0088831	0.030107	0.938164	603	3	-0.15438	0.92788	0.9278	1	18493	0	-0.15438	2.05144
GTF2A1	4	0.0089121	0.030189	0.938164	604	4	-0.13097	0.99109	0.99118	1	19885	0	-0.13097	2.05002
C19orf38	4	0.0089122	0.030189	0.938164	605	2	-0.006877	0.14178	0.26572	1	5059	2	-0.006877	2.05002
TMEM108	4	0.0089637	0.030342	0.938164	606	1	-0.037451	0.56369	0.6259	1	12213	1	-0.037451	2.04751
WFDC6	4	0.008986	0.030407	0.938164	607	4	-0.14642	0.99101	0.9911	1	19884	0	-0.14642	2.04643
NUMA1	4	0.0089869	0.030409	0.938164	608	2	-0.13815	0.89802	0.89782	1	17865	0	-0.13815	2.04639
KCNK13	4	0.0090269	0.030537	0.938164	609	3	-0.095369	0.97491	0.975	1	19493	0	-0.095369	2.04446
LIPK	4	0.0090376	0.03057	0.938164	610	4	-0.14169	0.99096	0.99105	1	19882	0	-0.14169	2.04395
ARID3B	4	0.0090666	0.03067	0.938164	611	2	-0.020763	0.84953	0.84932	1	16840	0	-0.020763	2.04256
CTSK	4	0.0090726	0.03069	0.938164	613	2	-0.067857	0.84974	0.84954	1	16845	0	-0.067857	2.04227
PAK6	4	0.0090726	0.03069	0.938164	612	4	-0.11966	0.99093	0.99102	1	19880	0	-0.11966	2.04227
DGCR8	4	0.0090787	0.030709	0.938164	614	3	-0.1368	0.81862	0.81832	1	16172	0	-0.1368	2.04198
PGRMC2	4	0.0090886	0.030736	0.938164	615	3	-0.16971	0.40274	0.54641	1	10540	1	-0.16971	2.0415
CXCL16	4	0.0091153	0.030812	0.938164	616	4	-0.061638	0.99088	0.99098	1	19879	0	-0.061638	2.04023
DDX4	4	0.0091181	0.030825	0.938164	617	2	-0.030817	0.27271	0.40757	1	7799	1	-0.030817	2.0401
ZFP57	4	0.0091415	0.030898	0.938164	618	3	-0.16985	0.97872	0.97886	1	19592	0	-0.16985	2.03898
CFAP53	4	0.0091696	0.030985	0.938164	619	2	-0.024055	0.70921	0.72058	1	14164	1	-0.024055	2.03765
PCF11	4	0.0091702	0.030987	0.938164	620	2	-0.042761	0.24879	0.38162	1	7323	2	-0.042761	2.03762
ZNF205	4	0.009199	0.031077	0.938164	621	3	-0.19315	0.64814	0.67736	1	13295	1	-0.19315	2.03626
CCDC83	4	0.0092211	0.031141	0.938164	622	2	-0.04164	0.42629	0.55699	1	10761	1	-0.04164	2.03522
TAOK1	4	0.0092441	0.031212	0.938164	623	3	-0.061571	0.74171	0.74651	1	14711	1	-0.061571	2.03414
SCGB3A2	4	0.0092625	0.031277	0.938164	624	3	-0.10588	0.82464	0.82441	1	16305	0	-0.10588	2.03327
CPXM2	4	0.0092857	0.031349	0.938164	625	3	-0.10846	0.98855	0.98862	1	19827	0	-0.10846	2.03219
NAPEPLD	4	0.0092862	0.03135	0.938164	626	4	-0.054093	0.99071	0.99081	1	19878	0	-0.054093	2.03216
AAGAB	4	0.0092909	0.031364	0.938164	627	3	-0.16847	0.89436	0.8941	1	17793	0	-0.16847	2.03194
FAM156B	4	0.0092909	0.031364	0.938164	628	3	-0.1545	0.91788	0.91775	1	18265	0	-0.1545	2.03194
ZNF843	4	0.0093064	0.03141	0.938164	629	4	-0.10481	0.99069	0.99079	1	19877	0	-0.10481	2.03122
HMGA2	4	0.0093204	0.031455	0.938164	630	4	-0.14781	0.99068	0.99078	1	19876	0	-0.14781	2.03057
MOSPD1	4	0.009324	0.031465	0.938164	631	2	-0.10203	0.89888	0.89866	1	17880	0	-0.10203	2.0304
LUZP4	4	0.0093476	0.031541	0.938164	632	4	-0.097062	0.99065	0.99075	1	19875	0	-0.097062	2.0293
DLAT	4	0.009353	0.031558	0.938164	633	3	-0.086807	0.87896	0.87863	1	17461	0	-0.086807	2.02905
MAN1B1	4	0.0093784	0.031646	0.938164	634	3	-0.12579	0.75219	0.75539	1	14902	1	-0.12579	2.02787
RAB15	4	0.0093886	0.031674	0.938164	635	3	-0.1812	0.89701	0.89681	1	17842	0	-0.1812	2.0274
PRKDC	4	0.0094076	0.031741	0.938164	636	3	-0.1302	0.89325	0.89296	1	17771	0	-0.1302	2.02652
ZNF407	4	0.009427	0.031795	0.938164	637	2	0.00068213	0.1395	0.26324	1	5018	2	0.00068213	2.02563
OR5W2	4	0.0094368	0.031831	0.938164	638	2	-0.052785	0.3788	0.52193	1	10060	2	-0.052785	2.02518
NRIP3	4	0.0094384	0.031836	0.938164	639	4	-0.12377	0.99056	0.99065	1	19874	0	-0.12377	2.0251
UGT1A5	4	0.0094575	0.031898	0.938164	640	3	-0.14969	0.73954	0.74467	1	14677	1	-0.14969	2.02422
ZFP14	4	0.0094596	0.031905	0.938164	641	4	-0.057933	0.99054	0.99063	1	19873	0	-0.057933	2.02413
RHOH	4	0.0094601	0.031907	0.938164	642	2	-0.036621	0.33204	0.47184	1	9072	2	-0.036621	2.0241
TCHH	4	0.00948	0.031959	0.938164	643	4	-0.077179	0.99052	0.9906	1	19872	0	-0.077179	2.02319
ZNF675	4	0.0095187	0.032079	0.938164	644	4	-0.14178	0.99048	0.99056	1	19871	0	-0.14178	2.02142
SDR39U1	4	0.0095299	0.032112	0.938164	645	1	-0.078347	0.86598	0.86573	1	17197	0	-0.078347	2.02091
ANXA3	4	0.0095353	0.032134	0.938164	646	4	-0.11182	0.99046	0.99055	1	19870	0	-0.11182	2.02067
NUP133	4	0.0095558	0.032205	0.938164	647	4	-0.085285	0.99044	0.99052	1	19869	0	-0.085285	2.01973
ANKMY1	4	0.0095596	0.03222	0.938164	648	2	-0.10451	0.77341	0.77397	1	15294	1	-0.10451	2.01956
PLLP	4	0.0095714	0.032258	0.938164	649	3	-0.15601	0.74258	0.74724	1	14725	1	-0.15601	2.01902
NXPH3	4	0.0095772	0.032271	0.938164	650	3	-0.16696	0.77102	0.7718	1	15239	1	-0.16696	2.01876
LACRT	4	0.0095814	0.032284	0.938164	651	2	0.019917	0.084869	0.18676	1	3604	2	0.019917	2.01857
C1orf198	4	0.0096008	0.032332	0.938164	652	2	-0.09592	0.38591	0.52964	1	10210	2	-0.09592	2.01769
OAF	4	0.0096066	0.032352	0.938164	653	4	-0.058703	0.99039	0.99047	1	19868	0	-0.058703	2.01743
CATSPER1	4	0.0096067	0.032353	0.938164	654	3	-0.13863	0.32831	0.46785	1	8988	1	-0.13863	2.01743
LOC100506388	4	0.0096105	0.032361	0.938164	655	3	-0.18259	0.96113	0.9612	1	19177	0	-0.18259	2.01725
FBXO39	4	0.0096243	0.032408	0.938164	656	2	-0.086438	0.9163	0.9162	1	18228	0	-0.086438	2.01663
PABPC1L2A	4	0.0096532	0.032505	0.938164	657	3	-0.12586	0.83645	0.83618	1	16559	0	-0.12586	2.01533
OPRD1	4	0.0096773	0.032582	0.938164	658	2	-0.053996	0.26997	0.40453	1	7753	1	-0.053996	2.01425
C11orf45	4	0.0096843	0.032605	0.938164	659	3	-0.10987	0.8898	0.88947	1	17691	0	-0.10987	2.01393
STEAP3	4	0.0097069	0.032673	0.938164	660	3	-0.14991	0.95376	0.95383	1	19024	0	-0.14991	2.01292
OR4P4	4	0.0097338	0.032756	0.938164	661	3	-0.12684	0.97729	0.9774	1	19549	0	-0.12684	2.01172
VIM	4	0.0097631	0.032846	0.938164	662	3	-0.20038	0.49058	0.58759	1	11439	1	-0.20038	2.01041
CD300C	4	0.0097957	0.032955	0.938164	663	2	-0.021782	0.21082	0.34066	1	6533	2	-0.021782	2.00896
TMPRSS3	4	0.0098136	0.033005	0.938164	664	2	-0.045898	0.2478	0.38053	1	7301	2	-0.045898	2.00817
PLCH2	4	0.0098174	0.033018	0.938164	665	3	-0.19499	0.26178	0.39572	1	7602	1	-0.19499	2.008
SLC7A6	4	0.0098387	0.033082	0.938164	666	2	-0.077179	0.9334	0.93338	1	18613	0	-0.077179	2.00706
SRGAP1	4	0.009854	0.033136	0.938164	667	4	-0.099563	0.99015	0.99022	1	19866	0	-0.099563	2.00639
SP8	4	0.009879	0.033207	0.938164	668	2	-0.10416	0.01169	0.038763	0.868661	882	1	-0.10416	2.00529
NMI	4	0.0098799	0.033209	0.938164	669	4	-0.085586	0.99012	0.99019	1	19865	0	-0.085586	2.00525
OR2H2	4	0.0098901	0.033236	0.938164	670	2	-0.081888	0.43823	0.56242	1	10868	1	-0.081888	2.0048
CIR1	4	0.0098909	0.033238	0.938164	671	2	-0.088229	0.079204	0.17624	1	3386	2	-0.088229	2.00476
C16orf54	4	0.0099015	0.033272	0.938164	672	3	-0.13973	0.9768	0.97691	1	19535	0	-0.13973	2.0043
POLR3E	4	0.0099268	0.033348	0.938164	673	3	-0.14283	0.78624	0.78609	1	15533	1	-0.14283	2.00319
HOXA5	4	0.0099271	0.033348	0.938164	674	4	-0.09888	0.99007	0.99014	1	19863	0	-0.09888	2.00318
TINAG	4	0.0099416	0.033397	0.938164	675	1	0.0071713	0.61323	0.65497	1	12825	1	0.0071713	2.00254
HELLS	4	0.0099477	0.033415	0.938164	676	3	-0.15311	0.9743	0.97434	1	19482	0	-0.15311	2.00228
TMCO5A	4	0.009993	0.033572	0.938164	677	3	-0.094144	0.50649	0.59557	1	11610	1	-0.094144	2.0003
CASD1	4	0.01002	0.033658	0.938164	678	4	-0.081363	0.98998	0.99004	1	19862	0	-0.081363	1.99913
LRRC63	4	0.010023	0.033666	0.938164	679	3	-0.1078	0.95695	0.95703	1	19099	0	-0.1078	1.999
BCAT2	4	0.010025	0.03367	0.938164	680	4	-0.080172	0.98997	0.99003	1	19861	0	-0.080172	1.99892
CA7	4	0.010029	0.033679	0.938164	681	3	-0.1696	0.87942	0.87908	1	17468	0	-0.1696	1.99874
POLR2K	4	0.010035	0.033695	0.938164	682	4	-0.11298	0.98996	0.99002	1	19860	0	-0.11298	1.99848
CCDC144NL	4	0.010044	0.033725	0.938164	683	3	-0.21542	0.87339	0.87307	1	17359	0	-0.21542	1.99809
ASAH2B	4	0.010107	0.033909	0.938164	684	3	-0.18217	0.49936	0.59199	1	11528	1	-0.18217	1.99538
SLC9B1	4	0.010112	0.033927	0.938164	685	3	-0.14631	0.17851	0.30564	1	5852	1	-0.14631	1.99516
KRTAP3-1	4	0.010122	0.033959	0.938164	686	3	-0.096943	0.80606	0.80569	1	15919	0	-0.096943	1.99473
EHHADH	4	0.010147	0.034038	0.938164	687	2	-0.0096941	0.062771	0.1447	1	2832	2	-0.0096941	1.99366
Non-TargetingControl_948	1	0.010167	0.010097	0.855234	688	1	-0.20448	0.98983	0.98983	1	19859	0	-0.20448	1.99281
MYPN	4	0.010179	0.034124	0.938164	689	3	-0.15171	0.10098	0.21661	1	4145	1	-0.15171	1.99229
GSK3B	4	0.010191	0.034158	0.938164	690	2	-0.084938	0.62962	0.66528	1	13022	1	-0.084938	1.99178
LRCOL1	4	0.010199	0.03418	0.938164	691	2	-0.11018	0.86125	0.8611	1	17100	0	-0.11018	1.99144
KIAA0513	4	0.010201	0.034189	0.938164	692	4	-0.079908	0.9898	0.98985	1	19858	0	-0.079908	1.99136
EVI5L	4	0.010204	0.034198	0.938164	693	4	-0.090298	0.9898	0.98985	1	19857	0	-0.090298	1.99123
NEUROD4	4	0.010221	0.034254	0.938164	694	3	-0.18658	0.88666	0.8863	1	17628	0	-0.18658	1.99051
GSPT2	4	0.010228	0.034275	0.938164	695	2	-0.071596	0.11322	0.23474	1	4472	2	-0.071596	1.99021
ASIC2	4	0.010234	0.034292	0.938164	696	2	-0.084357	0.052757	0.12488	1	2460	1	-0.084357	1.98995
INO80E	4	0.01025	0.034351	0.938164	698	3	-0.12391	0.98517	0.98524	1	19757	0	-0.12391	1.98928
SSH2	4	0.01025	0.03435	0.938164	697	1	0.036975	0.25951	0.39326	1	7560	2	0.036975	1.98928
ZNF707	4	0.010302	0.034511	0.938164	699	1	-0.037494	0.087121	0.19096	1	3685	1	-0.037494	1.98708
SLC2A5	4	0.010311	0.034539	0.938164	700	4	-0.12253	0.98969	0.98975	1	19856	0	-0.12253	1.9867
NCOR1	4	0.010353	0.03466	0.938164	701	1	-0.036328	0.41135	0.55025	1	10621	1	-0.036328	1.98493
KIAA1671	4	0.010367	0.034708	0.938164	702	2	-0.11549	0.31873	0.45736	1	8786	1	-0.11549	1.98435
PTGDR2	4	0.010368	0.034708	0.938164	703	4	-0.056964	0.98963	0.98969	1	19854	0	-0.056964	1.98431
COPRS	4	0.010371	0.034717	0.938164	704	4	-0.14048	0.98963	0.98969	1	19853	0	-0.14048	1.98418
IL25	4	0.010405	0.034826	0.938164	705	2	-0.07555	0.66714	0.69007	1	13558	1	-0.07555	1.98276
DAZAP1	4	0.010424	0.034878	0.938164	706	4	-0.088083	0.98958	0.98964	1	19852	0	-0.088083	1.98197
PGAP3	4	0.010428	0.034889	0.938164	707	2	-0.077409	0.16713	0.29321	1	5601	1	-0.077409	1.9818
ANK1	4	0.010434	0.034908	0.938164	708	4	-0.058903	0.98957	0.98963	1	19851	0	-0.058903	1.98155
SAT2	4	0.010446	0.034944	0.938164	709	3	-0.12558	0.95432	0.95438	1	19042	0	-0.12558	1.98105
CDKN3	4	0.010465	0.035005	0.938164	710	3	-0.16695	0.8513	0.85112	1	16873	0	-0.16695	1.98026
SYP	4	0.010471	0.035031	0.938164	711	2	-0.078484	0.86087	0.86072	1	17093	0	-0.078484	1.98001
C7orf57	4	0.010473	0.035035	0.938164	712	3	-0.18944	0.9396	0.93961	1	18737	0	-0.18944	1.97993
RIMKLB	4	0.01053	0.03517	0.938164	713	3	-0.18479	0.94964	0.94964	1	18918	0	-0.18479	1.97757
FGFRL1	4	0.010548	0.035206	0.938164	714	3	-0.11298	0.63073	0.666	1	13040	1	-0.11298	1.97683
UGT1A3	4	0.010557	0.035226	0.938164	715	2	-0.13499	0.0089637	0.030342	0.854779	702	1	-0.13499	1.97646
UBE2D4	4	0.010577	0.035268	0.938164	716	3	-0.12601	0.040252	0.099888	0.983034	1999	1	-0.12601	1.97564
PCID2	4	0.010596	0.035311	0.938164	717	3	-0.1683	0.97821	0.97833	1	19577	0	-0.1683	1.97486
IL6ST	4	0.010626	0.035386	0.938164	718	3	-0.1498	0.92329	0.92323	1	18379	0	-0.1498	1.97363
ZNF709	4	0.010631	0.035397	0.938164	719	3	-0.12871	0.71992	0.72883	1	14342	1	-0.12871	1.97343
RBP5	4	0.010704	0.035571	0.938164	720	3	-0.2207	0.98189	0.98199	1	19668	0	-0.2207	1.97045
KRTAP1-5	4	0.010713	0.035592	0.938164	721	2	-0.095708	0.36127	0.50313	1	9691	1	-0.095708	1.97009
ARMC8	4	0.01072	0.035609	0.938164	722	3	-0.12645	0.44842	0.56718	1	10976	1	-0.12645	1.96981
GTF2E2	4	0.010743	0.035662	0.938164	723	3	-0.14849	0.2814	0.41695	1	7983	1	-0.14849	1.96887
OCLN	4	0.010748	0.035675	0.938164	724	3	-0.13527	0.60545	0.65022	1	12730	1	-0.13527	1.96867
FBXL14	4	0.010749	0.035675	0.938164	725	3	-0.20612	0.3794	0.52259	1	10076	1	-0.20612	1.96863
PTRH1	4	0.010765	0.035706	0.938164	726	3	-0.27911	0.88999	0.88966	1	17697	0	-0.27911	1.96799
SULT1A1	4	0.01077	0.035718	0.938164	727	3	-0.10903	0.30162	0.43883	1	8403	1	-0.10903	1.96778
GPLD1	4	0.010801	0.035794	0.938164	728	3	-0.18051	0.94282	0.94283	1	18789	0	-0.18051	1.96654
PARP8	4	0.010815	0.03582	0.938164	729	3	-0.12559	0.92142	0.9213	1	18336	0	-0.12559	1.96597
CXCL10	4	0.010816	0.035821	0.938164	730	2	-0.10313	0.80954	0.8092	1	15986	0	-0.10313	1.96593
QDPR	4	0.01086	0.035912	0.938415	731	3	-0.1789	0.57117	0.63012	1	12291	1	-0.1789	1.96417
SIGLEC8	4	0.010867	0.035924	0.938415	732	2	-0.056919	0.24798	0.38074	1	7305	2	-0.056919	1.96389
TUBG2	4	0.010892	0.035979	0.938623	733	3	-0.15819	0.88778	0.88744	1	17657	0	-0.15819	1.96289
LRP4	4	0.01092	0.036036	0.938846	734	3	-0.13039	0.98292	0.98303	1	19697	0	-0.13039	1.96178
RPH3AL	4	0.010941	0.036081	0.938846	735	3	-0.12383	0.93986	0.93987	1	18741	0	-0.12383	1.96094
LMAN1	4	0.010975	0.036156	0.93959	736	3	-0.1562	0.34061	0.481	1	9253	1	-0.1562	1.9596
CKLF	4	0.011022	0.036262	0.940052	737	1	0.047092	0.46484	0.57497	1	11167	1	0.047092	1.95774
ACYP1	4	0.011023	0.036267	0.940052	738	2	-0.13779	0.53689	0.61141	1	11923	1	-0.13779	1.9577
TSPY1	4	0.011073	0.036384	0.94088	739	2	-0.14064	0.83786	0.83755	1	16588	0	-0.14064	1.95573
SYNE1	4	0.011107	0.036468	0.94088	740	3	-0.13556	0.29082	0.42711	1	8170	1	-0.13556	1.9544
VENTX	4	0.011117	0.036486	0.94088	741	3	-0.24044	0.98888	0.98896	1	19836	0	-0.24044	1.95401
Non-TargetingControl_912	1	0.011126	0.011052	0.868167	742	1	-0.26189	0.98887	0.98893	1	19835	0	-0.26189	1.95366
VTN	4	0.011176	0.036609	0.941435	743	1	0.03429	0.16011	0.28557	1	5446	2	0.03429	1.95171
HIGD1A	4	0.011192	0.036647	0.941435	744	3	-0.13657	0.90153	0.90134	1	17935	0	-0.13657	1.95109
FAM57B	4	0.011193	0.036648	0.941435	745	3	-0.1586	0.83526	0.83502	1	16535	0	-0.1586	1.95105
ATP2B3	4	0.011227	0.036723	0.942154	746	1	0.22714	0.017837	0.052472	0.912741	1143	3	0.22714	1.94974
KCNJ11	4	0.011269	0.036819	0.943016	747	2	-0.082247	0.71862	0.72782	1	14323	1	-0.082247	1.94811
LRRC8C	4	0.011297	0.036883	0.943016	748	3	-0.13015	0.38421	0.52778	1	10179	1	-0.13015	1.94704
PRKAR1B	4	0.01133	0.03696	0.943213	749	2	-0.037103	0.79603	0.79559	1	15711	1	-0.037103	1.94577
CECR6	4	0.011381	0.037069	0.943213	750	2	-0.04159	0.80535	0.80499	1	15904	0	-0.04159	1.94382
Non-TargetingControl_623	1	0.011385	0.011311	0.868167	751	1	-0.2013	0.98862	0.98866	1	19829	0	-0.2013	1.94367
TIGD2	4	0.011433	0.037177	0.943213	752	2	-0.046548	0.51745	0.60127	1	11732	1	-0.046548	1.94184
SLC6A15	4	0.011436	0.037185	0.943213	753	3	-0.1418	0.90364	0.90342	1	17984	0	-0.1418	1.94173
ARGFX	4	0.011442	0.037198	0.943213	754	3	-0.18266	0.33563	0.47562	1	9146	1	-0.18266	1.9415
NHSL2	4	0.01148	0.037273	0.943213	755	3	-0.10892	0.96695	0.96699	1	19315	0	-0.10892	1.94006
NLRP12	4	0.011484	0.037282	0.943213	756	2	-0.047589	0.91845	0.91832	1	18276	0	-0.047589	1.93991
Non-TargetingControl_927	1	0.011502	0.011438	0.868167	757	1	-0.21032	0.9885	0.98854	1	19826	0	-0.21032	1.93923
ZNF285	4	0.011511	0.037345	0.943213	758	2	-0.055747	0.72268	0.73102	1	14389	1	-0.055747	1.93889
TBCCD1	4	0.01153	0.037391	0.943213	759	3	-0.15783	0.75257	0.75572	1	14908	1	-0.15783	1.93817
MET	4	0.011536	0.037404	0.943213	760	3	-0.10347	0.96374	0.96379	1	19247	0	-0.10347	1.93794
RRAD	4	0.011562	0.03746	0.943213	761	2	-0.084508	0.24337	0.37578	1	7199	1	-0.084508	1.93697
C9orf106	4	0.011587	0.037514	0.943213	762	1	0.068959	0.075006	0.16828	1	3239	2	0.068959	1.93603
RALY	4	0.011607	0.037562	0.943213	763	2	-0.17868	0.79261	0.79223	1	15648	1	-0.17868	1.93528
PCDHB13	4	0.011633	0.037615	0.943213	764	2	-0.011258	0.067501	0.15401	1	3005	2	-0.011258	1.93431
PCDHGA2	4	0.011638	0.037622	0.943213	765	2	-0.032056	0.13973	0.26347	1	5023	1	-0.032056	1.93412
PPRC1	4	0.011662	0.03767	0.943213	766	2	-0.34142	0.7256	0.73338	1	14425	0	-0.34142	1.93323
FAM110D	4	0.01169	0.037726	0.943213	767	1	0.056784	0.094592	0.20481	1	3927	3	0.056784	1.93219
ING4	4	0.011741	0.037827	0.943213	768	1	0.064235	0.20602	0.33551	1	6420	2	0.064235	1.93029
RYK	4	0.011748	0.037842	0.943213	769	3	-0.12914	0.57197	0.63056	1	12303	1	-0.12914	1.93004
ZNF598	4	0.011827	0.038023	0.943213	770	3	-0.097901	0.23941	0.3716	1	7115	1	-0.097901	1.92713
C17orf49	4	0.011833	0.038035	0.943213	771	3	-0.18674	0.91657	0.91647	1	18236	0	-0.18674	1.92691
SFT2D3	4	0.011844	0.038064	0.943213	772	1	0.040458	0.24853	0.38134	1	7316	2	0.040458	1.9265
AFM	4	0.011853	0.038081	0.943213	773	2	-0.12077	0.25657	0.39007	1	7483	1	-0.12077	1.92617
WBP1	4	0.011895	0.038177	0.943213	774	2	-0.0012695	0.65768	0.68366	1	13438	1	-0.0012695	1.92464
PRPF31	4	0.011931	0.03826	0.943213	775	2	-0.093552	0.64163	0.67311	1	13189	1	-0.093552	1.92332
GAL3ST4	4	0.011947	0.038292	0.943213	776	2	-0.073151	0.69173	0.7075	1	13904	1	-0.073151	1.92274
MS4A3	4	0.01197	0.038343	0.943213	777	3	-0.13243	0.97012	0.97015	1	19385	0	-0.13243	1.92191
GRAMD3	4	0.011998	0.038407	0.943213	779	2	0.019358	0.13353	0.25673	1	4897	2	0.019358	1.92089
SEC24C	4	0.011998	0.038407	0.943213	778	3	-0.14903	0.38773	0.5316	1	10243	1	-0.14903	1.92089
SELENBP1	4	0.012026	0.038471	0.943213	780	3	-0.14606	0.33031	0.47001	1	9029	1	-0.14606	1.91988
HIST1H2BM	4	0.012049	0.038519	0.943213	781	1	-0.011545	0.75468	0.75752	1	14942	1	-0.011545	1.91905
GALNT11	4	0.012068	0.038554	0.943213	782	2	-0.020445	0.046224	0.11198	0.993162	2221	2	-0.020445	1.91836
RAP2A	4	0.012098	0.038624	0.943213	783	3	-0.11398	0.80918	0.80885	1	15976	0	-0.11398	1.91729
ALDH4A1	4	0.012101	0.038628	0.943213	784	2	-0.078731	0.88325	0.88296	1	17559	0	-0.078731	1.91718
KRAS	4	0.012133	0.038698	0.943213	785	2	-0.10421	0.82704	0.82681	1	16357	0	-0.10421	1.91603
MEN1	4	0.01214	0.038709	0.943213	786	3	-0.25011	0.97732	0.97742	1	19550	0	-0.25011	1.91578
PHLPP2	4	0.012152	0.038734	0.943213	787	1	0.012492	0.52975	0.60772	1	11851	1	0.012492	1.91535
KIF4B	4	0.012204	0.038847	0.94323	788	1	-0.0022601	0.7592	0.76139	1	15030	1	-0.0022601	1.9135
FOXK1	4	0.012268	0.038986	0.94323	789	3	-0.18478	0.97811	0.97825	1	19575	0	-0.18478	1.91123
ZBTB20	4	0.012269	0.038987	0.94323	790	3	-0.15568	0.486	0.58532	1	11386	1	-0.15568	1.91119
TEX15	4	0.012306	0.03907	0.94323	791	2	-0.025937	0.84035	0.84008	1	16641	0	-0.025937	1.90988
ASPDH	4	0.012338	0.039147	0.94323	792	3	-0.12537	0.88075	0.88042	1	17499	0	-0.12537	1.90876
RCC1	4	0.01243	0.039355	0.94323	793	3	-0.10644	0.97516	0.97526	1	19499	0	-0.10644	1.90553
TYSND1	4	0.01245	0.039405	0.94323	794	3	-0.12362	0.97062	0.97066	1	19401	0	-0.12362	1.90483
CCL18	4	0.012457	0.039416	0.94323	795	2	-0.096515	0.93872	0.93872	1	18719	0	-0.096515	1.90459
LRRFIP1	4	0.01246	0.039424	0.94323	796	1	-0.0049299	0.90422	0.90401	1	17998	0	-0.0049299	1.90448
TMED1	4	0.012466	0.039435	0.94323	797	3	-0.12105	0.43961	0.56309	1	10884	1	-0.12105	1.90427
IFI27	4	0.01247	0.039439	0.94323	798	2	-0.13113	0.9516	0.95163	1	18970	0	-0.13113	1.90413
FIBCD1	4	0.012479	0.039455	0.94323	799	3	-0.17799	0.44981	0.56786	1	10993	1	-0.17799	1.90382
CHSY3	4	0.012512	0.039537	0.94323	800	3	-0.15245	0.47936	0.58212	1	11317	1	-0.15245	1.90267
Non-TargetingControl_420	1	0.012512	0.012437	0.870619	801	1	-0.17719	0.98749	0.98752	1	19803	0	-0.17719	1.90267
ELP6	4	0.012573	0.039673	0.94323	802	3	-0.12824	0.016153	0.048771	0.907437	1069	1	-0.12824	1.90056
TRIM24	4	0.012616	0.03978	0.94323	803	3	-0.16624	0.1251	0.24754	1	4719	1	-0.16624	1.89908
SPINK5	4	0.012623	0.039791	0.94323	804	3	-0.16704	0.73079	0.73752	1	14515	1	-0.16704	1.89884
DEF8	4	0.012637	0.039826	0.94323	805	2	-0.074795	0.70237	0.71538	1	14064	1	-0.074795	1.89836
RIMS2	4	0.012704	0.039965	0.94323	806	2	-0.13172	0.2522	0.38528	1	7391	1	-0.13172	1.89606
DHRS13	4	0.012717	0.03999	0.94323	807	2	-0.11169	0.89166	0.89135	1	17738	0	-0.11169	1.89562
NR2C2	4	0.012752	0.040069	0.94323	808	3	-0.12945	0.42307	0.55555	1	10730	1	-0.12945	1.89442
USP54	4	0.012778	0.040136	0.94323	809	2	-0.055866	0.20818	0.33779	1	6464	2	-0.055866	1.89354
BPIFB2	4	0.012854	0.040307	0.94323	810	3	-0.1557	0.92835	0.92827	1	18503	0	-0.1557	1.89096
RANBP10	4	0.012865	0.04033	0.94323	811	2	-0.050055	0.2345	0.36628	1	7025	2	-0.050055	1.89059
SGCB	4	0.012871	0.04034	0.94323	812	3	-0.14717	0.24038	0.37259	1	7141	1	-0.14717	1.89039
UTY	4	0.012899	0.040406	0.94323	813	2	-0.061397	0.30021	0.43733	1	8376	2	-0.061397	1.88944
FCRL5	4	0.012904	0.04042	0.94323	814	3	-0.13791	0.92398	0.92391	1	18399	0	-0.13791	1.88928
PARD6A	4	0.012906	0.040421	0.94323	815	3	-0.11965	0.92312	0.92306	1	18374	0	-0.11965	1.88921
PFDN4	4	0.012922	0.040462	0.94323	816	2	-0.063916	0.84534	0.84509	1	16741	0	-0.063916	1.88867
TMEM126A	4	0.012974	0.040589	0.94323	817	2	-0.039031	0.84259	0.84237	1	16690	0	-0.039031	1.88693
UCN2	4	0.013007	0.040667	0.94323	818	2	-0.077583	0.1666	0.29265	1	5589	2	-0.077583	1.88582
CACNG7	4	0.013025	0.040709	0.94323	819	1	0.028015	0.55235	0.6197	1	12095	1	0.028015	1.88522
CCL4L2	4	0.013034	0.040727	0.94323	820	2	-0.13567	0.90379	0.90356	1	17986	0	-0.13567	1.88492
C10orf53	4	0.013036	0.040729	0.94323	821	3	-0.12713	0.17191	0.29845	1	5705	1	-0.12713	1.88486
GPR6	4	0.013076	0.04082	0.94323	822	2	-0.083794	0.60902	0.65237	1	12770	1	-0.083794	1.88353
ATP1A2	4	0.013089	0.040843	0.94323	823	3	-0.10641	0.93616	0.93615	1	18662	0	-0.10641	1.88309
PRMT3	4	0.013098	0.040868	0.94323	824	3	-0.11725	0.74952	0.75313	1	14853	1	-0.11725	1.8828
TMEM255A	4	0.013116	0.040902	0.94323	825	2	-0.075094	0.25447	0.38779	1	7434	2	-0.075094	1.8822
IL18	4	0.013128	0.040928	0.94323	826	2	-0.048663	0.18266	0.31013	1	5926	1	-0.048663	1.8818
SNX25	4	0.013179	0.041046	0.94323	827	1	-0.018801	0.86041	0.86027	1	17083	0	-0.018801	1.88012
STAP1	4	0.013184	0.041056	0.94323	828	3	-0.19376	0.94627	0.94628	1	18853	0	-0.19376	1.87995
CT47A11	4	0.013204	0.041094	0.94323	829	2	-0.13404	0.53547	0.61067	1	11911	1	-0.13404	1.87929
SLC25A51	4	0.013244	0.041185	0.94323	830	3	-0.11721	0.68701	0.70406	1	13837	1	-0.11721	1.87798
KRTAP10-10	4	0.013273	0.041252	0.94323	831	2	-0.10937	0.7056	0.7178	1	14115	1	-0.10937	1.87703
C10orf142	4	0.013282	0.041271	0.94323	832	1	0.11838	0.0056867	0.019694	0.819869	473	3	0.11838	1.87674
ITIH3	4	0.0133	0.041317	0.94323	833	3	-0.1374	0.84761	0.84742	1	16799	0	-0.1374	1.87615
FRAT1	4	0.013333	0.041386	0.94323	834	3	-0.20833	0.95959	0.95969	1	19149	0	-0.20833	1.87507
LRFN3	4	0.013342	0.041412	0.94323	835	3	-0.17204	0.9702	0.97021	1	19386	0	-0.17204	1.87478
PNMA2	4	0.013355	0.041435	0.94323	836	3	-0.092128	0.71472	0.72477	1	14258	1	-0.092128	1.87436
CAPRIN1	4	0.01338	0.041486	0.94323	837	3	-0.21541	0.55448	0.62088	1	12120	1	-0.21541	1.87354
VPS37C	4	0.013384	0.041492	0.94323	838	1	0.024979	0.81739	0.81705	1	16145	0	0.024979	1.87341
Non-TargetingControl_886	1	0.013394	0.013286	0.87084	839	1	-0.24018	0.98661	0.98664	1	19788	0	-0.24018	1.87309
CDHR5	4	0.013416	0.041567	0.94323	840	3	-0.11493	0.98521	0.98528	1	19759	0	-0.11493	1.87238
ASH2L	4	0.013427	0.041594	0.94323	841	3	-0.14782	0.95355	0.95362	1	19017	0	-0.14782	1.87202
KIAA1683	4	0.013435	0.041611	0.94323	842	3	-0.13137	0.59258	0.64252	1	12566	1	-0.13137	1.87176
EYA1	4	0.013441	0.041629	0.94323	843	3	-0.095213	0.98861	0.98869	1	19828	0	-0.095213	1.87157
WFDC2	4	0.013465	0.041671	0.94323	844	3	-0.1969	0.9894	0.98948	1	19846	0	-0.1969	1.87079
STK32A	4	0.013487	0.041718	0.94323	845	3	-0.13623	0.49255	0.58854	1	11463	1	-0.13623	1.87008
POTEH	4	0.013506	0.041762	0.94323	846	2	-0.072748	0.23993	0.37214	1	7130	1	-0.072748	1.86947
MNT	4	0.013523	0.041802	0.94323	847	3	-0.14844	0.98648	0.98659	1	19784	0	-0.14844	1.86893
SDR42E1	4	0.013544	0.04185	0.94323	848	3	-0.20568	0.89222	0.8919	1	17752	0	-0.20568	1.86825
BCL9	4	0.013564	0.041889	0.94323	849	3	-0.15031	0.98644	0.98655	1	19783	0	-0.15031	1.86761
ADSSL1	4	0.01359	0.04195	0.94323	850	1	0.015453	0.81866	0.81836	1	16173	0	0.015453	1.86678
CFAP58	4	0.013618	0.042003	0.94323	851	3	-0.16969	0.79343	0.79302	1	15659	1	-0.16969	1.86589
CELSR3	4	0.013638	0.042046	0.94323	852	2	-0.19131	0.59967	0.64677	1	12653	1	-0.19131	1.86525
KDR	4	0.013641	0.042056	0.94323	853	3	-0.094886	0.98199	0.98209	1	19674	0	-0.094886	1.86515
COQ10B	4	0.013665	0.042112	0.94323	854	3	-0.12594	0.92448	0.92439	1	18414	0	-0.12594	1.86439
OR2T3	4	0.013669	0.042127	0.94323	855	3	-0.13239	0.96473	0.96482	1	19273	0	-0.13239	1.86426
DACT3	4	0.013692	0.042183	0.94323	856	1	0.05324	0.089643	0.19562	1	3762	3	0.05324	1.86353
MAP6	4	0.013714	0.042236	0.94323	857	2	-0.065813	0.22884	0.36007	1	6905	2	-0.065813	1.86284
CHRM4	4	0.013721	0.042251	0.94323	858	2	-0.060287	0.31966	0.45836	1	8802	2	-0.060287	1.86261
CLEC19A	4	0.013725	0.042259	0.94323	859	3	-0.097071	0.91592	0.91583	1	18223	0	-0.097071	1.86249
RAB8B	4	0.013731	0.042271	0.94323	860	3	-0.10674	0.64021	0.67218	1	13164	1	-0.10674	1.8623
GLI1	4	0.013744	0.042298	0.94323	861	2	-0.056194	0.80457	0.80421	1	15886	0	-0.056194	1.86189
C10orf99	4	0.013795	0.042419	0.94323	862	1	0.0046537	0.31442	0.4527	1	8689	2	0.0046537	1.86028
MAP4K4	4	0.013832	0.042502	0.94323	863	2	-0.024383	0.050788	0.12099	0.994176	2403	2	-0.024383	1.85912
LRRC4B	4	0.013838	0.04252	0.94323	864	3	-0.11847	0.4632	0.57421	1	11155	1	-0.11847	1.85893
QSOX1	4	0.013846	0.042534	0.94323	865	2	-0.02681	0.8655	0.86529	1	17185	0	-0.02681	1.85868
OR5M8	4	0.013877	0.042602	0.94323	866	3	-0.12808	0.97839	0.97854	1	19582	0	-0.12808	1.8577
RNASEH2B	4	0.013897	0.042644	0.94323	867	2	-0.038348	0.76445	0.7659	1	15128	1	-0.038348	1.85708
TMEM184B	4	0.013926	0.04272	0.94323	868	3	-0.16666	0.96561	0.96565	1	19286	0	-0.16666	1.85617
2023-09-09	4	0.013958	0.042782	0.94323	869	2	-0.081122	0.32894	0.46854	1	8998	2	-0.081122	1.85518
Non-TargetingControl_311	1	0.01399	0.013886	0.87084	870	1	-0.1791	0.98601	0.98602	1	19776	0	-0.1791	1.85418
NOXRED1	4	0.013993	0.042875	0.94323	871	2	-0.028129	0.13366	0.25688	1	4898	2	-0.028129	1.85409
MSMB	4	0.013995	0.042878	0.94323	872	3	-0.15787	0.19445	0.32297	1	6184	1	-0.15787	1.85403
FAM117A	4	0.013999	0.042886	0.94323	873	3	-0.13027	0.97389	0.97394	1	19470	0	-0.13027	1.8539
TACO1	4	0.014	0.042886	0.94323	874	1	0.055533	0.14053	0.26437	1	5035	2	0.055533	1.85387
2023-03-01	4	0.014028	0.042948	0.94323	875	2	-0.086962	0.26648	0.4008	1	7689	1	-0.086962	1.853
SIRT1	4	0.014049	0.042998	0.94323	876	2	-0.19141	0.78313	0.78306	1	15475	1	-0.19141	1.85235
WASF1	4	0.014056	0.043013	0.94323	877	3	-0.19354	0.73774	0.7432	1	14646	1	-0.19354	1.85214
TRIM44	4	0.014061	0.043021	0.94323	878	3	-0.15901	0.67269	0.69394	1	13629	1	-0.15901	1.85198
LRRC72	4	0.014081	0.043071	0.94323	879	3	-0.12276	0.88934	0.88899	1	17684	0	-0.12276	1.85137
ARAP1	4	0.014103	0.043118	0.94323	880	1	0.11854	0.00453	0.015792	0.776647	402	2	0.11854	1.85069
HDDC3	4	0.014127	0.04318	0.94323	881	3	-0.15199	0.97774	0.97785	1	19562	0	-0.15199	1.84995
APCDD1L	4	0.014137	0.043199	0.94323	882	3	-0.19073	0.83899	0.8387	1	16613	0	-0.19073	1.84964
Non-TargetingControl_922	1	0.014145	0.014035	0.872922	883	1	-0.17442	0.98585	0.98585	1	19773	0	-0.17442	1.8494
GPR141	4	0.014154	0.043236	0.94323	884	2	-0.13201	0.71233	0.72294	1	14221	1	-0.13201	1.84912
IL20RB	4	0.014205	0.043357	0.943803	885	2	-0.041309	0.95884	0.95895	1	19129	0	-0.041309	1.84756
GRXCR1	4	0.014256	0.043477	0.94432	886	2	-0.068876	0.95102	0.95106	1	18954	0	-0.068876	1.846
LDHD	4	0.014275	0.043521	0.94432	887	2	-0.091713	0.74744	0.7514	1	14817	1	-0.091713	1.84542
ZMYND19	4	0.01431	0.043596	0.94432	888	2	-0.040106	0.097485	0.21019	1	4035	1	-0.040106	1.84436
CD244	4	0.014333	0.043643	0.94432	889	3	-0.091114	0.49155	0.58805	1	11452	1	-0.091114	1.84366
KPNA3	4	0.014351	0.043674	0.94432	890	3	-0.17095	0.78684	0.78668	1	15546	1	-0.17095	1.84312
ZC2HC1B	4	0.014393	0.043776	0.94432	891	3	-0.10007	0.21566	0.34597	1	6633	1	-0.10007	1.84185
GPR15	4	0.01441	0.043819	0.94432	892	3	-0.076832	0.88204	0.88174	1	17529	0	-0.076832	1.84134
TMEM91	4	0.014416	0.043834	0.94432	893	3	-0.1535	0.53424	0.61001	1	11898	1	-0.1535	1.84116
COX7B2	4	0.014445	0.043901	0.94432	894	3	-0.14113	0.45057	0.56821	1	11001	1	-0.14113	1.84028
CATSPER4	4	0.014484	0.044006	0.94432	895	2	-0.1191	0.56501	0.62665	1	12227	1	-0.1191	1.83911
LRRC29	4	0.0145	0.044044	0.94432	896	3	-0.081403	0.98948	0.98955	1	19848	0	-0.081403	1.83863
ZFP30	4	0.014516	0.044082	0.94432	897	2	-0.075053	0.34063	0.48101	1	9254	2	-0.075053	1.83815
RPEL1	4	0.014564	0.044187	0.94432	898	1	0.060523	0.36715	0.50948	1	9818	2	0.060523	1.83672
KLHL29	4	0.014628	0.044319	0.94432	899	3	-0.15416	0.65005	0.67859	1	13329	1	-0.15416	1.83482
F8	4	0.014645	0.044358	0.94432	900	3	-0.13858	0.90449	0.90429	1	18002	0	-0.13858	1.83431
PCDHA2	4	0.014652	0.044377	0.94432	901	2	-0.11518	0.71249	0.72306	1	14224	1	-0.11518	1.8341
KEL	4	0.014667	0.04441	0.94432	902	2	-0.099277	0.19977	0.32871	1	6291	1	-0.099277	1.83366
ZNF319	4	0.014678	0.044433	0.94432	903	3	-0.14774	0.93892	0.93891	1	18726	0	-0.14774	1.83333
TFAM	4	0.014718	0.044514	0.94432	904	2	0.017871	0.28225	0.41784	1	7998	1	0.017871	1.83215
ZNF491	4	0.014753	0.044588	0.94432	905	2	-0.045493	0.35087	0.49202	1	9460	2	-0.045493	1.83112
STAG3	4	0.014769	0.044619	0.94432	906	2	-0.092848	0.5823	0.63647	1	12412	1	-0.092848	1.83065
VRK2	4	0.014771	0.044623	0.94432	907	3	-0.13834	0.95021	0.95023	1	18934	0	-0.13834	1.83059
MUC7	4	0.014846	0.044791	0.94432	908	2	0.00076353	0.29282	0.42927	1	8209	2	0.00076353	1.82839
SEC61B	4	0.014846	0.044791	0.94432	909	2	-0.085927	0.80058	0.80024	1	15808	0	-0.085927	1.82839
USP12	4	0.014862	0.044831	0.94432	910	3	-0.17099	0.9787	0.97884	1	19591	0	-0.17099	1.82792
Non-TargetingControl_990	1	0.014871	0.014774	0.878594	911	1	-0.17359	0.98513	0.98516	1	19755	0	-0.17359	1.82766
GRID2	4	0.01489	0.044903	0.94432	912	2	-0.097421	0.90783	0.90768	1	18067	0	-0.097421	1.82711
FAM3B	4	0.014911	0.044947	0.94432	913	3	-0.13628	0.81742	0.81708	1	16146	0	-0.13628	1.82649
CLDN14	4	0.014923	0.044969	0.94432	914	1	0.052577	0.38295	0.5264	1	10148	2	0.052577	1.82614
PSORS1C2	4	0.014955	0.045037	0.94432	915	2	-0.075353	0.042964	0.10543	0.984535	2113	2	-0.075353	1.82521
KRTAP5-2	4	0.014974	0.045083	0.94432	916	1	0.040292	0.18016	0.30745	1	5885	1	0.040292	1.82466
ATP8B3	4	0.015025	0.045194	0.94432	917	3	-0.17192	0.15974	0.28516	1	5441	1	-0.17192	1.82319
GCGR	4	0.015026	0.045195	0.94432	918	3	-0.14503	0.78101	0.78105	1	15433	1	-0.14503	1.82316
PRSS42	4	0.015053	0.04526	0.94432	919	3	-0.13371	0.85076	0.85057	1	16866	0	-0.13371	1.82238
KCNJ4	4	0.015056	0.045266	0.94432	920	3	-0.17793	0.58504	0.63807	1	12442	1	-0.17793	1.82229
ANKRD33	4	0.015063	0.045289	0.94432	921	2	-0.09676	0.87652	0.87616	1	17415	0	-0.09676	1.82209
C16orf13	4	0.015067	0.045298	0.94432	922	3	-0.18289	0.968	0.96804	1	19342	0	-0.18289	1.82197
SLC47A2	4	0.015077	0.045322	0.94432	923	1	-0.028336	0.59544	0.64424	1	12597	1	-0.028336	1.82169
KRT4	4	0.015092	0.045358	0.94432	924	3	-0.10351	0.98491	0.985	1	19751	0	-0.10351	1.82125
BTNL10	4	0.015128	0.045436	0.94432	925	2	-0.1241	0.65008	0.67861	1	13330	1	-0.1241	1.82022
ZNF114	4	0.015165	0.045507	0.94432	926	2	-0.085863	0.56073	0.62422	1	12185	1	-0.085863	1.81916
CYBA	4	0.01517	0.045523	0.94432	927	3	-0.11532	0.34194	0.48245	1	9286	1	-0.11532	1.81901
PRR18	4	0.015179	0.045542	0.94432	928	1	0.046947	0.26204	0.396	1	7606	2	0.046947	1.81876
MED19	4	0.015187	0.045564	0.94432	929	3	-0.21584	0.96755	0.9676	1	19331	0	-0.21584	1.81853
OR2S2	4	0.01523	0.045649	0.94432	930	2	-0.082008	0.83322	0.83302	1	16494	0	-0.082008	1.8173
PTPRN2	4	0.015282	0.045763	0.94432	931	2	-0.092771	0.77335	0.77391	1	15293	1	-0.092771	1.81582
CST3	4	0.015318	0.045861	0.94432	932	3	-0.086886	0.95824	0.95836	1	19120	0	-0.086886	1.8148
KIAA1715	4	0.015333	0.045889	0.94432	933	2	-0.0042477	0.6241	0.66181	1	12956	1	-0.0042477	1.81437
USP5	4	0.015355	0.045941	0.94432	934	2	-0.05283	0.65229	0.68005	1	13363	1	-0.05283	1.81375
SLC2A3	4	0.015372	0.04598	0.94432	935	3	-0.11747	0.41414	0.55145	1	10640	1	-0.11747	1.81327
WIF1	4	0.015403	0.04605	0.94432	936	3	-0.10179	0.98911	0.9892	1	19842	0	-0.10179	1.81239
CYP3A4	4	0.015421	0.046082	0.94432	937	2	-0.07319	0.31693	0.45541	1	8751	2	-0.07319	1.81189
MYO7A	4	0.015435	0.046113	0.94432	938	3	-0.17421	0.74553	0.74975	1	14784	1	-0.17421	1.81149
GTF2H5	4	0.015487	0.046242	0.94432	939	2	-0.029849	0.07956	0.17692	1	3402	2	-0.029849	1.81003
OGFOD1	4	0.015504	0.046282	0.94432	940	3	-0.12175	0.95859	0.9587	1	19124	0	-0.12175	1.80956
COMMD5	4	0.015534	0.046362	0.94432	941	3	-0.17368	0.81755	0.81722	1	16151	0	-0.17368	1.80872
LPAR3	4	0.015564	0.04643	0.94432	942	3	-0.12483	0.93071	0.93061	1	18553	0	-0.12483	1.80788
PLD6	4	0.015589	0.046479	0.94432	943	3	-0.092465	0.70865	0.72015	1	14156	1	-0.092465	1.80718
ZNF215	4	0.01564	0.046591	0.94432	944	2	-0.028854	0.83334	0.83314	1	16498	0	-0.028854	1.80576
ABHD5	4	0.015692	0.046693	0.94432	945	2	-0.050568	0.072412	0.16337	1	3155	2	-0.050568	1.80432
DPCR1	4	0.015743	0.046809	0.94432	946	1	0.14172	0.022174	0.061906	0.933265	1313	2	0.14172	1.80291
POTEM	4	0.015761	0.046848	0.94432	947	3	-0.21015	0.87353	0.87322	1	17363	0	-0.21015	1.80242
LYPD3	4	0.015794	0.046917	0.94432	948	2	-0.0040642	0.24581	0.37839	1	7253	2	-0.0040642	1.80151
SPACA7	4	0.015804	0.046941	0.94432	949	2	-0.11828	0.91189	0.9118	1	18153	0	-0.11828	1.80123
WBP2NL	4	0.01583	0.046996	0.94432	951	3	-0.14706	0.95772	0.95781	1	19110	0	-0.14706	1.80052
WI2-2373I1.2	4	0.01583	0.046996	0.94432	950	3	-0.18775	0.88833	0.888	1	17668	0	-0.18775	1.80052
SRGAP2C	4	0.015836	0.047008	0.94432	952	3	-0.11661	0.85717	0.85702	1	16999	0	-0.11661	1.80035
CDRT15	4	0.015917	0.0472	0.94432	953	3	-0.14993	0.96466	0.96475	1	19271	0	-0.14993	1.79814
FAM104B	4	0.015921	0.047208	0.94432	954	3	-0.095917	0.97546	0.97555	1	19504	0	-0.095917	1.79803
MAT1A	4	0.015932	0.047231	0.94432	955	3	-0.1278	0.50896	0.59685	1	11638	1	-0.1278	1.79773
VSNL1	4	0.015938	0.047243	0.94432	956	3	-0.19335	0.92804	0.92795	1	18497	0	-0.19335	1.79757
C11orf49	4	0.015948	0.047256	0.94432	957	2	-0.037145	0.93339	0.93337	1	18612	0	-0.037145	1.79729
MTHFR	4	0.01596	0.047285	0.94432	958	3	-0.088102	0.1764	0.30334	1	5808	1	-0.088102	1.79697
FA2H	4	0.015981	0.047333	0.94432	959	3	-0.1105	0.3941	0.53846	1	10387	1	-0.1105	1.7964
PIP4K2A	4	0.016001	0.04736	0.94432	960	3	-0.17179	0.91725	0.91716	1	18252	0	-0.17179	1.79585
DEFB113	4	0.01601	0.047379	0.94432	961	3	-0.12646	0.56771	0.62814	1	12258	1	-0.12646	1.79561
FRS2	4	0.016011	0.047382	0.94432	962	3	-0.13074	0.98399	0.98406	1	19733	0	-0.13074	1.79558
ELOVL7	4	0.016035	0.047453	0.94432	963	2	-0.14027	0.96703	0.96708	1	19316	0	-0.14027	1.79493
FAM47A	4	0.01605	0.047491	0.94432	964	2	-0.075497	0.041709	0.10285	0.983034	2053	1	-0.075497	1.79452
SOST	4	0.01606	0.047513	0.94432	965	3	-0.10367	0.97165	0.97168	1	19427	0	-0.10367	1.79425
KCTD13	4	0.016067	0.04753	0.94432	966	3	-0.17954	0.62772	0.66411	1	13002	1	-0.17954	1.79407
KCTD19	4	0.01608	0.047558	0.94432	967	2	-0.039295	0.20769	0.33726	1	6456	2	-0.039295	1.79371
CALM1	4	0.016091	0.047582	0.94432	969	3	-0.11838	0.92634	0.92627	1	18463	0	-0.11838	1.79342
ITGAE	4	0.016091	0.047582	0.94432	968	3	-0.16824	0.49171	0.58812	1	11454	1	-0.16824	1.79342
KRTAP13-1	4	0.016101	0.047608	0.94432	970	2	-0.025311	0.90947	0.90933	1	18096	0	-0.025311	1.79315
C15orf26	4	0.016153	0.047726	0.94432	971	1	-0.04495	0.85704	0.85688	1	16996	0	-0.04495	1.79175
ADD1	4	0.016162	0.047746	0.94432	972	2	-0.092205	0.82853	0.82829	1	16388	0	-0.092205	1.7915
NDUFS4	4	0.016192	0.047814	0.94432	973	2	-0.11287	0.68909	0.7056	1	13865	1	-0.11287	1.7907
COL5A3	4	0.016204	0.04784	0.94432	974	1	0.00874	0.39374	0.53806	1	10375	2	0.00874	1.79038
Non-TargetingControl_733	1	0.016245	0.016155	0.878594	975	1	-0.13994	0.98376	0.9838	1	19724	0	-0.13994	1.78928
USP26	4	0.016249	0.047953	0.944953	976	3	-0.1484	0.26599	0.40028	1	7680	1	-0.1484	1.78917
TTC21B	4	0.016255	0.047966	0.944953	977	2	-0.02429	0.76513	0.7665	1	15143	1	-0.02429	1.78901
SRP9	4	0.016306	0.048083	0.946324	978	1	0.079284	0.097274	0.20979	1	4029	3	0.079284	1.78765
CDK20	4	0.016335	0.048146	0.946629	979	2	-0.12421	0.98374	0.98381	1	19723	0	-0.12421	1.78688
DAZAP2	4	0.016357	0.048194	0.946661	980	1	0.055456	0.37569	0.51866	1	9991	2	0.055456	1.7863
RGS14	4	0.016409	0.048303	0.947537	981	2	-0.013914	0.22558	0.35656	1	6839	2	-0.013914	1.78492
IGFBP6	4	0.016425	0.048333	0.947537	982	2	-0.06656	0.24875	0.38158	1	7321	2	-0.06656	1.78449
Non-TargetingControl_82	1	0.016426	0.016348	0.878594	983	1	-0.17025	0.98357	0.98362	1	19717	0	-0.17025	1.78447
C15orf41	4	0.01646	0.048416	0.948234	984	2	-0.084887	0.76186	0.7637	1	15082	1	-0.084887	1.78357
Non-TargetingControl_54	1	0.016491	0.016428	0.878594	985	1	-0.15129	0.98351	0.98355	1	19714	0	-0.15129	1.78275
LRRC2	4	0.016592	0.048685	0.951929	986	2	-0.01996	0.15013	0.27476	1	5239	2	-0.01996	1.7801
ULBP1	4	0.016632	0.048777	0.951929	987	3	-0.14043	0.98695	0.98704	1	19793	0	-0.14043	1.77906
UTP14A	4	0.01665	0.048809	0.951929	988	3	-0.14408	0.96589	0.96594	1	19293	0	-0.14408	1.77859
ARPC4	4	0.016665	0.048841	0.951929	989	1	0.094995	0.056683	0.13272	1	2600	2	0.094995	1.77819
CORIN	4	0.016716	0.048959	0.953299	990	2	-0.021603	0.46521	0.57517	1	11169	1	-0.021603	1.77687
GPR25	4	0.016789	0.049119	0.955489	991	2	-0.072274	0.79273	0.79233	1	15650	1	-0.072274	1.77498
KRBOX4	4	0.016818	0.049182	0.955799	992	3	-0.15092	0.9086	0.90844	1	18083	0	-0.15092	1.77423
PRRG1	4	0.016904	0.049371	0.957688	993	3	-0.22032	0.57479	0.63221	1	12335	1	-0.22032	1.77201
FAM151A	4	0.01692	0.049409	0.957688	994	1	0.031872	0.29445	0.43098	1	8245	2	0.031872	1.7716
PARS2	4	0.01693	0.04943	0.957688	995	3	-0.13048	0.15715	0.28235	1	5390	1	-0.13048	1.77134
GDPD2	4	0.016956	0.049488	0.957688	996	3	-0.12267	0.97032	0.97034	1	19393	0	-0.12267	1.77068
Non-TargetingControl_405	1	0.016958	0.016929	0.878594	997	1	-0.1934	0.98304	0.98311	1	19701	0	-0.1934	1.77063
SECISBP2L	4	0.016972	0.049518	0.957688	998	2	-0.14325	0.79614	0.7957	1	15715	1	-0.14325	1.77027
SYTL2	4	0.017023	0.049631	0.958158	999	3	-0.17381	0.22909	0.36038	1	6911	1	-0.17381	1.76896
TMEM132B	4	0.017027	0.049637	0.958158	1000	2	-0.049105	0.13787	0.2615	1	4985	2	-0.049105	1.76886
KLHL24	4	0.01708	0.049755	0.958425	1001	2	-0.12038	0.51245	0.59861	1	11677	1	-0.12038	1.76751
OAS2	4	0.017125	0.049854	0.958425	1002	1	-0.013875	0.80597	0.8056	1	15917	0	-0.013875	1.76637
RAB3B	4	0.017138	0.049883	0.958425	1003	3	-0.15343	0.94778	0.94778	1	18884	0	-0.15343	1.76604
TBC1D14	4	0.017176	0.049966	0.958425	1004	3	-0.077112	0.9779	0.97803	1	19567	0	-0.077112	1.76508
KIF2C	4	0.017227	0.050086	0.958425	1005	1	0.053174	0.10547	0.22476	1	4311	2	0.053174	1.76379
KLK9	4	0.017279	0.050206	0.958425	1006	2	-0.064258	0.26619	0.4005	1	7683	1	-0.064258	1.76248
WAS	4	0.017344	0.050353	0.958425	1007	3	-0.14517	0.96082	0.9609	1	19173	0	-0.14517	1.76085
OR51I1	4	0.017352	0.05037	0.958425	1008	3	-0.12678	0.76764	0.76876	1	15183	1	-0.12678	1.76065
ACSM4	4	0.017381	0.050436	0.958425	1009	3	-0.15689	0.50082	0.59275	1	11539	1	-0.15689	1.75993
ABCD4	4	0.017389	0.050449	0.958425	1010	2	-0.11462	0.37018	0.51272	1	9876	1	-0.11462	1.75973
MUSK	4	0.017432	0.050542	0.958425	1011	1	-0.019728	0.11407	0.23568	1	4491	1	-0.019728	1.75865
CASP1	4	0.017443	0.050569	0.958425	1012	2	-0.095872	0.39657	0.54116	1	10441	2	-0.095872	1.75838
TMEM38B	4	0.017459	0.050601	0.958425	1013	2	-0.047984	0.77321	0.77379	1	15290	1	-0.047984	1.75798
TPSB2	4	0.017467	0.050616	0.958425	1014	2	-0.063202	0.4241	0.556	1	10741	1	-0.063202	1.75778
PODNL1	4	0.017474	0.050634	0.958425	1015	3	-0.13922	0.096861	0.20899	1	4013	1	-0.13922	1.75761
IL12RB2	4	0.017483	0.050656	0.958425	1016	1	0.067774	0.11424	0.23587	1	4494	2	0.067774	1.75738
PPP3CA	4	0.017483	0.050656	0.958425	1017	3	-0.12079	0.3652	0.50738	1	9784	1	-0.12079	1.75738
IL6R	4	0.017534	0.050766	0.958425	1018	2	-0.058706	0.79683	0.79641	1	15727	1	-0.058706	1.75612
PHC1	4	0.017564	0.050831	0.958425	1019	2	-0.1223	0.58316	0.63698	1	12422	1	-0.1223	1.75538
TMIE	4	0.017586	0.05088	0.958425	1020	1	0.024357	0.64055	0.67239	1	13169	1	0.024357	1.75483
C17orf104	4	0.017622	0.050958	0.958425	1021	2	-0.14305	0.13811	0.26175	1	4990	1	-0.14305	1.75394
SRD5A1	4	0.017637	0.05099	0.958425	1022	2	-0.061136	0.39531	0.53982	1	10415	1	-0.061136	1.75358
NINJ1	4	0.017646	0.051009	0.958425	1023	2	-0.070728	0.36693	0.50925	1	9812	2	-0.070728	1.75335
GFOD2	4	0.01773	0.051206	0.958425	1024	3	-0.10954	0.96448	0.96457	1	19266	0	-0.10954	1.75129
DCAF8	4	0.017739	0.051222	0.958425	1025	1	-0.020196	0.59026	0.64112	1	12517	1	-0.020196	1.75107
CCL22	4	0.017763	0.051278	0.958425	1026	2	-0.10062	0.48544	0.58504	1	11379	1	-0.10062	1.75048
CCDC158	4	0.017841	0.051471	0.958425	1027	3	-0.084631	0.96257	0.96265	1	19209	0	-0.084631	1.74858
OR10A5	4	0.017848	0.051484	0.958425	1028	3	-0.13152	0.022742	0.063133	0.933265	1343	1	-0.13152	1.74841
TOX2	4	0.017888	0.051567	0.958425	1029	2	-0.082644	0.24748	0.38021	1	7297	2	-0.082644	1.74744
WFDC10B	4	0.017896	0.051585	0.958425	1030	2	-0.062639	0.95284	0.95289	1	19002	0	-0.062639	1.74724
RNLS	4	0.017944	0.051687	0.958425	1031	1	0.021673	0.52254	0.60393	1	11780	1	0.021673	1.74608
ARRB1	4	0.017967	0.051741	0.958425	1032	3	-0.12804	0.97756	0.97767	1	19559	0	-0.12804	1.74552
Non-TargetingControl_341	1	0.017968	0.017938	0.878594	1033	1	-0.17714	0.98203	0.98209	1	19675	0	-0.17714	1.7455
VILL	4	0.018046	0.051913	0.958425	1034	2	-0.10322	0.97583	0.97596	1	19511	0	-0.10322	1.74362
LRRC20	4	0.018062	0.05194	0.958425	1035	2	-0.098894	0.76059	0.76261	1	15059	1	-0.098894	1.74323
UMPS	4	0.018097	0.052021	0.958425	1036	1	0.068142	0.31415	0.45241	1	8682	2	0.068142	1.74239
C12orf76	4	0.018117	0.052062	0.958425	1037	2	-0.018023	0.10869	0.22984	1	4391	2	-0.018023	1.74191
NOTCH3	4	0.018152	0.052133	0.958425	1038	3	-0.16778	0.94659	0.94661	1	18860	0	-0.16778	1.74108
RAB5B	4	0.018168	0.052164	0.958425	1039	3	-0.20226	0.97217	0.97218	1	19439	0	-0.20226	1.74069
UPRT	4	0.018212	0.052254	0.958425	1040	3	-0.17711	0.92286	0.92278	1	18367	0	-0.17711	1.73964
AURKAIP1	4	0.018214	0.052259	0.958425	1041	3	-0.11429	0.97936	0.97949	1	19612	0	-0.11429	1.73959
WBP2	4	0.018249	0.052343	0.958425	1042	3	-0.13087	0.56373	0.62593	1	12214	1	-0.13087	1.73876
ZNF287	4	0.01825	0.052345	0.958425	1043	1	-0.012044	0.60815	0.65184	1	12764	1	-0.012044	1.73874
RASSF4	4	0.018353	0.052568	0.958425	1044	2	-0.013365	0.20097	0.33003	1	6313	2	-0.013365	1.73629
TNK1	4	0.01837	0.052608	0.958425	1045	3	-0.15022	0.95807	0.95818	1	19115	0	-0.15022	1.73589
GPD2	4	0.018377	0.052619	0.958425	1046	3	-0.12665	0.77703	0.7773	1	15365	1	-0.12665	1.73573
TBC1D19	4	0.018474	0.052826	0.958425	1047	2	-0.066331	0.84812	0.84795	1	16806	0	-0.066331	1.73344
LOC400863	4	0.018482	0.052836	0.958425	1048	2	-0.069269	0.35474	0.49616	1	9548	1	-0.069269	1.73325
CLDN22	4	0.018498	0.052871	0.958425	1049	2	-0.1169	0.29844	0.43536	1	8329	1	-0.1169	1.73288
BEST2	4	0.018506	0.052886	0.958425	1050	3	-0.17428	0.32739	0.46686	1	8970	1	-0.17428	1.73269
PTP4A1	4	0.01851	0.0529	0.958425	1051	3	-0.21218	0.92347	0.9234	1	18384	0	-0.21218	1.73259
UNC45B	4	0.01853	0.052934	0.958425	1052	2	-0.041612	0.78225	0.78224	1	15459	1	-0.041612	1.73212
ZFHX2	4	0.018608	0.053099	0.958425	1053	3	-0.11064	0.35308	0.49436	1	9510	1	-0.11064	1.7303
Non-TargetingControl_900	1	0.018642	0.018601	0.878594	1054	1	-0.1703	0.98136	0.98143	1	19656	0	-0.1703	1.72951
FBXO2	4	0.018649	0.053195	0.958425	1055	2	-0.076602	0.15322	0.2781	1	5305	1	-0.076602	1.72934
AVPR1A	4	0.018659	0.053213	0.958425	1056	2	-0.05846	0.97742	0.97751	1	19555	0	-0.05846	1.72911
ZIC2	4	0.018691	0.05328	0.958425	1057	3	-0.17484	0.48285	0.58377	1	11347	1	-0.17484	1.72837
SEL1L2	4	0.01871	0.053329	0.958425	1058	1	0.067336	0.72167	0.73021	1	14368	1	0.067336	1.72793
EFCAB5	4	0.018726	0.053365	0.958425	1059	3	-0.10602	0.91149	0.9114	1	18146	0	-0.10602	1.72755
FAM122B	4	0.018762	0.053448	0.958425	1060	1	-0.0047618	0.78379	0.7837	1	15491	1	-0.0047618	1.72672
PPARGC1B	4	0.018762	0.053448	0.958425	1061	2	-0.049094	0.24941	0.38227	1	7338	2	-0.049094	1.72672
ITGBL1	4	0.018778	0.053482	0.958425	1062	2	-0.04873	0.18718	0.31503	1	6024	2	-0.04873	1.72635
TSPAN31	4	0.018813	0.053563	0.958425	1063	1	0.061975	0.57541	0.63259	1	12339	1	0.061975	1.72554
ZDHHC5	4	0.018813	0.053563	0.958425	1064	3	-0.11485	0.17223	0.29879	1	5711	1	-0.11485	1.72554
B4GALNT3	4	0.018851	0.053645	0.958425	1065	3	-0.12639	0.48146	0.58309	1	11335	1	-0.12639	1.72467
ADRM1	4	0.018864	0.053674	0.958425	1066	2	-0.10391	0.044367	0.10823	0.989386	2158	1	-0.10391	1.72437
SPDYA	4	0.018872	0.053694	0.958425	1067	3	-0.19184	0.98752	0.98761	1	19804	0	-0.19184	1.72418
RHBDL3	4	0.018912	0.053781	0.958425	1068	3	-0.14756	0.96619	0.96624	1	19297	0	-0.14756	1.72326
PSME1	4	0.018936	0.053846	0.958425	1069	3	-0.12004	0.86397	0.8638	1	17156	0	-0.12004	1.72271
PDPR	4	0.018963	0.053912	0.958425	1070	3	-0.097271	0.72194	0.73042	1	14372	1	-0.097271	1.72209
KRTAP5-11	4	0.018966	0.053917	0.958425	1071	2	-0.027591	0.45259	0.56914	1	11024	1	-0.027591	1.72202
GAL3ST1	4	0.018987	0.053962	0.958425	1072	3	-0.20699	0.97918	0.97931	1	19607	0	-0.20699	1.72154
DNAJA1	4	0.019003	0.054001	0.958425	1073	3	-0.15227	0.66406	0.68799	1	13514	1	-0.15227	1.72118
KRT16	4	0.019017	0.05403	0.958425	1074	3	-0.057886	0.87371	0.8734	1	17367	0	-0.057886	1.72086
GCKR	4	0.019023	0.054049	0.958425	1075	2	-0.19344	0.60715	0.65125	1	12755	1	-0.19344	1.72072
SCN5A	4	0.019043	0.054101	0.958425	1076	2	-0.1249	0.50795	0.59633	1	11627	1	-0.1249	1.72026
UQCRH	4	0.01906	0.054143	0.958425	1077	2	-0.028821	0.6986	0.71257	1	14011	1	-0.028821	1.71988
TARDBP	4	0.019068	0.054161	0.958425	1078	1	-0.023415	0.84816	0.84799	1	16808	0	-0.023415	1.71969
ZUFSP	4	0.019099	0.054227	0.958425	1079	3	-0.159	0.4216	0.55487	1	10718	1	-0.159	1.71899
TRPS1	4	0.019149	0.054324	0.958425	1080	2	-0.093571	0.81221	0.8119	1	16043	0	-0.093571	1.71785
SLC17A8	4	0.019157	0.054341	0.958425	1081	2	-0.079144	0.39438	0.53877	1	10395	1	-0.079144	1.71767
BHLHE41	4	0.019165	0.054357	0.958425	1082	3	-0.18226	0.98885	0.98894	1	19834	0	-0.18226	1.71749
PIP5K1C	4	0.01917	0.05437	0.958425	1083	2	-0.072539	0.94396	0.94398	1	18810	0	-0.072539	1.71738
EP300	4	0.019221	0.054493	0.958425	1084	2	-0.035212	0.36747	0.50983	1	9824	1	-0.035212	1.71622
DNAH6	4	0.019238	0.054532	0.958425	1085	3	-0.097448	0.74753	0.75148	1	14819	1	-0.097448	1.71584
COG7	4	0.019273	0.054601	0.958425	1086	2	0.015928	0.093373	0.20257	1	3886	2	0.015928	1.71505
ROPN1B	4	0.019295	0.054655	0.958425	1087	2	-0.10942	0.97181	0.97184	1	19435	0	-0.10942	1.71456
PDGFB	4	0.019324	0.05472	0.958425	1088	2	-0.069758	0.24551	0.37807	1	7248	1	-0.069758	1.7139
CIART	4	0.01936	0.054799	0.958425	1089	3	-0.14886	0.95536	0.95542	1	19061	0	-0.14886	1.71309
UBTFL1	4	0.019375	0.054836	0.958425	1090	2	-0.066819	0.96993	0.96995	1	19381	0	-0.066819	1.71276
LRP5	4	0.019384	0.054857	0.958425	1091	3	-0.14367	0.81774	0.81742	1	16156	0	-0.14367	1.71256
ATG16L2	4	0.019477	0.055081	0.958425	1092	1	0.060536	0.080547	0.17878	1	3440	3	0.060536	1.71048
URB1	4	0.019493	0.055126	0.958425	1093	3	-0.14438	0.68616	0.70344	1	13822	1	-0.14438	1.71012
MAP7	4	0.019521	0.05518	0.958425	1094	3	-0.16748	0.4267	0.55718	1	10765	1	-0.16748	1.7095
NPFFR2	4	0.019528	0.055201	0.958425	1095	3	-0.061918	0.81934	0.81906	1	16190	0	-0.061918	1.70934
BHMT	4	0.019557	0.055267	0.958425	1096	3	-0.10936	0.94989	0.94989	1	18925	0	-0.10936	1.7087
Non-TargetingControl_587	1	0.019575	0.019576	0.882063	1097	1	-0.22447	0.98042	0.98047	1	19639	0	-0.22447	1.7083
NR2C1	4	0.01959	0.055333	0.958425	1098	3	-0.153	0.59439	0.64361	1	12587	1	-0.153	1.70797
C1QL1	4	0.019621	0.055395	0.958425	1099	2	-0.13124	0.88142	0.8811	1	17511	0	-0.13124	1.70728
UBAP1L	4	0.01963	0.055412	0.958425	1100	3	-0.077047	0.63327	0.66763	1	13072	1	-0.077047	1.70708
TIGD3	4	0.019667	0.055484	0.958425	1101	3	-0.14002	0.46673	0.57591	1	11187	1	-0.14002	1.70626
CORO7	4	0.019678	0.055515	0.958425	1102	2	-0.077234	0.74866	0.7524	1	14840	1	-0.077234	1.70602
ACO1	4	0.019681	0.055522	0.958425	1103	1	0.10834	0.035357	0.089745	0.974992	1818	3	0.10834	1.70595
STRN3	4	0.019691	0.055547	0.958425	1104	3	-0.1138	0.35971	0.50151	1	9657	1	-0.1138	1.70573
ZGRF1	4	0.019711	0.055596	0.958425	1105	2	-0.080247	0.44765	0.56682	1	10965	1	-0.080247	1.70529
IFNK	4	0.019728	0.055627	0.958425	1106	3	-0.1031	0.88699	0.88664	1	17634	0	-0.1031	1.70492
OPN5	4	0.019732	0.055634	0.958425	1107	1	0.037595	0.22569	0.35667	1	6841	2	0.037595	1.70483
Non-TargetingControl_26	1	0.019757	0.019752	0.885072	1108	1	-0.16729	0.98024	0.98029	1	19633	0	-0.16729	1.70428
NUDT1	4	0.019783	0.055731	0.958425	1109	1	0.035089	0.30347	0.44089	1	8440	2	0.035089	1.70371
ATP1A3	4	0.019834	0.055841	0.958425	1110	2	-0.11492	0.48651	0.58557	1	11392	1	-0.11492	1.70259
E2F4	4	0.019885	0.055963	0.958425	1111	3	-0.068481	0.20218	0.33133	1	6339	1	-0.068481	1.70147
RANGRF	4	0.0199	0.055998	0.958425	1112	3	-0.15931	0.75097	0.75435	1	14879	1	-0.15931	1.70115
TNFAIP8L1	4	0.019988	0.056181	0.958425	1113	1	-0.034217	0.037636	0.094479	0.974992	1912	1	-0.034217	1.69923
ERVV-1	4	0.020039	0.056289	0.958425	1114	3	-0.11366	0.66025	0.68541	1	13467	1	-0.11366	1.69812
CSRP3	4	0.020047	0.056311	0.958425	1115	3	-0.094571	0.94828	0.94828	1	18890	0	-0.094571	1.69795
SYT1	4	0.020076	0.056379	0.958425	1116	3	-0.14037	0.40888	0.54911	1	10605	1	-0.14037	1.69732
TNFAIP8L2	4	0.02009	0.056416	0.958425	1117	2	-0.093897	0.93333	0.93331	1	18611	0	-0.093897	1.69702
NME6	4	0.020141	0.056529	0.958425	1118	1	0.10306	0.066506	0.15205	1	2976	3	0.10306	1.69592
MIDN	4	0.020179	0.056605	0.958425	1119	3	-0.091883	0.5654	0.62688	1	12230	1	-0.091883	1.6951
TBC1D10B	4	0.020215	0.056685	0.958425	1120	3	-0.14091	0.59294	0.64274	1	12571	1	-0.14091	1.69433
ZNF627	4	0.020237	0.056729	0.958425	1121	3	-0.088101	0.98189	0.982	1	19669	0	-0.088101	1.69385
KIAA1549L	4	0.020243	0.05675	0.958425	1122	2	-0.091847	0.72256	0.73093	1	14387	1	-0.091847	1.69373
MAP1S	4	0.02025	0.056761	0.958425	1123	3	-0.11888	0.86228	0.86212	1	17125	0	-0.11888	1.69357
DDX20	4	0.020298	0.056867	0.958425	1124	2	-0.0041765	0.1206	0.24268	1	4627	2	-0.0041765	1.69255
KMT2A	4	0.020306	0.056882	0.958425	1125	3	-0.16021	0.30823	0.44594	1	8553	1	-0.16021	1.69238
TXNRD3NB	4	0.020345	0.056967	0.958425	1126	2	-0.038444	0.35461	0.49601	1	9545	1	-0.038444	1.69154
ATG12	4	0.020396	0.057086	0.958425	1127	1	0.030417	0.57838	0.63424	1	12374	1	0.030417	1.69045
OMD	4	0.020441	0.057194	0.958425	1128	3	-0.099377	0.96414	0.96422	1	19257	0	-0.099377	1.6895
ADCY6	4	0.020452	0.05722	0.958425	1129	3	-0.11993	0.96929	0.96931	1	19371	0	-0.11993	1.68926
CCDC84	4	0.020495	0.05731	0.958425	1130	3	-0.13771	0.96135	0.96142	1	19183	0	-0.13771	1.68835
INSC	4	0.020498	0.057313	0.958425	1131	1	0.0029632	0.82482	0.82459	1	16310	0	0.0029632	1.68829
LAMA2	4	0.020517	0.057352	0.958425	1132	2	-0.19139	0.035628	0.09034	0.974992	1834	1	-0.19139	1.68789
ZNF605	4	0.020558	0.057438	0.958425	1133	3	-0.11685	0.90021	0.89999	1	17915	0	-0.11685	1.68702
YWHAH	4	0.02057	0.057464	0.958425	1134	3	-0.21628	0.97943	0.97955	1	19615	0	-0.21628	1.68677
ZNF157	4	0.020608	0.057553	0.958425	1135	3	-0.12321	0.63532	0.66895	1	13100	1	-0.12321	1.68596
MNDA	4	0.02062	0.057576	0.958425	1136	3	-0.09014	0.97386	0.97391	1	19469	0	-0.09014	1.68571
Non-TargetingControl_441	1	0.020638	0.020601	0.889467	1137	1	-0.23241	0.97936	0.97942	1	19613	0	-0.23241	1.68533
TAC3	4	0.020648	0.057629	0.958425	1138	2	0.016739	0.041171	0.10174	0.983034	2028	2	0.016739	1.68512
CSNK2A3	4	0.020651	0.057634	0.958425	1139	1	-0.056514	0.14472	0.26891	1	5124	1	-0.056514	1.68506
TRIM42	4	0.020666	0.057663	0.958425	1140	3	-0.16744	0.86627	0.86601	1	17208	0	-0.16744	1.68474
GOSR1	4	0.020702	0.057744	0.958425	1141	3	-0.089347	0.96866	0.96868	1	19355	0	-0.089347	1.68399
CRYBA2	4	0.020708	0.057761	0.958425	1142	3	-0.13993	0.96468	0.96477	1	19272	0	-0.13993	1.68386
PPIH	4	0.020716	0.057776	0.958425	1143	3	-0.18461	0.95592	0.95595	1	19078	0	-0.18461	1.68369
TMEM123	4	0.020721	0.057787	0.958425	1144	3	-0.078469	0.71465	0.72471	1	14256	1	-0.078469	1.68359
RFPL1	4	0.020753	0.057851	0.958425	1145	1	0.07717	0.022156	0.061866	0.933265	1310	2	0.07717	1.68292
SIGLEC11	4	0.020783	0.057917	0.958425	1146	2	-0.038413	0.16921	0.29548	1	5650	2	-0.038413	1.68229
SLC17A5	4	0.020788	0.057928	0.958425	1147	3	-0.10376	0.90964	0.90949	1	18100	0	-0.10376	1.68219
PIGP	4	0.020804	0.057966	0.958425	1148	2	-0.037418	0.6083	0.65193	1	12766	1	-0.037418	1.68185
SPNS1	4	0.020805	0.057967	0.958425	1149	3	-0.12355	0.96518	0.96524	1	19279	0	-0.12355	1.68183
KLHL10	4	0.020842	0.058044	0.958425	1150	2	-0.089444	0.29302	0.42948	1	8213	1	-0.089444	1.68106
VSTM4	4	0.020855	0.058073	0.958425	1151	2	-0.065291	0.31648	0.45492	1	8736	2	-0.065291	1.68079
NOP9	4	0.020898	0.058164	0.958425	1152	3	-0.11549	0.92614	0.92607	1	18456	0	-0.11549	1.6799
ZNF680	4	0.020901	0.058167	0.958425	1153	2	-0.10344	0.80485	0.8045	1	15896	0	-0.10344	1.67983
METRN	4	0.020934	0.058249	0.958425	1154	2	-0.16463	0.92699	0.92691	1	18475	0	-0.16463	1.67915
RARG	4	0.020951	0.058292	0.958425	1155	2	-0.066282	0.13931	0.26305	1	5014	1	-0.066282	1.6788
IRX4	4	0.020957	0.058303	0.958425	1156	1	-0.0026425	0.85174	0.85155	1	16879	0	-0.0026425	1.67867
OR52R1	4	0.021008	0.058398	0.958425	1157	1	0.033849	0.089056	0.19457	1	3741	2	0.033849	1.67762
MEX3D	4	0.02101	0.058403	0.958425	1158	2	-0.085751	0.75359	0.75658	1	14921	1	-0.085751	1.67757
SUB1	4	0.021059	0.058514	0.958425	1159	2	-0.022398	0.20495	0.33433	1	6405	1	-0.022398	1.67656
ARSE	4	0.02107	0.058534	0.958425	1160	2	-0.09907	0.90129	0.90109	1	17929	0	-0.09907	1.67634
Non-TargetingControl_857	1	0.021079	0.021016	0.889498	1161	1	-0.17481	0.97892	0.97897	1	19600	0	-0.17481	1.67615
KIR2DL1	4	0.021084	0.058562	0.958425	1162	3	-0.15975	0.16419	0.29004	1	5531	1	-0.15975	1.67605
ROS1	4	0.02111	0.058621	0.958425	1163	1	-0.037927	0.97292	0.97296	1	19455	0	-0.037927	1.67551
WDR12	4	0.021112	0.058623	0.958425	1164	2	-0.14467	0.55792	0.62272	1	12163	1	-0.14467	1.67547
TNFRSF17	4	0.021157	0.058729	0.958425	1165	3	-0.095019	0.89841	0.8982	1	17875	0	-0.095019	1.67455
ZNF628	4	0.021163	0.058744	0.958425	1166	2	-0.11061	0.54205	0.61408	1	11981	1	-0.11061	1.67442
OSR1	4	0.021205	0.058841	0.958425	1167	2	-0.027739	0.084731	0.1865	1	3596	2	-0.027739	1.67356
WFDC1	4	0.021212	0.058851	0.958425	1168	3	-0.098776	0.9835	0.98359	1	19713	0	-0.098776	1.67342
KRTAP9-4	4	0.021252	0.05893	0.958425	1169	3	-0.14034	0.31413	0.45238	1	8681	1	-0.14034	1.6726
CD6	4	0.021263	0.058953	0.958425	1170	2	-0.05547	0.89639	0.8962	1	17831	0	-0.05547	1.67238
FBXO36	4	0.021264	0.058955	0.958425	1171	2	-0.05331	0.74583	0.75001	1	14789	1	-0.05331	1.67236
UPF3B	4	0.021272	0.058966	0.958425	1172	3	-0.094354	0.93819	0.93822	1	18711	0	-0.094354	1.67219
OR51T1	4	0.021276	0.058979	0.958425	1173	3	-0.076508	0.81953	0.81928	1	16195	0	-0.076508	1.67211
ASNA1	4	0.021314	0.059054	0.958425	1174	1	0.038732	0.19158	0.31984	1	6116	2	0.038732	1.67134
CAPN9	4	0.021416	0.059291	0.958425	1175	2	-0.15357	0.79802	0.79764	1	15755	0	-0.15357	1.66926
GINS2	4	0.021435	0.059331	0.958425	1176	2	-0.12719	0.79579	0.79535	1	15705	1	-0.12719	1.66888
ANTXR2	4	0.021452	0.059377	0.958425	1177	2	-0.032847	0.23477	0.36656	1	7032	2	-0.032847	1.66853
RBPJ	4	0.021467	0.059411	0.958425	1178	2	0.00569	0.27723	0.41247	1	7899	2	0.00569	1.66823
NAGPA	4	0.021477	0.059433	0.958425	1180	2	-0.083245	0.88483	0.88448	1	17593	0	-0.083245	1.66803
RASL12	4	0.021477	0.059433	0.958425	1179	3	-0.098317	0.59273	0.64261	1	12568	1	-0.098317	1.66803
ZIC3	4	0.021494	0.059471	0.958425	1181	3	-0.084897	0.98414	0.98422	1	19735	0	-0.084897	1.66768
MAGEB18	4	0.021516	0.059528	0.958425	1182	3	-0.08343	0.87132	0.87096	1	17315	0	-0.08343	1.66724
HNF4G	4	0.021518	0.059533	0.958425	1183	1	-0.0040727	0.4706	0.57779	1	11228	1	-0.0040727	1.6672
PNKD	4	0.02155	0.059606	0.958425	1184	3	-0.1888	0.90324	0.90303	1	17970	0	-0.1888	1.66655
FAM65A	4	0.021569	0.059646	0.958425	1185	2	-0.059305	0.8852	0.88485	1	17596	0	-0.059305	1.66617
SLC44A3	4	0.021598	0.059709	0.958425	1186	3	-0.17835	0.71005	0.72122	1	14181	1	-0.17835	1.66559
CHRNA9	4	0.02162	0.059748	0.958425	1187	2	0.043223	0.057875	0.13509	1	2647	2	0.043223	1.66514
WWTR1	4	0.021632	0.059766	0.958425	1188	3	-0.17042	0.96079	0.96087	1	19172	0	-0.17042	1.6649
CD82	4	0.02164	0.059787	0.958425	1189	3	-0.13428	0.98111	0.98122	1	19651	0	-0.13428	1.66474
DCDC2C	4	0.021717	0.059975	0.958425	1190	2	-0.053874	0.63447	0.6684	1	13090	1	-0.053874	1.6632
CREG2	4	0.021722	0.059987	0.958425	1191	2	-0.013191	0.13775	0.26135	1	4984	2	-0.013191	1.6631
FAM26D	4	0.02176	0.060074	0.958425	1192	3	-0.15124	0.96286	0.96289	1	19216	0	-0.15124	1.66234
CCR4	4	0.021773	0.060108	0.958425	1193	1	0.016296	0.22426	0.35514	1	6803	1	0.016296	1.66208
CYLC1	4	0.021786	0.060133	0.958425	1194	2	-0.09715	0.95496	0.95501	1	19055	0	-0.09715	1.66182
MED12	4	0.021792	0.06015	0.958425	1195	3	-0.12204	0.98538	0.98545	1	19765	0	-0.12204	1.6617
EEF1E1	4	0.021811	0.060189	0.958425	1196	3	-0.13101	0.93943	0.93944	1	18732	0	-0.13101	1.66132
RLN2	4	0.021849	0.060264	0.958425	1197	3	-0.12562	0.45686	0.57116	1	11075	1	-0.12562	1.66057
SLC46A1	4	0.021854	0.060276	0.958425	1198	2	-0.027923	0.17667	0.30362	1	5811	2	-0.027923	1.66047
MFSD2B	4	0.021875	0.060314	0.958425	1199	2	-0.064093	0.66513	0.68869	1	13528	1	-0.064093	1.66005
NEIL1	4	0.021889	0.060349	0.958425	1200	2	-0.072986	0.76227	0.76406	1	15088	1	-0.072986	1.65977
PKD2L1	4	0.021926	0.06043	0.958425	1201	1	0.03337	0.26274	0.39674	1	7618	2	0.03337	1.65904
ABR	4	0.021953	0.060485	0.958425	1202	3	-0.15079	0.61781	0.65782	1	12871	1	-0.15079	1.65851
ANKH	4	0.021975	0.060529	0.958425	1203	3	-0.098858	0.96781	0.96786	1	19337	0	-0.098858	1.65807
TMPO	4	0.021977	0.060533	0.958425	1204	3	-0.075137	0.67919	0.69848	1	13717	1	-0.075137	1.65803
DUSP9	4	0.022001	0.060592	0.958425	1205	2	-0.041809	0.24391	0.37638	1	7213	2	-0.041809	1.65756
SLCO1B7	4	0.022003	0.060597	0.958425	1206	3	-0.12151	0.96951	0.96953	1	19375	0	-0.12151	1.65752
LACTB	4	0.022025	0.060643	0.958425	1207	3	-0.10619	0.97798	0.97811	1	19570	0	-0.10619	1.65708
MDK	4	0.022027	0.060645	0.958425	1208	3	-0.090755	0.46433	0.57474	1	11162	1	-0.090755	1.65704
ANK3	4	0.022034	0.060656	0.958425	1209	3	-0.094058	0.9836	0.98369	1	19720	0	-0.094058	1.65691
TP53TG5	4	0.022052	0.060697	0.958425	1210	2	-0.13691	0.099451	0.21379	1	4095	1	-0.13691	1.65655
RTKN2	4	0.022058	0.060711	0.958425	1211	3	-0.14136	0.97789	0.97802	1	19564	0	-0.14136	1.65643
VCX3B	4	0.022066	0.060728	0.958425	1212	3	-0.10535	0.9807	0.9808	1	19647	0	-0.10535	1.65628
DNAL1	4	0.022079	0.060754	0.958425	1213	3	-0.084794	0.63271	0.66727	1	13064	1	-0.084794	1.65602
HEXB	4	0.022088	0.060776	0.958425	1214	3	-0.13364	0.72909	0.7362	1	14488	1	-0.13364	1.65584
ZGLP1	4	0.022122	0.060835	0.958425	1215	2	-0.073977	0.89179	0.89148	1	17742	0	-0.073977	1.65518
LDHAL6A	4	0.02213	0.060853	0.958425	1216	3	-0.24453	0.96272	0.96278	1	19212	0	-0.24453	1.65502
MED4	4	0.022136	0.060866	0.958425	1217	3	-0.1371	0.7322	0.73868	1	14537	1	-0.1371	1.6549
CEACAM19	4	0.022181	0.060959	0.958425	1218	1	0.051725	0.60586	0.65048	1	12736	1	0.051725	1.65402
NAA20	4	0.022226	0.061057	0.958425	1219	2	-0.066586	0.30185	0.43909	1	8409	2	-0.066586	1.65314
BSPH1	4	0.022232	0.061072	0.958425	1220	3	-0.11743	0.97479	0.97488	1	19488	0	-0.11743	1.65302
SIGMAR1	4	0.022242	0.061101	0.958425	1221	3	-0.09885	0.062673	0.1445	1	2827	1	-0.09885	1.65283
USP10	4	0.022243	0.061103	0.958425	1222	2	-0.063261	0.27909	0.41445	1	7937	1	-0.063261	1.65281
PLD2	4	0.022269	0.061156	0.958425	1223	2	-0.01348	0.082085	0.18164	1	3502	2	-0.01348	1.6523
TPM2	4	0.022304	0.061229	0.958425	1224	2	-0.12974	0.28031	0.41578	1	7964	1	-0.12974	1.65162
C12orf50	4	0.022321	0.061251	0.958425	1225	2	-0.078166	0.48827	0.58643	1	11413	1	-0.078166	1.65129
FBXL8	4	0.02233	0.061272	0.958425	1226	3	-0.12059	0.79695	0.79655	1	15731	1	-0.12059	1.65111
ATHL1	4	0.022356	0.061328	0.958425	1227	2	-0.054713	0.13669	0.26022	1	4968	2	-0.054713	1.65061
ZNF750	4	0.022385	0.061383	0.958425	1228	2	-0.05807	0.65508	0.68191	1	13402	1	-0.05807	1.65004
HSPB7	4	0.022431	0.061476	0.958425	1229	3	-0.16893	0.63058	0.6659	1	13038	1	-0.16893	1.64915
SRM	4	0.022436	0.061484	0.958425	1230	1	0.13185	0.017917	0.052642	0.91279	1148	3	0.13185	1.64905
SMIM7	4	0.022462	0.061543	0.958425	1231	3	-0.10413	0.13328	0.25644	1	4892	1	-0.10413	1.64855
PRPF39	4	0.022466	0.061552	0.958425	1232	3	-0.079445	0.4855	0.58507	1	11380	1	-0.079445	1.64847
HCN1	4	0.02248	0.061582	0.958425	1233	3	-0.11829	0.94914	0.94915	1	18905	0	-0.11829	1.6482
TXNDC2	4	0.022487	0.0616	0.958425	1234	2	-0.041774	0.42486	0.55634	1	10747	1	-0.041774	1.64807
TMEM186	4	0.022495	0.061619	0.958425	1235	2	-0.16233	0.91867	0.91857	1	18277	0	-0.16233	1.64791
SPG7	4	0.022538	0.061723	0.958425	1237	2	-0.050521	0.38946	0.53346	1	10283	2	-0.050521	1.64708
VAMP5	4	0.022538	0.061722	0.958425	1236	3	-0.14781	0.40133	0.5458	1	10532	1	-0.14781	1.64708
LRRC8A	4	0.022541	0.061731	0.958425	1238	3	-0.13783	0.91116	0.91106	1	18137	0	-0.13783	1.64703
SLC22A9	4	0.022589	0.061849	0.958425	1239	2	-0.095297	0.11993	0.24197	1	4609	1	-0.095297	1.6461
KCNG3	4	0.022626	0.061922	0.958425	1240	3	-0.2172	0.40919	0.54927	1	10607	1	-0.2172	1.64539
TARBP2	4	0.022657	0.061994	0.958425	1241	3	-0.10677	0.96843	0.96846	1	19349	0	-0.10677	1.6448
MAGEB4	4	0.022723	0.06214	0.958425	1242	3	-0.14348	0.72344	0.73163	1	14396	1	-0.14348	1.64353
XAGE1E	4	0.022739	0.062176	0.958425	1243	3	-0.11561	0.952	0.95205	1	18985	0	-0.11561	1.64323
ZNF726	4	0.022742	0.06218	0.958425	1244	1	-0.0020772	0.42848	0.55799	1	10781	1	-0.0020772	1.64317
CYP2F1	4	0.022746	0.062188	0.958425	1245	3	-0.092682	0.77481	0.77522	1	15324	1	-0.092682	1.64309
CFHR5	4	0.022748	0.062195	0.958425	1246	2	-0.1351	0.20833	0.33796	1	6468	1	-0.1351	1.64306
BST2	4	0.022793	0.062294	0.958425	1247	3	-0.086787	0.77941	0.77955	1	15406	1	-0.086787	1.6422
C4BPA	4	0.02281	0.062334	0.958425	1248	2	-0.049919	0.80143	0.80111	1	15822	0	-0.049919	1.64187
RILPL1	4	0.022822	0.062364	0.958425	1249	3	-0.11835	0.74264	0.7473	1	14728	1	-0.11835	1.64165
ZNF217	4	0.022844	0.062405	0.958425	1250	1	0.086524	0.082857	0.18304	1	3532	2	0.086524	1.64123
HELZ2	4	0.022929	0.062568	0.958425	1251	3	-0.11943	0.8766	0.87624	1	17416	0	-0.11943	1.63961
ZNF778	4	0.022946	0.062605	0.958425	1252	2	-0.051752	0.53468	0.61025	1	11903	1	-0.051752	1.63929
AHSA1	4	0.022969	0.062654	0.958425	1253	3	-0.090354	0.47372	0.57935	1	11254	1	-0.090354	1.63886
Non-TargetingControl_225	1	0.022971	0.022917	0.908794	1254	1	-0.16741	0.97703	0.97709	1	19541	0	-0.16741	1.63882
GPR68	4	0.022991	0.062707	0.958425	1255	3	-0.12739	0.62203	0.66049	1	12929	1	-0.12739	1.63844
LPPR1	4	0.022997	0.062717	0.958425	1256	1	0.011206	0.78143	0.78145	1	15444	1	0.011206	1.63833
CCDC82	4	0.023018	0.06276	0.958425	1257	3	-0.14643	0.82584	0.82559	1	16332	0	-0.14643	1.63793
ADAMTS1	4	0.023041	0.062812	0.958425	1258	3	-0.14346	0.98553	0.98558	1	19767	0	-0.14346	1.6375
PMFBP1	4	0.023048	0.062823	0.958425	1259	3	-0.070901	0.71742	0.72688	1	14305	1	-0.070901	1.63737
STC2	4	0.023059	0.062846	0.958425	1260	3	-0.11421	0.9781	0.97824	1	19574	0	-0.11421	1.63716
ATP6V1G1	4	0.023099	0.062933	0.958425	1261	1	0.12503	0.010904	0.036367	0.861323	828	2	0.12503	1.63641
SPAG8	4	0.023131	0.063011	0.958425	1262	2	-0.060966	0.10357	0.22123	1	4238	1	-0.060966	1.63581
RCOR3	4	0.023212	0.063194	0.958425	1263	3	-0.11833	0.12669	0.24928	1	4747	1	-0.11833	1.63429
RPLP1	4	0.023215	0.063204	0.958425	1264	2	-0.1192	0.17672	0.30366	1	5813	1	-0.1192	1.63423
LGALS7B	4	0.023221	0.063219	0.958425	1265	3	-0.096344	0.96044	0.96052	1	19167	0	-0.096344	1.63412
THOC5	4	0.023223	0.063226	0.958425	1266	2	-0.098191	0.97733	0.97743	1	19551	0	-0.098191	1.63408
CYP2A7	4	0.023241	0.063267	0.958425	1267	3	-0.095957	0.42479	0.55631	1	10746	1	-0.095957	1.63375
IFNE	4	0.023251	0.063284	0.958425	1268	1	0.024801	0.19554	0.32416	1	6209	2	0.024801	1.63356
CREB3L1	4	0.023294	0.063384	0.958425	1269	3	-0.17907	0.81574	0.81541	1	16111	0	-0.17907	1.63276
PRELID2	4	0.023302	0.063405	0.958425	1270	3	-0.060369	0.98884	0.98893	1	19833	0	-0.060369	1.63261
SLC25A48	4	0.023321	0.063451	0.958425	1271	2	-0.051931	0.16863	0.29488	1	5637	2	-0.051931	1.63225
Non-TargetingControl_112	1	0.023347	0.023283	0.908794	1272	1	-0.16551	0.97665	0.97672	1	19531	0	-0.16551	1.63177
CD53	4	0.023353	0.063527	0.958425	1273	2	-0.07081	0.517	0.60104	1	11730	1	-0.07081	1.63166
PSAPL1	4	0.023404	0.063637	0.958425	1274	3	-0.10502	0.7318	0.73836	1	14530	1	-0.10502	1.63071
SMAGP	4	0.023404	0.063637	0.958425	1275	2	-0.090798	0.92727	0.9272	1	18481	0	-0.090798	1.63071
IPCEF1	4	0.02342	0.063668	0.958425	1276	3	-0.15169	0.31826	0.45686	1	8777	1	-0.15169	1.63041
ABCG1	4	0.023472	0.063782	0.958425	1278	3	-0.1534	0.26414	0.39827	1	7650	1	-0.1534	1.62945
RNF217	4	0.023472	0.063782	0.958425	1277	2	-0.02637	0.085621	0.18812	1	3628	2	-0.02637	1.62945
GCHFR	4	0.023506	0.063854	0.958425	1279	3	-0.12694	0.97919	0.97932	1	19608	0	-0.12694	1.62882
POLDIP2	4	0.023516	0.063876	0.958425	1280	2	-0.058109	0.30758	0.44524	1	8536	1	-0.058109	1.62864
SH2D4B	4	0.023557	0.063972	0.958425	1281	3	-0.088419	0.98393	0.984	1	19730	0	-0.088419	1.62788
LYAR	4	0.023583	0.064032	0.958425	1282	3	-0.14594	0.96177	0.96185	1	19194	0	-0.14594	1.6274
FRAT2	4	0.0236	0.064076	0.958425	1283	2	-0.064045	0.79848	0.79812	1	15768	0	-0.064045	1.62709
GDAP2	4	0.023659	0.064212	0.958425	1284	1	0.082902	0.27374	0.40869	1	7820	2	0.082902	1.626
ZNF771	4	0.023661	0.064215	0.958425	1285	3	-0.090511	0.97634	0.97646	1	19524	0	-0.090511	1.62597
RPS4Y2	4	0.02367	0.064241	0.958425	1286	3	-0.096695	0.89105	0.89074	1	17725	0	-0.096695	1.6258
ATMIN	4	0.02371	0.064323	0.958425	1287	2	-0.06244	0.84096	0.84071	1	16659	0	-0.06244	1.62507
ZNF165	4	0.023711	0.064328	0.958425	1288	3	-0.18764	0.23543	0.36727	1	7044	1	-0.18764	1.62505
GTF3C4	4	0.023757	0.06442	0.958425	1289	2	-0.10031	0.82956	0.8293	1	16413	0	-0.10031	1.62421
KNOP1	4	0.023761	0.064427	0.958425	1290	2	-0.043224	0.24933	0.38219	1	7336	2	-0.043224	1.62414
KRTAP10-12	4	0.023761	0.06443	0.958425	1292	3	-0.10676	0.79056	0.79024	1	15613	1	-0.10676	1.62414
Non-TargetingControl_28	1	0.023761	0.023687	0.914454	1291	1	-0.1388	0.97624	0.9763	1	19521	0	-0.1388	1.62414
KCTD8	4	0.023777	0.064463	0.958425	1293	3	-0.094095	0.30663	0.44424	1	8518	1	-0.094095	1.62384
IL27	4	0.023801	0.064514	0.958425	1294	2	-0.0045161	0.012933	0.04158	0.885891	933	2	-0.0045161	1.6234
KIAA2022	4	0.023841	0.064599	0.958425	1295	2	-0.088206	0.86491	0.86472	1	17173	0	-0.088206	1.62268
PSMC1	4	0.023846	0.064608	0.958425	1296	3	-0.17035	0.79432	0.79388	1	15674	1	-0.17035	1.62258
KLF16	4	0.023862	0.064639	0.958425	1297	3	-0.33883	0.90725	0.90711	1	18056	0	-0.33883	1.62229
SASH3	4	0.023864	0.064642	0.958425	1298	2	-0.10435	0.63178	0.66664	1	13052	1	-0.10435	1.62226
SBSN	4	0.023913	0.064748	0.958425	1299	1	0.046728	0.54994	0.61839	1	12072	1	0.046728	1.62137
MAP2K1	4	0.023958	0.064844	0.958425	1300	2	-0.12853	0.48474	0.58469	1	11374	1	-0.12853	1.62055
ZDHHC20	4	0.023995	0.06492	0.958425	1301	3	-0.11015	0.32233	0.46127	1	8858	1	-0.11015	1.61988
MXRA8	4	0.024015	0.064958	0.958425	1302	2	-0.043441	0.81552	0.81518	1	16103	0	-0.043441	1.61952
SLC35G4	4	0.024046	0.06503	0.958425	1303	3	-0.15345	0.24282	0.37521	1	7189	1	-0.15345	1.61896
IL15	4	0.024066	0.065068	0.958425	1304	2	-0.074872	0.59963	0.64674	1	12652	1	-0.074872	1.6186
CSNK1G2	4	0.024117	0.065174	0.958425	1305	1	0.028562	0.63317	0.66755	1	13069	1	0.028562	1.61768
PRR36	4	0.02412	0.065184	0.958425	1306	3	-0.14426	0.96894	0.96895	1	19365	0	-0.14426	1.61762
DDX47	4	0.024151	0.065242	0.958425	1307	2	-0.13604	0.27908	0.41444	1	7936	2	-0.13604	1.61706
PDS5B	4	0.024219	0.065382	0.958425	1308	2	-0.080434	0.8737	0.87339	1	17366	0	-0.080434	1.61584
GPX5	4	0.024259	0.065468	0.958425	1309	3	-0.083027	0.96367	0.96371	1	19244	0	-0.083027	1.61513
DROSHA	4	0.024263	0.065475	0.958425	1310	3	-0.17223	0.98374	0.98381	1	19722	0	-0.17223	1.61506
OR4S2	4	0.024273	0.065499	0.958425	1311	3	-0.1312	0.96653	0.96658	1	19306	0	-0.1312	1.61488
NEU3	4	0.024314	0.065584	0.958425	1312	3	-0.10859	0.95071	0.95074	1	18946	0	-0.10859	1.61414
LCAT	4	0.02432	0.065596	0.958425	1313	1	-0.0023768	0.35809	0.49974	1	9622	2	-0.0023768	1.61404
CAMK2B	4	0.024367	0.065693	0.958425	1314	3	-0.090337	0.97563	0.97575	1	19508	0	-0.090337	1.6132
VRTN	4	0.024412	0.065797	0.958425	1315	2	-0.10048	0.80475	0.80439	1	15891	0	-0.10048	1.6124
LMX1A	4	0.024473	0.065916	0.958425	1316	1	-0.024318	0.86219	0.86201	1	17122	0	-0.024318	1.61131
PDCD1	4	0.024498	0.065965	0.958425	1317	3	-0.22799	0.034004	0.086964	0.973944	1766	1	-0.22799	1.61087
GDI1	4	0.024521	0.066019	0.958425	1318	2	-0.14553	0.8674	0.86712	1	17238	0	-0.14553	1.61046
DOT1L	4	0.024524	0.066024	0.958425	1319	1	0.05724	0.30856	0.4463	1	8558	2	0.05724	1.61041
2023-03-09	4	0.024557	0.066103	0.958425	1320	3	-0.16037	0.93688	0.9369	1	18680	0	-0.16037	1.60982
KRTAP10-9	4	0.024575	0.066141	0.958425	1321	2	-0.066149	0.93456	0.93454	1	18635	0	-0.066149	1.60951
PMCH	4	0.024603	0.066208	0.958425	1322	3	-0.079944	0.93879	0.93879	1	18722	0	-0.079944	1.60901
TRAF2	4	0.024675	0.066371	0.958425	1323	3	-0.16203	0.87057	0.87024	1	17302	0	-0.16203	1.60774
ZFAND5	4	0.024677	0.066373	0.958425	1324	1	-0.020818	0.83096	0.83075	1	16446	0	-0.020818	1.60771
MED28	4	0.024712	0.066442	0.958425	1325	3	-0.14164	0.095996	0.20742	1	3985	1	-0.14164	1.60709
OR4A5	4	0.024713	0.066446	0.958425	1326	3	-0.10296	0.94289	0.9429	1	18791	0	-0.10296	1.60707
KIAA1257	4	0.024721	0.06646	0.958425	1327	2	-0.052771	0.80545	0.80511	1	15908	0	-0.052771	1.60693
BRE	4	0.024727	0.066472	0.958425	1328	2	-0.11064	0.20672	0.33623	1	6435	1	-0.11064	1.60683
LRRC48	4	0.024734	0.066484	0.958425	1329	3	-0.11262	0.9783	0.97844	1	19579	0	-0.11262	1.60671
NUDT13	4	0.024775	0.06657	0.958425	1330	2	-0.10215	0.94052	0.9405	1	18751	0	-0.10215	1.60599
SPHK2	4	0.024821	0.066659	0.958425	1331	3	-0.13579	0.37966	0.52288	1	10083	1	-0.13579	1.60518
KCNMB1	4	0.024829	0.066674	0.958425	1332	1	-0.024909	0.83354	0.83334	1	16501	0	-0.024909	1.60504
ATG4C	4	0.024871	0.066775	0.958425	1333	3	-0.087947	0.75122	0.75456	1	14884	1	-0.087947	1.60431
SIX2	4	0.02488	0.066795	0.958425	1334	2	-0.18675	0.72766	0.73503	1	14461	1	-0.18675	1.60415
ULK3	4	0.024903	0.066837	0.958425	1335	3	-0.15512	0.75035	0.7538	1	14867	1	-0.15512	1.60375
ABI3BP	4	0.024921	0.066872	0.958425	1336	2	-0.14466	0.69011	0.70633	1	13874	1	-0.14466	1.60343
CCDC137	4	0.024931	0.066896	0.958425	1337	2	-0.094689	0.46566	0.57539	1	11172	1	-0.094689	1.60326
IRAK2	4	0.024939	0.066916	0.958425	1338	2	-0.056268	0.13477	0.25809	1	4925	1	-0.056268	1.60312
KALRN	4	0.024946	0.066929	0.958425	1339	3	-0.098311	0.97117	0.97119	1	19415	0	-0.098311	1.603
FLOT2	4	0.024974	0.066983	0.958425	1340	3	-0.11589	0.6685	0.691	1	13576	1	-0.11589	1.60251
RLF	4	0.024979	0.066994	0.958425	1341	3	-0.097931	0.57149	0.6303	1	12294	1	-0.097931	1.60242
LILRA2	4	0.024982	0.066999	0.958425	1342	3	-0.15047	0.69566	0.71039	1	13969	1	-0.15047	1.60237
PLSCR5	4	0.024984	0.067008	0.958425	1343	3	-0.092049	0.8703	0.86998	1	17299	0	-0.092049	1.60234
HNRNPCL2	4	0.024994	0.067029	0.958425	1344	2	-0.064805	0.13051	0.25341	1	4839	2	-0.064805	1.60216
FPGT	4	0.024998	0.067037	0.958425	1345	3	-0.18483	0.94385	0.94388	1	18807	0	-0.18483	1.60209
COPS3	4	0.025033	0.067113	0.958425	1346	3	-0.095484	0.97163	0.97166	1	19425	0	-0.095484	1.60149
OLFML2B	4	0.025049	0.067138	0.958425	1347	3	-0.10879	0.53999	0.61303	1	11957	1	-0.10879	1.60121
ABCA6	4	0.025058	0.067161	0.958425	1348	2	-0.070511	0.55659	0.622	1	12147	1	-0.070511	1.60105
MOB4	4	0.025067	0.067183	0.958425	1349	2	0.0041855	0.04577	0.11106	0.993162	2199	2	0.0041855	1.6009
RPGR	4	0.025084	0.067217	0.958425	1350	2	-0.042707	0.76506	0.76644	1	15142	1	-0.042707	1.6006
MEFV	4	0.025113	0.067285	0.958425	1351	3	-0.19342	0.56876	0.62875	1	12268	1	-0.19342	1.6001
MED13L	4	0.025134	0.067329	0.958425	1352	2	-0.020354	0.65981	0.68512	1	13462	1	-0.020354	1.59974
ST6GALNAC3	4	0.025145	0.067351	0.958425	1353	3	-0.1209	0.085861	0.18859	1	3636	1	-0.1209	1.59955
ZNF688	4	0.025164	0.0674	0.958425	1354	3	-0.091928	0.85347	0.85328	1	16926	0	-0.091928	1.59922
HOMER3	4	0.025177	0.067429	0.958425	1355	2	-0.14765	0.95093	0.95096	1	18950	0	-0.14765	1.599
C9orf72	4	0.025185	0.067446	0.958425	1356	2	-0.0032917	0.33672	0.47679	1	9172	2	-0.0032917	1.59886
TRPC4	4	0.025211	0.06749	0.958425	1357	3	-0.14945	0.49227	0.5884	1	11459	1	-0.14945	1.59841
ALOX5	4	0.025232	0.067542	0.958425	1358	2	-0.12441	0.60933	0.65255	1	12771	1	-0.12441	1.59805
TMEM74	4	0.025236	0.067549	0.958425	1359	3	-0.091343	0.64165	0.67313	1	13190	1	-0.091343	1.59798
OR52W1	4	0.025278	0.067638	0.958425	1360	2	-0.075851	0.59854	0.64609	1	12636	1	-0.075851	1.59726
C9orf153	4	0.025287	0.067652	0.958425	1361	1	0.019932	0.14343	0.26749	1	5098	1	0.019932	1.5971
RANBP3	4	0.025342	0.067777	0.958425	1362	3	-0.13204	0.93629	0.93629	1	18665	0	-0.13204	1.59616
GALNT3	4	0.025389	0.067876	0.958425	1363	3	-0.14891	0.98938	0.98947	1	19845	0	-0.14891	1.59535
EIF3E	4	0.02544	0.067985	0.958425	1364	1	0.085165	0.04157	0.10257	0.983034	2045	2	0.085165	1.59448
ZSCAN31	4	0.02549	0.068084	0.958425	1365	2	-0.075295	0.91649	0.91639	1	18235	0	-0.075295	1.59363
IL19	4	0.025591	0.068297	0.958425	1366	2	-0.12913	0.15221	0.277	1	5282	1	-0.12913	1.59191
MTRNR2L5	4	0.025592	0.0683	0.958425	1367	3	-0.12887	0.56153	0.62468	1	12194	1	-0.12887	1.5919
HOXB9	4	0.025636	0.068389	0.958425	1368	3	-0.15912	0.044768	0.10906	0.991708	2171	1	-0.15912	1.59115
ZNF844	4	0.025647	0.068415	0.958425	1369	2	-0.049076	0.28015	0.41561	1	7959	1	-0.049076	1.59096
SCNN1G	4	0.025689	0.068499	0.958425	1370	3	-0.08909	0.27881	0.41415	1	7931	1	-0.08909	1.59025
CHRD	4	0.025694	0.068508	0.958425	1371	1	0.051892	0.27798	0.41327	1	7914	2	0.051892	1.59017
OR9K2	4	0.025714	0.068544	0.958425	1372	3	-0.06827	0.97429	0.97433	1	19481	0	-0.06827	1.58983
SMYD5	4	0.025758	0.068639	0.958425	1373	2	-0.064535	0.36467	0.50681	1	9770	2	-0.064535	1.58909
TRPM5	4	0.025795	0.068717	0.958425	1375	1	0.046617	0.0060255	0.020807	0.830396	493	2	0.046617	1.58846
ZNF160	4	0.025795	0.068716	0.958425	1374	2	-0.074124	0.28439	0.4201	1	8045	1	-0.074124	1.58846
Non-TargetingControl_483	1	0.025848	0.025771	0.932295	1376	1	-0.15955	0.97415	0.97424	1	19477	0	-0.15955	1.58757
HPSE	4	0.025867	0.068875	0.958425	1377	3	-0.14688	0.74996	0.75349	1	14860	1	-0.14688	1.58725
SLC15A3	4	0.025883	0.068909	0.958425	1378	3	-0.14191	0.66248	0.68688	1	13498	1	-0.14191	1.58699
C1GALT1	4	0.025897	0.068941	0.958425	1379	3	-0.089192	0.82953	0.82927	1	16411	0	-0.089192	1.58675
PRUNE	4	0.025915	0.068981	0.958425	1380	3	-0.11088	0.2746	0.40964	1	7837	1	-0.11088	1.58645
SLA2	4	0.025948	0.069052	0.958425	1381	2	-0.044087	0.90711	0.90697	1	18054	0	-0.044087	1.5859
CADPS2	4	0.025999	0.069162	0.958425	1382	2	-0.034065	0.43902	0.56282	1	10878	1	-0.034065	1.58504
GNGT1	4	0.02605	0.069277	0.958425	1383	2	-0.09011	0.64266	0.67379	1	13208	1	-0.09011	1.58419
GJB1	4	0.026084	0.069349	0.958425	1384	3	-0.10757	0.064696	0.14852	1	2904	1	-0.10757	1.58363
BCAS1	4	0.026089	0.069358	0.958425	1385	3	-0.17561	0.89737	0.89717	1	17852	0	-0.17561	1.58354
EGLN3	4	0.026113	0.069408	0.958425	1386	3	-0.10429	0.39873	0.54355	1	10485	1	-0.10429	1.58314
SOCS1	4	0.026129	0.069446	0.958425	1387	2	-0.062	0.30087	0.43803	1	8388	1	-0.062	1.58288
TREX1	4	0.026151	0.069492	0.958425	1388	2	-0.16339	0.89221	0.89189	1	17751	0	-0.16339	1.58251
RPS27L	4	0.026169	0.069536	0.958425	1389	3	-0.12378	0.054647	0.12871	1	2531	1	-0.12378	1.58221
GP9	4	0.026201	0.069596	0.958425	1390	3	-0.09419	0.83116	0.83096	1	16451	0	-0.09419	1.58168
EVC2	4	0.026211	0.069614	0.958425	1391	3	-0.067552	0.97876	0.9789	1	19593	0	-0.067552	1.58152
SHC4	4	0.026253	0.069698	0.958425	1392	2	-0.10634	0.6861	0.7034	1	13819	1	-0.10634	1.58082
Non-TargetingControl_204	1	0.026301	0.026234	0.932295	1393	1	-0.12459	0.9737	0.97378	1	19468	0	-0.12459	1.58003
RFX8	4	0.026304	0.069805	0.958425	1394	1	-0.0083233	0.75084	0.75425	1	14875	1	-0.0083233	1.57998
EDDM3B	4	0.026313	0.069832	0.958425	1395	3	-0.11787	0.39868	0.54348	1	10484	1	-0.11787	1.57983
TMEM169	4	0.026335	0.069878	0.958425	1396	3	-0.1762	0.96818	0.9682	1	19346	0	-0.1762	1.57947
CYB561	4	0.026353	0.069915	0.958425	1397	2	-0.15163	0.95614	0.95618	1	19083	0	-0.15163	1.57917
KRTAP19-8	4	0.026354	0.069917	0.958425	1398	2	-0.055019	0.85607	0.85589	1	16973	0	-0.055019	1.57915
GSTA2	4	0.026386	0.069986	0.958425	1399	3	-0.098889	0.96396	0.96403	1	19255	0	-0.098889	1.57863
THUMPD2	4	0.026405	0.070037	0.958425	1400	1	0.040254	0.22814	0.35934	1	6891	2	0.040254	1.57831
B2M	4	0.02641	0.070044	0.958425	1401	2	-0.076833	0.83942	0.83914	1	16616	0	-0.076833	1.57823
OR13C4	4	0.02644	0.070104	0.958425	1402	3	-0.12989	0.67265	0.6939	1	13628	1	-0.12989	1.57774
NMNAT1	4	0.026485	0.070198	0.958425	1403	2	-0.063381	0.32419	0.46333	1	8898	1	-0.063381	1.577
ZNF79	4	0.026503	0.07023	0.958425	1404	2	-0.11633	0.83413	0.83391	1	16513	0	-0.11633	1.5767
DDX60L	4	0.026522	0.070271	0.958425	1405	3	-0.10052	0.96657	0.96663	1	19308	0	-0.10052	1.57639
CCR6	4	0.026558	0.070358	0.958425	1406	2	-0.12203	0.93394	0.93391	1	18624	0	-0.12203	1.5758
SIX1	4	0.026565	0.070372	0.958425	1407	3	-0.09734	0.84621	0.84598	1	16760	0	-0.09734	1.57569
TGIF2LX	4	0.026565	0.070372	0.958425	1408	3	-0.095726	0.98596	0.98604	1	19775	0	-0.095726	1.57569
NEK2	4	0.026608	0.070465	0.958425	1409	2	-0.049314	0.50811	0.59641	1	11630	1	-0.049314	1.57499
ZFPM1	4	0.026659	0.070569	0.958425	1410	1	0.023978	0.62809	0.66434	1	13006	1	0.023978	1.57416
RUSC1	4	0.026672	0.070595	0.958425	1411	2	-0.059641	0.47063	0.5778	1	11229	1	-0.059641	1.57394
OR10G3	4	0.026682	0.070614	0.958425	1412	2	-0.1306	0.75775	0.76016	1	15002	1	-0.1306	1.57378
TMEM26	4	0.02671	0.070683	0.958425	1413	1	0.0083414	0.78765	0.78744	1	15565	1	0.0083414	1.57333
CHKA	4	0.026715	0.070696	0.958425	1414	3	-0.09779	0.70411	0.71665	1	14092	1	-0.09779	1.57324
PCED1B	4	0.026761	0.070789	0.958425	1416	3	-0.099279	0.97673	0.97684	1	19533	0	-0.099279	1.5725
ZSCAN1	4	0.026761	0.070788	0.958425	1415	2	-0.045434	0.46458	0.57485	1	11165	1	-0.045434	1.5725
GPR162	4	0.026788	0.070855	0.958425	1417	3	-0.16424	0.91232	0.91224	1	18159	0	-0.16424	1.57206
LGALS12	4	0.026812	0.070908	0.958425	1418	2	-0.050807	0.38035	0.52366	1	10096	1	-0.050807	1.57167
RTP2	4	0.026865	0.071019	0.958425	1419	3	-0.11942	0.97877	0.97891	1	19594	0	-0.11942	1.57081
PRDM16	4	0.026936	0.071178	0.958425	1420	2	-0.10584	0.73365	0.73984	1	14569	1	-0.10584	1.56967
ANGEL2	4	0.026937	0.071178	0.958425	1421	3	-0.096615	0.9361	0.93609	1	18659	0	-0.096615	1.56965
MRPS24	4	0.026955	0.07122	0.958425	1422	2	-0.038169	0.077253	0.17256	1	3314	2	-0.038169	1.56936
SSBP2	4	0.026976	0.071266	0.958425	1423	3	-0.084127	0.16993	0.29628	1	5664	1	-0.084127	1.56902
NLRP9	4	0.026996	0.071308	0.958425	1424	3	-0.094408	0.9464	0.94642	1	18857	0	-0.094408	1.5687
AP5B1	4	0.027001	0.071321	0.958425	1425	3	-0.12655	0.82686	0.82662	1	16353	0	-0.12655	1.56862
IL2	4	0.027021	0.071369	0.958425	1426	2	-0.062717	0.77217	0.77284	1	15267	1	-0.062717	1.5683
GGTLC2	4	0.027036	0.071393	0.958425	1427	3	-0.12978	0.32067	0.45947	1	8822	1	-0.12978	1.56806
TAF4	4	0.027041	0.071407	0.958425	1428	3	-0.10861	0.98318	0.98327	1	19702	0	-0.10861	1.56798
DYRK1A	4	0.027066	0.071468	0.958425	1429	2	-0.076271	0.29785	0.43471	1	8313	1	-0.076271	1.56758
IL17RA	4	0.027088	0.071517	0.958425	1430	2	-0.090464	0.73071	0.73746	1	14512	1	-0.090464	1.56722
FMO2	4	0.027116	0.071571	0.958425	1431	1	-0.055664	0.87619	0.87585	1	17409	0	-0.055664	1.56677
GRSF1	4	0.027164	0.071685	0.958425	1432	2	-0.16394	0.57805	0.63405	1	12370	1	-0.16394	1.56601
FICD	4	0.027187	0.071746	0.958425	1433	3	-0.11339	0.94871	0.94874	1	18895	0	-0.11339	1.56564
GPR158	4	0.027192	0.071758	0.958425	1434	2	-0.12378	0.9706	0.97064	1	19399	0	-0.12378	1.56556
NPTX2	4	0.027218	0.071822	0.958425	1435	2	-0.070313	0.68588	0.70324	1	13814	1	-0.070313	1.56514
NOVA1	4	0.027249	0.07188	0.958425	1436	2	-0.12294	0.36481	0.50695	1	9774	2	-0.12294	1.56465
FAM160B2	4	0.027259	0.071906	0.958425	1437	3	-0.12587	0.97271	0.97274	1	19449	0	-0.12587	1.56449
RAX2	4	0.027269	0.071921	0.958425	1438	2	-0.025801	0.77195	0.77264	1	15262	1	-0.025801	1.56433
C16orf71	4	0.027339	0.072077	0.958425	1439	3	-0.089274	0.98815	0.98822	1	19819	0	-0.089274	1.56322
RNASE6	4	0.027363	0.072134	0.958425	1440	2	-0.097398	0.93962	0.93964	1	18738	0	-0.097398	1.56284
CNGA3	4	0.027384	0.072184	0.958425	1441	3	-0.16391	0.97506	0.97516	1	19496	0	-0.16391	1.5625
C1orf131	4	0.027394	0.072195	0.958425	1442	3	-0.19074	0.58133	0.63592	1	12397	1	-0.19074	1.56234
REM2	4	0.027421	0.072249	0.958425	1443	1	-0.032117	0.83798	0.83767	1	16590	0	-0.032117	1.56192
Non-TargetingControl_250	1	0.027429	0.027357	0.938164	1444	1	-0.13395	0.97257	0.97266	1	19448	0	-0.13395	1.56179
PRSS56	4	0.027444	0.072297	0.958425	1445	3	-0.10258	0.19149	0.31974	1	6115	1	-0.10258	1.56155
CSTF2	4	0.027464	0.072336	0.958425	1446	3	-0.11963	0.43794	0.56229	1	10867	1	-0.11963	1.56124
GAGE10	4	0.027468	0.072346	0.958425	1447	2	-0.052655	0.30634	0.44392	1	8509	2	-0.052655	1.56117
ASPHD2	4	0.027472	0.072356	0.958425	1448	1	0.06506	0.034253	0.087492	0.974779	1774	2	0.06506	1.56111
CD52	4	0.027509	0.072435	0.958425	1449	3	-0.1224	0.676	0.69621	1	13677	1	-0.1224	1.56053
SGPP1	4	0.027515	0.072445	0.958425	1450	3	-0.1504	0.9785	0.97865	1	19584	0	-0.1504	1.56043
PDCD1LG2	4	0.027523	0.072464	0.958425	1451	2	-0.043116	0.45047	0.56817	1	10999	1	-0.043116	1.5603
DUPD1	4	0.027535	0.072495	0.958425	1452	2	-0.0237	0.19487	0.32342	1	6196	2	-0.0237	1.56011
PITHD1	4	0.027549	0.072534	0.958425	1453	3	-0.10143	0.7436	0.74813	1	14743	1	-0.10143	1.55989
PCDHB12	4	0.027563	0.072567	0.958425	1454	2	-0.079734	0.31791	0.45649	1	8767	1	-0.079734	1.55967
TK2	4	0.027573	0.072584	0.958425	1455	3	-0.050091	0.85813	0.85801	1	17023	0	-0.050091	1.55952
SQLE	4	0.027577	0.072595	0.958425	1456	2	-0.13767	0.74015	0.74518	1	14691	1	-0.13767	1.55945
LIN7A	4	0.027592	0.072627	0.958425	1457	2	-0.071605	0.044017	0.10753	0.989386	2145	1	-0.071605	1.55922
FDXACB1	4	0.027601	0.072651	0.958425	1458	2	-0.13373	0.54592	0.61622	1	12031	1	-0.13373	1.55908
ZNF655	4	0.027609	0.072666	0.958425	1459	3	-0.17462	0.56908	0.62891	1	12269	1	-0.17462	1.55895
SPHKAP	4	0.02763	0.072718	0.958425	1460	3	-0.12214	0.80877	0.80845	1	15967	0	-0.12214	1.55862
CXorf65	4	0.027645	0.072747	0.958425	1461	3	-0.10389	0.88442	0.8841	1	17582	0	-0.10389	1.55838
ANKS4B	4	0.027649	0.072758	0.958425	1462	2	-0.078776	0.58318	0.63699	1	12423	1	-0.078776	1.55832
GALNTL5	4	0.027675	0.072805	0.958425	1463	3	-0.11886	0.94749	0.94749	1	18879	0	-0.11886	1.55791
SGK223	4	0.027675	0.072805	0.958425	1464	2	-0.019431	0.43157	0.5594	1	10803	1	-0.019431	1.55791
INO80	4	0.027726	0.072923	0.958425	1465	3	-0.15854	0.9389	0.9389	1	18725	0	-0.15854	1.55711
AIF1	4	0.027929	0.073371	0.958425	1466	1	-0.030239	0.75807	0.76042	1	15007	1	-0.030239	1.55394
RALYL	4	0.027932	0.073378	0.958425	1467	3	-0.090903	0.12477	0.24721	1	4716	1	-0.090903	1.5539
DMRT3	4	0.027952	0.073422	0.958425	1468	3	-0.1281	0.59122	0.6417	1	12532	1	-0.1281	1.55359
NEIL3	4	0.027956	0.073431	0.958425	1469	3	-0.17	0.19911	0.32797	1	6278	1	-0.17	1.55352
NFKB2	4	0.027979	0.073484	0.958425	1470	3	-0.12059	0.98257	0.98267	1	19687	0	-0.12059	1.55317
ZACN	4	0.028081	0.073705	0.958425	1471	3	-0.11201	0.92315	0.92308	1	18375	0	-0.11201	1.55159
HRNR	4	0.028132	0.073808	0.958425	1472	1	-0.020848	0.89993	0.89971	1	17903	0	-0.020848	1.5508
AADACL2	4	0.028139	0.073815	0.958425	1473	2	-0.15548	0.57798	0.63401	1	12369	1	-0.15548	1.55069
LACTBL1	4	0.028181	0.073895	0.958425	1474	3	-0.072641	0.93046	0.93037	1	18547	0	-0.072641	1.55004
C16orf47	4	0.028182	0.073898	0.958425	1475	2	0.015846	0.21574	0.34605	1	6634	2	0.015846	1.55003
Non-TargetingControl_105	1	0.028258	0.028193	0.938164	1476	1	-0.13266	0.97174	0.97183	1	19431	0	-0.13266	1.54886
Non-TargetingControl_366	1	0.028271	0.028209	0.938164	1477	1	-0.1931	0.97173	0.97182	1	19430	0	-0.1931	1.54866
ARHGEF28	4	0.028283	0.0741	0.958425	1478	2	-0.049098	0.64672	0.67641	1	13272	1	-0.049098	1.54847
MOCS2	4	0.028284	0.074101	0.958425	1479	2	-0.070895	0.62318	0.66123	1	12943	1	-0.070895	1.54846
CORO7-PAM16	4	0.028312	0.074156	0.958425	1480	2	-0.12658	0.3141	0.45236	1	8679	2	-0.12658	1.54803
PHIP	4	0.028335	0.074207	0.958425	1481	2	-0.088618	0.97804	0.97818	1	19573	0	-0.088618	1.54768
MYOF	4	0.028344	0.074227	0.958425	1482	3	-0.10417	0.9117	0.91162	1	18151	0	-0.10417	1.54754
ZNF469	4	0.028351	0.074247	0.958425	1483	3	-0.13897	0.98909	0.98918	1	19841	0	-0.13897	1.54743
TMEM245	4	0.02837	0.074286	0.958425	1484	3	-0.1253	0.42475	0.55629	1	10745	1	-0.1253	1.54714
TOP2A	4	0.028385	0.074315	0.958425	1485	3	-0.18128	0.92228	0.92217	1	18355	0	-0.18128	1.54691
CCDC106	4	0.028433	0.074425	0.958425	1486	2	-0.082347	0.59484	0.64388	1	12593	1	-0.082347	1.54618
PGLYRP2	4	0.028436	0.074433	0.958425	1487	2	-0.036638	0.10084	0.21636	1	4139	1	-0.036638	1.54613
MYB	4	0.028446	0.074448	0.958425	1488	3	-0.087998	0.44546	0.56578	1	10941	1	-0.087998	1.54598
PRELP	4	0.028467	0.074489	0.958425	1489	2	-0.11799	0.72114	0.72979	1	14361	1	-0.11799	1.54566
HOXC13	4	0.028487	0.07453	0.958425	1490	1	0.10694	0.073832	0.16606	1	3199	2	0.10694	1.54535
IKZF4	4	0.028496	0.074549	0.958425	1491	2	-0.031446	0.37786	0.52091	1	10036	2	-0.031446	1.54522
RUNDC3A	4	0.028537	0.074636	0.958425	1492	1	-0.051412	0.95131	0.95135	1	18962	0	-0.051412	1.54459
ROGDI	4	0.028554	0.074671	0.958425	1493	2	-0.098394	0.88213	0.88182	1	17532	0	-0.098394	1.54433
RPS26	4	0.028588	0.074743	0.958425	1494	2	-0.13224	0.82064	0.8204	1	16220	0	-0.13224	1.54382
FBF1	4	0.028595	0.074759	0.958425	1495	3	-0.14254	0.16183	0.28751	1	5482	1	-0.14254	1.54371
MUC5AC	4	0.0286	0.074769	0.958425	1496	3	-0.10458	0.8601	0.85997	1	17076	0	-0.10458	1.54363
NUTM2B	4	0.028603	0.074773	0.958425	1497	2	-0.15091	0.8998	0.89958	1	17899	0	-0.15091	1.54359
MPV17	4	0.028639	0.074855	0.958425	1498	3	-0.14518	0.91335	0.91326	1	18180	0	-0.14518	1.54304
FOXA3	4	0.028656	0.074897	0.958425	1499	3	-0.11159	0.70713	0.719	1	14135	1	-0.11159	1.54278
HCLS1	4	0.02868	0.074952	0.958425	1500	3	-0.11218	0.1287	0.25146	1	4802	1	-0.11218	1.54242
SGOL2	4	0.028687	0.074969	0.958425	1501	3	-0.11934	0.74412	0.74855	1	14756	1	-0.11934	1.54231
LIM2	4	0.028739	0.075085	0.958425	1502	3	-0.10219	0.76717	0.76833	1	15176	1	-0.10219	1.54153
Non-TargetingControl_621	1	0.028764	0.028657	0.938164	1503	1	-0.13038	0.97124	0.97134	1	19418	0	-0.13038	1.54115
RFX6	4	0.028791	0.075197	0.958425	1504	1	0.028602	0.44566	0.56587	1	10945	1	0.028602	1.54074
RPS6KA4	4	0.028817	0.075254	0.958425	1505	3	-0.09604	0.97118	0.9712	1	19416	0	-0.09604	1.54035
CGREF1	4	0.02887	0.075368	0.958425	1506	3	-0.15117	0.98837	0.98843	1	19823	0	-0.15117	1.53955
SCN4B	4	0.028892	0.07542	0.958425	1507	2	0.0084454	0.14352	0.26759	1	5101	2	0.0084454	1.53922
TBP	4	0.028909	0.075456	0.958425	1508	3	-0.083111	0.63982	0.67191	1	13156	1	-0.083111	1.53897
KLHL35	4	0.028924	0.075493	0.958425	1509	3	-0.10945	0.82649	0.82625	1	16345	0	-0.10945	1.53874
TMEM238	4	0.029002	0.075649	0.958425	1510	3	-0.21351	0.88176	0.88146	1	17521	0	-0.21351	1.53757
NUP85	4	0.029011	0.07567	0.958425	1511	2	-0.082348	0.92406	0.92399	1	18402	0	-0.082348	1.53744
ARMCX1	4	0.029045	0.075725	0.958425	1512	1	0.023134	0.24626	0.37889	1	7268	2	0.023134	1.53693
TRIB3	4	0.029051	0.075741	0.958425	1513	3	-0.10516	0.88537	0.88502	1	17599	0	-0.10516	1.53684
STRA13	4	0.02906	0.075761	0.958425	1514	2	-0.03168	0.58106	0.63576	1	12395	1	-0.03168	1.5367
PCDH7	4	0.029095	0.075845	0.958425	1515	3	-0.13276	0.93794	0.93798	1	18705	0	-0.13276	1.53618
SAV1	4	0.029162	0.075993	0.958425	1516	2	-0.16802	0.9093	0.90915	1	18093	0	-0.16802	1.53518
Non-TargetingControl_874	1	0.029166	0.029096	0.938164	1517	1	-0.13405	0.97083	0.97096	1	19407	0	-0.13405	1.53512
AQP11	4	0.029189	0.076052	0.958425	1518	3	-0.11741	0.19476	0.3233	1	6193	1	-0.11741	1.53478
KIAA0355	4	0.029197	0.076067	0.958425	1519	2	-0.10982	0.13625	0.25972	1	4954	1	-0.10982	1.53466
CHD5	4	0.029217	0.076108	0.958425	1520	3	-0.14939	0.33693	0.47699	1	9178	1	-0.14939	1.53436
RCCD1	4	0.02922	0.076115	0.958425	1521	3	-0.13519	0.98776	0.98784	1	19812	0	-0.13519	1.53432
GOLGA3	4	0.029241	0.076151	0.958425	1522	3	-0.13783	0.98577	0.98584	1	19772	0	-0.13783	1.53401
TTPAL	4	0.029277	0.076226	0.958425	1523	3	-0.11661	0.96791	0.96796	1	19340	0	-0.11661	1.53347
PGA3	4	0.029298	0.07627	0.958425	1524	1	0.014319	0.27501	0.41008	1	7847	2	0.014319	1.53316
SLC4A1	4	0.029308	0.076292	0.958425	1525	3	-0.092802	0.92537	0.92527	1	18438	0	-0.092802	1.53301
Non-TargetingControl_358	1	0.029347	0.029274	0.938164	1526	1	-0.16292	0.97065	0.97078	1	19402	0	-0.16292	1.53244
PEX3	4	0.029381	0.076436	0.958425	1527	3	-0.10983	0.11038	0.2317	1	4419	1	-0.10983	1.53193
ELOVL3	4	0.029399	0.076477	0.958425	1528	2	-0.045267	0.35495	0.49637	1	9551	1	-0.045267	1.53167
RGPD8	4	0.029403	0.076484	0.958425	1529	3	-0.1498	0.97492	0.97502	1	19494	0	-0.1498	1.53161
CFAP36	4	0.029413	0.076506	0.958425	1531	3	-0.10693	0.58736	0.63945	1	12474	1	-0.10693	1.53146
GRASP	4	0.029413	0.076506	0.958425	1530	3	-0.12543	0.85855	0.85841	1	17035	0	-0.12543	1.53146
SLC2A12	4	0.02945	0.076575	0.958425	1532	2	-0.060089	0.81354	0.81321	1	16067	0	-0.060089	1.53091
NKAIN2	4	0.029501	0.076669	0.958425	1533	1	0.082934	0.1066	0.22677	1	4342	2	0.082934	1.53016
PIGZ	4	0.029507	0.076676	0.958425	1534	3	-0.099063	0.98156	0.98168	1	19660	0	-0.099063	1.53007
TATDN1	4	0.029517	0.076701	0.958425	1535	3	-0.13995	0.78341	0.78334	1	15483	1	-0.13995	1.52993
AURKC	4	0.029528	0.076724	0.958425	1536	3	-0.085602	0.75087	0.75427	1	14878	1	-0.085602	1.52977
ATOH1	4	0.029531	0.076732	0.958425	1537	2	-0.10011	0.85503	0.85484	1	16956	0	-0.10011	1.52972
FGD5	4	0.029544	0.076761	0.958425	1538	2	-0.15455	0.94359	0.94361	1	18801	0	-0.15455	1.52953
DNASE2B	4	0.029552	0.076775	0.958425	1539	1	0.02584	0.74563	0.74984	1	14785	1	0.02584	1.52941
ZC4H2	4	0.02959	0.07685	0.958425	1540	2	-0.060519	0.89746	0.89727	1	17854	0	-0.060519	1.52886
TSACC	4	0.02964	0.076952	0.958425	1541	3	-0.12079	0.97169	0.97172	1	19429	0	-0.12079	1.52812
AKAP7	4	0.029653	0.076982	0.958425	1542	3	-0.074921	0.97989	0.98001	1	19628	0	-0.074921	1.52793
Non-TargetingControl_425	1	0.029671	0.029595	0.938164	1543	1	-0.12916	0.97033	0.97048	1	19394	0	-0.12916	1.52767
SLC22A15	4	0.029679	0.077038	0.958425	1544	2	-0.075756	0.15119	0.2759	1	5261	2	-0.075756	1.52755
CKMT1B	4	0.029685	0.077053	0.958425	1545	3	-0.079505	0.84626	0.84604	1	16761	0	-0.079505	1.52746
CLEC9A	4	0.029704	0.077094	0.958425	1546	2	-0.10953	0.7193	0.72835	1	14336	1	-0.10953	1.52719
CEP97	4	0.029732	0.077155	0.958425	1547	3	-0.11367	0.97398	0.97403	1	19471	0	-0.11367	1.52678
NRXN2	4	0.029748	0.077186	0.958425	1548	2	-0.086473	0.76144	0.76334	1	15073	1	-0.086473	1.52654
CCDC58	4	0.029754	0.077197	0.958425	1549	1	0.055177	0.21172	0.34166	1	6553	2	0.055177	1.52645
CHCHD10	4	0.029805	0.077308	0.958425	1550	1	-0.027533	0.93004	0.92994	1	18536	0	-0.027533	1.52571
ZNF276	4	0.02983	0.077363	0.958425	1551	3	-0.12402	0.93652	0.93652	1	18674	0	-0.12402	1.52535
EPHB3	4	0.029843	0.077386	0.958425	1552	3	-0.10855	0.75212	0.75532	1	14900	1	-0.10855	1.52516
TMEM50A	4	0.029856	0.07742	0.958425	1553	2	-0.060957	0.57563	0.63271	1	12343	1	-0.060957	1.52497
ZDHHC21	4	0.029857	0.077423	0.958425	1554	2	-0.073073	0.74533	0.74958	1	14779	1	-0.073073	1.52495
KIAA0408	4	0.029941	0.0776	0.958425	1555	3	-0.092233	0.43401	0.5605	1	10825	1	-0.092233	1.52373
TEAD4	4	0.029946	0.07761	0.958425	1556	3	-0.16751	0.61917	0.65868	1	12889	1	-0.16751	1.52366
KLHL11	4	0.029957	0.077633	0.958425	1557	2	-0.057743	0.38849	0.53242	1	10262	1	-0.057743	1.5235
UACA	4	0.029991	0.077696	0.958425	1558	3	-0.1237	0.57789	0.63395	1	12366	1	-0.1237	1.52301
ELF4	4	0.030058	0.077839	0.958425	1559	1	0.031603	0.055541	0.13046	1	2563	1	0.031603	1.52204
F13B	4	0.03006	0.077841	0.958425	1560	3	-0.13127	0.96851	0.96854	1	19351	0	-0.13127	1.52201
ZNF823	4	0.030104	0.077939	0.958425	1561	2	-0.010032	0.031397	0.081492	0.966881	1667	2	-0.010032	1.52138
GRM5	4	0.030109	0.077952	0.958425	1562	1	0.0033164	0.36989	0.51242	1	9872	1	0.0033164	1.5213
Non-TargetingControl_529	1	0.030112	0.030019	0.938164	1563	1	-0.16407	0.96989	0.97005	1	19380	0	-0.16407	1.52126
CHRAC1	4	0.03016	0.078058	0.958425	1564	1	-0.022706	0.80951	0.80917	1	15985	0	-0.022706	1.52057
HS3ST6	4	0.03016	0.078059	0.958425	1565	3	-0.085328	0.98444	0.98452	1	19742	0	-0.085328	1.52057
H3F3C	4	0.030164	0.078068	0.958425	1566	2	-0.03343	0.32701	0.46644	1	8960	2	-0.03343	1.52051
APTX	4	0.03021	0.078163	0.958425	1567	1	0.058777	0.17976	0.307	1	5878	2	0.058777	1.51985
LY6D	4	0.030253	0.078254	0.958425	1568	2	-0.062373	0.51466	0.5998	1	11707	1	-0.062373	1.51923
ANKMY2	4	0.030261	0.078267	0.958425	1569	3	-0.10793	0.81112	0.8108	1	16020	0	-0.10793	1.51912
LOC79999	4	0.030282	0.07831	0.958425	1570	3	-0.13466	0.97213	0.97214	1	19438	0	-0.13466	1.51882
PDK4	4	0.030312	0.078379	0.958425	1571	1	0.040646	0.51904	0.6021	1	11745	1	0.040646	1.51839
TNFAIP8L3	4	0.030362	0.0785	0.958425	1572	1	-0.0038641	0.10433	0.22262	1	4267	1	-0.0038641	1.51767
RFPL2	4	0.030363	0.078502	0.958425	1573	3	-0.10217	0.89124	0.89093	1	17731	0	-0.10217	1.51766
KIF21A	4	0.030393	0.078557	0.958425	1574	2	-0.08609	0.49429	0.58938	1	11478	1	-0.08609	1.51723
MAPRE3	4	0.030413	0.078592	0.958425	1575	2	-0.056071	0.95131	0.95136	1	18963	0	-0.056071	1.51694
NMUR2	4	0.030423	0.078614	0.958425	1576	2	-0.087282	0.4515	0.56862	1	11012	1	-0.087282	1.5168
GDF11	4	0.030447	0.078668	0.958425	1577	3	-0.09289	0.97633	0.97645	1	19523	0	-0.09289	1.51646
ANKRD13D	4	0.030464	0.0787	0.958425	1578	3	-0.12721	0.92252	0.92244	1	18360	0	-0.12721	1.51621
ZNF841	4	0.030533	0.078838	0.958425	1579	3	-0.12395	0.91356	0.91347	1	18185	0	-0.12395	1.51523
TOE1	4	0.03056	0.078888	0.958425	1580	3	-0.083118	0.37864	0.52177	1	10056	1	-0.083118	1.51485
TCF3	4	0.03057	0.078907	0.958425	1581	3	-0.14605	0.76281	0.76453	1	15097	1	-0.14605	1.5147
TRIP13	4	0.030584	0.078939	0.958425	1582	3	-0.087308	0.7227	0.73104	1	14390	1	-0.087308	1.51451
LEPR	4	0.030603	0.078973	0.958425	1583	2	-0.14241	0.75071	0.75414	1	14870	1	-0.14241	1.51424
AUNIP	4	0.030615	0.078995	0.958425	1584	2	-0.089352	0.028487	0.075406	0.951025	1566	2	-0.089352	1.51407
MED27	4	0.030619	0.079004	0.958425	1585	3	-0.11852	0.12045	0.24252	1	4623	1	-0.11852	1.51401
ANKFN1	4	0.030704	0.079206	0.958425	1586	3	-0.13025	0.3362	0.47624	1	9156	1	-0.13025	1.51281
C16orf52	4	0.03071	0.079215	0.958425	1587	3	-0.14493	0.93319	0.93316	1	18609	0	-0.14493	1.51272
LCE2D	4	0.030717	0.079226	0.958425	1588	1	0.10708	0.053092	0.12559	1	2477	3	0.10708	1.51262
BCAS4	4	0.030733	0.079251	0.958425	1589	2	-0.013102	0.17243	0.29901	1	5719	2	-0.013102	1.5124
PABPC4	4	0.030763	0.079316	0.958425	1591	3	-0.13365	0.9865	0.98662	1	19785	0	-0.13365	1.51197
UBE2M	4	0.030763	0.079313	0.958425	1590	2	-0.21346	0.93981	0.93983	1	18739	0	-0.21346	1.51197
CD83	4	0.030767	0.079324	0.958425	1592	1	0.038146	0.37779	0.52083	1	10035	2	0.038146	1.51191
PIH1D2	4	0.030818	0.079437	0.958425	1593	2	-0.04819	0.70981	0.72103	1	14177	1	-0.04819	1.5112
KRTAP7-1	4	0.030823	0.079449	0.958425	1594	2	-0.065059	0.71699	0.72654	1	14297	1	-0.065059	1.51113
NXF2	4	0.030869	0.079562	0.958425	1595	1	0.040241	0.34798	0.48893	1	9393	2	0.040241	1.51048
PARP15	4	0.030903	0.079636	0.958425	1596	2	-0.11631	0.83286	0.83267	1	16485	0	-0.11631	1.51
PSD3	4	0.030935	0.07971	0.958425	1597	3	-0.078795	0.83316	0.83297	1	16491	0	-0.078795	1.50955
TTC30A	4	0.03096	0.079759	0.958425	1598	3	-0.15586	0.8192	0.8189	1	16184	0	-0.15586	1.5092
PTPRF	4	0.03097	0.079779	0.958425	1599	1	0.079995	0.085878	0.18862	1	3637	3	0.079995	1.50906
SLC35G1	4	0.030994	0.079826	0.958425	1600	3	-0.1004	0.54321	0.61473	1	11998	1	-0.1004	1.50872
CTPS1	4	0.031014	0.07987	0.958425	1601	2	-0.06741	0.81535	0.81501	1	16100	0	-0.06741	1.50844
OR5J2	4	0.031071	0.079992	0.958425	1602	2	-0.077381	0.83223	0.83203	1	16471	0	-0.077381	1.50764
KPRP	4	0.031094	0.080039	0.958425	1603	2	-0.053162	0.53994	0.61301	1	11955	1	-0.053162	1.50732
PIWIL4	4	0.031095	0.08004	0.958425	1604	3	-0.16707	0.64019	0.67215	1	13163	1	-0.16707	1.50731
CDK5	4	0.031122	0.080094	0.958425	1605	2	-0.018615	0.09176	0.19955	1	3836	2	-0.018615	1.50693
C15orf57	4	0.031172	0.080208	0.958425	1606	3	-0.13527	0.73865	0.74392	1	14664	1	-0.13527	1.50624
PDE1B	4	0.031176	0.080214	0.958425	1607	3	-0.10242	0.29999	0.43708	1	8372	1	-0.10242	1.50618
NR1H3	4	0.031223	0.080301	0.958425	1608	2	0.022147	0.017586	0.051901	0.912531	1131	2	0.022147	1.50553
SLC7A14	4	0.031244	0.080342	0.958425	1609	3	-0.085874	0.87694	0.87658	1	17425	0	-0.085874	1.50523
ZNF607	4	0.031274	0.0804	0.958425	1610	2	-0.096408	0.48389	0.58427	1	11363	1	-0.096408	1.50482
Non-TargetingControl_737	1	0.031278	0.03117	0.938164	1611	1	-0.17705	0.96872	0.96889	1	19357	0	-0.17705	1.50476
SLC30A1	4	0.031314	0.080487	0.958425	1612	3	-0.15834	0.32954	0.46918	1	9010	1	-0.15834	1.50426
PPAP2A	4	0.031368	0.080603	0.958425	1613	3	-0.1133	0.98385	0.98391	1	19727	0	-0.1133	1.50351
ZNF782	4	0.031426	0.08073	0.958425	1614	1	-0.0087383	0.86577	0.86554	1	17193	0	-0.0087383	1.50271
RPRD1B	4	0.03145	0.080778	0.958425	1615	3	-0.17923	0.78276	0.78274	1	15470	1	-0.17923	1.50238
TTC30B	4	0.031476	0.080834	0.958425	1616	1	0.027893	0.16768	0.29381	1	5612	2	0.027893	1.50202
MPPED1	4	0.031478	0.080838	0.958425	1617	2	-0.10917	0.89556	0.89535	1	17816	0	-0.10917	1.50199
YLPM1	4	0.031483	0.080848	0.958425	1618	3	-0.11524	0.98391	0.98397	1	19728	0	-0.11524	1.50192
ETV3	4	0.031494	0.080869	0.958425	1619	3	-0.14296	0.21354	0.34365	1	6592	1	-0.14296	1.50177
BACH1	4	0.031539	0.080967	0.958425	1620	3	-0.092043	0.98252	0.98261	1	19684	0	-0.092043	1.50115
TMPRSS5	4	0.031554	0.080996	0.958425	1621	3	-0.15163	0.31011	0.44803	1	8593	1	-0.15163	1.50095
ANAPC5	4	0.031577	0.081043	0.958425	1622	1	0.035267	0.37576	0.51873	1	9993	2	0.035267	1.50063
SSR2	4	0.031579	0.081047	0.958425	1623	2	-0.052042	0.43846	0.56255	1	10869	1	-0.052042	1.5006
CCDC25	4	0.031619	0.081116	0.958425	1624	3	-0.094799	0.64958	0.6783	1	13323	1	-0.094799	1.50005
ZSWIM3	4	0.031679	0.081251	0.958425	1625	1	0.037941	0.079202	0.17624	1	3385	2	0.037941	1.49923
Non-TargetingControl_728	1	0.03168	0.031581	0.938164	1626	1	-0.13865	0.96832	0.96849	1	19347	0	-0.13865	1.49921
ERF	4	0.031723	0.081333	0.958425	1627	3	-0.097547	0.81104	0.81073	1	16018	0	-0.097547	1.49863
ANKRD52	4	0.03178	0.081445	0.958425	1628	3	-0.13683	0.94837	0.94837	1	18891	0	-0.13683	1.49785
HMGCR	4	0.031823	0.081541	0.958425	1629	3	-0.10522	0.23144	0.36293	1	6969	1	-0.10522	1.49726
CACNB4	4	0.03183	0.081551	0.958425	1630	3	-0.15534	0.9587	0.9588	1	19127	0	-0.15534	1.49716
TSR3	4	0.03183	0.081552	0.958425	1631	1	0.0080814	0.32231	0.46125	1	8857	2	0.0080814	1.49716
CHST2	4	0.031881	0.081651	0.958425	1632	2	-0.020609	0.44968	0.56781	1	10990	1	-0.020609	1.49647
SET	4	0.031904	0.081697	0.958425	1633	2	-0.10247	0.28405	0.41976	1	8034	1	-0.10247	1.49615
CCNDBP1	4	0.031932	0.081768	0.958425	1634	2	-0.09793	0.86622	0.86597	1	17205	0	-0.09793	1.49577
LMTK3	4	0.031937	0.081782	0.958425	1635	3	-0.19149	0.98681	0.98691	1	19790	0	-0.19149	1.49571
MOB3B	4	0.031959	0.081826	0.958425	1636	3	-0.10634	0.74502	0.74932	1	14774	1	-0.10634	1.49541
ARHGAP28	4	0.031964	0.081841	0.958425	1637	3	-0.075571	0.64543	0.67559	1	13248	1	-0.075571	1.49534
EIF3I	4	0.031992	0.081901	0.958425	1638	3	-0.10026	0.78598	0.78582	1	15529	1	-0.10026	1.49496
ARF5	4	0.031996	0.081907	0.958425	1639	2	-0.018502	0.020215	0.057673	0.924041	1243	2	-0.018502	1.4949
NUDT8	4	0.032037	0.08199	0.958425	1640	3	-0.086559	0.9331	0.93307	1	18608	0	-0.086559	1.49435
PTPN13	4	0.032096	0.082126	0.958425	1641	3	-0.13298	0.96465	0.96474	1	19270	0	-0.13298	1.49355
LOC100287036	4	0.032102	0.082136	0.958425	1642	3	-0.073725	0.93366	0.93364	1	18618	0	-0.073725	1.49347
SLC6A14	4	0.032134	0.082197	0.958425	1643	3	-0.13386	0.77971	0.77983	1	15413	1	-0.13386	1.49304
PPIL4	4	0.03217	0.082269	0.958425	1644	2	-0.024659	0.0085002	0.028842	0.85209	665	2	-0.024659	1.49255
ANAPC7	4	0.03218	0.082284	0.958425	1645	3	-0.11583	0.92159	0.92146	1	18340	0	-0.11583	1.49241
PRR12	4	0.032184	0.082298	0.958425	1646	1	0.0073776	0.6201	0.65928	1	12899	1	0.0073776	1.49236
STAB1	4	0.0322	0.082334	0.958425	1647	2	0.031686	0.10254	0.21941	1	4211	2	0.031686	1.49214
KRT19	4	0.032235	0.082426	0.958425	1648	1	0.11251	0.1062	0.22609	1	4334	3	0.11251	1.49167
AKT1	4	0.032286	0.082522	0.958425	1649	1	-0.037502	0.91917	0.91906	1	18284	0	-0.037502	1.49099
L1CAM	4	0.032317	0.082601	0.958425	1650	3	-0.17827	0.85875	0.85862	1	17041	0	-0.17827	1.49057
DCAF12L1	4	0.032334	0.08263	0.958425	1651	3	-0.089768	0.91245	0.91237	1	18160	0	-0.089768	1.49034
ZNF275	4	0.032336	0.082632	0.958425	1652	3	-0.11659	0.92475	0.92465	1	18422	0	-0.11659	1.49031
ADRA2A	4	0.032387	0.082733	0.958425	1653	2	-0.028558	0.41104	0.5501	1	10617	1	-0.028558	1.48963
COQ10A	4	0.032432	0.082837	0.958425	1654	3	-0.17167	0.96757	0.96762	1	19332	0	-0.17167	1.48903
CXorf49B	4	0.032437	0.082848	0.958425	1655	2	0.019887	0.0717	0.16203	1	3133	2	0.019887	1.48896
LYSMD2	4	0.032445	0.082867	0.958425	1656	3	-0.08605	0.97722	0.97733	1	19546	0	-0.08605	1.48885
RANBP3L	4	0.032446	0.082869	0.958425	1657	2	-0.071711	0.65433	0.68142	1	13391	1	-0.071711	1.48884
MAP3K19	4	0.032467	0.082921	0.958425	1658	2	-0.11721	0.39619	0.54076	1	10431	1	-0.11721	1.48856
UFC1	4	0.032487	0.082964	0.958425	1659	3	-0.14152	0.62025	0.65937	1	12902	1	-0.14152	1.48829
FGF11	4	0.032488	0.082967	0.958425	1660	1	-0.035971	0.95784	0.95794	1	19111	0	-0.035971	1.48828
RTN2	4	0.032539	0.083069	0.958425	1661	3	-0.08402	0.88305	0.88275	1	17550	0	-0.08402	1.4876
CEACAM3	4	0.032567	0.083122	0.958425	1662	3	-0.10833	0.92755	0.92747	1	18486	0	-0.10833	1.48722
SPRR1A	4	0.03258	0.083147	0.958425	1663	2	-0.087268	0.62365	0.66153	1	12950	1	-0.087268	1.48705
ZNF57	4	0.032589	0.08317	0.958425	1664	2	-0.017363	0.025134	0.06825	0.941919	1433	2	-0.017363	1.48693
TMEM110	4	0.032612	0.083221	0.958425	1665	3	-0.14231	0.76602	0.76731	1	15157	1	-0.14231	1.48662
Non-TargetingControl_386	1	0.032613	0.032539	0.938164	1666	1	-0.18921	0.96739	0.96759	1	19326	0	-0.18921	1.48661
TMEM95	4	0.032621	0.08324	0.958425	1667	2	-0.13225	0.54505	0.61572	1	12018	1	-0.13225	1.4865
KCNS2	4	0.03264	0.083284	0.958425	1668	2	-0.074521	0.97815	0.97828	1	19576	0	-0.074521	1.48625
FAM222B	4	0.032656	0.083318	0.958425	1669	3	-0.11063	0.83097	0.83077	1	16447	0	-0.11063	1.48604
ASIC4	4	0.032682	0.083367	0.958425	1670	2	-0.086969	0.84917	0.84897	1	16835	0	-0.086969	1.48569
GPRC5B	4	0.03269	0.083388	0.958425	1671	2	-0.04482	0.75266	0.7558	1	14910	1	-0.04482	1.48559
FAM49A	4	0.032706	0.083422	0.958425	1672	3	-0.097458	0.93506	0.93505	1	18640	0	-0.097458	1.48537
RFESD	4	0.032734	0.083483	0.958425	1673	2	-0.035836	0.38393	0.52749	1	10169	2	-0.035836	1.485
LDHAL6B	4	0.032741	0.08349	0.958425	1674	2	-0.089091	0.92424	0.92417	1	18406	0	-0.089091	1.48491
PDCD2L	4	0.032755	0.083522	0.958425	1675	3	-0.10808	0.64489	0.67524	1	13239	1	-0.10808	1.48472
TBX3	4	0.032759	0.083532	0.958425	1676	3	-0.16683	0.8349	0.83466	1	16524	0	-0.16683	1.48467
NPRL3	4	0.032791	0.0836	0.958425	1677	2	-0.11061	0.93373	0.93372	1	18619	0	-0.11061	1.48425
TRAPPC5	4	0.032796	0.083612	0.958425	1678	2	-0.14584	0.95603	0.95607	1	19080	0	-0.14584	1.48418
Non-TargetingControl_353	1	0.032807	0.032745	0.938164	1679	1	-0.14359	0.96719	0.9674	1	19320	0	-0.14359	1.48403
LCE3A	4	0.032821	0.083663	0.958425	1680	3	-0.14504	0.42091	0.55456	1	10713	1	-0.14504	1.48385
RIPPLY3	4	0.032829	0.08368	0.958425	1681	3	-0.090924	0.92754	0.92745	1	18485	0	-0.090924	1.48374
C2orf74	4	0.032842	0.083701	0.958425	1682	1	-0.045255	0.95092	0.95094	1	18948	0	-0.045255	1.48357
PEX16	4	0.032874	0.083776	0.958425	1683	3	-0.193	0.16342	0.28922	1	5512	1	-0.193	1.48315
ZNF785	4	0.032888	0.083809	0.958425	1684	3	-0.14901	0.45285	0.56927	1	11028	1	-0.14901	1.48296
PATL2	4	0.032892	0.083819	0.958425	1685	2	-0.027414	0.015948	0.048303	0.907437	1055	2	-0.027414	1.48291
GDF15	4	0.032909	0.083849	0.958425	1686	2	-0.033807	0.57492	0.6323	1	12337	1	-0.033807	1.48269
NPS	4	0.032961	0.083964	0.958425	1687	2	-0.12568	0.85314	0.85294	1	16918	0	-0.12568	1.482
SLC25A33	4	0.032994	0.084037	0.958425	1688	2	-0.034404	0.52378	0.60457	1	11793	1	-0.034404	1.48157
CXorf67	4	0.033023	0.084094	0.958425	1689	2	-0.055255	0.22395	0.3548	1	6796	2	-0.055255	1.48118
CCDC42B	4	0.033044	0.084138	0.958425	1690	3	-0.066213	0.93846	0.93848	1	18718	0	-0.066213	1.48091
SPTSSB	4	0.033116	0.084283	0.958425	1691	3	-0.1561	0.62567	0.66281	1	12973	1	-0.1561	1.47996
ZNF257	4	0.033118	0.084292	0.958425	1692	3	-0.10195	0.69769	0.7119	1	14003	1	-0.10195	1.47994
SERPINA3	4	0.033143	0.084349	0.958425	1693	3	-0.11765	0.39181	0.53599	1	10330	1	-0.11765	1.47961
DENND1A	4	0.033147	0.084357	0.958425	1694	2	-0.0505	0.29773	0.43457	1	8310	2	-0.0505	1.47956
ZXDB	4	0.033154	0.084369	0.958425	1695	3	-0.084262	0.68243	0.70077	1	13764	1	-0.084262	1.47946
2023-09-03	4	0.033157	0.084373	0.958425	1696	3	-0.12944	0.48054	0.58265	1	11327	1	-0.12944	1.47942
FLNA	4	0.033196	0.084455	0.958425	1697	2	-0.0036341	0.37541	0.51836	1	9984	1	-0.0036341	1.47891
Non-TargetingControl_79	1	0.033196	0.033138	0.938164	1698	1	-0.13903	0.9668	0.96702	1	19313	0	-0.13903	1.47891
VSIG10L	4	0.03323	0.084526	0.958425	1699	3	-0.1014	0.75477	0.75759	1	14944	1	-0.1014	1.47847
RWDD2B	4	0.033246	0.084551	0.958425	1700	1	0.014129	0.18208	0.30949	1	5913	2	0.014129	1.47826
AMER2	4	0.033256	0.084574	0.958425	1701	3	-0.10652	0.098157	0.21139	1	4049	1	-0.10652	1.47813
OR7A10	4	0.033282	0.084644	0.958425	1702	2	-0.08631	0.9749	0.97499	1	19492	0	-0.08631	1.47779
MOV10	4	0.033347	0.084782	0.958425	1703	2	0.027117	0.16412	0.28996	1	5527	2	0.027117	1.47694
TMTC3	4	0.033357	0.084804	0.958425	1704	3	-0.15633	0.95251	0.95257	1	18995	0	-0.15633	1.47681
CNOT3	4	0.033365	0.08482	0.958425	1705	2	-0.12528	0.95178	0.95183	1	18974	0	-0.12528	1.47671
C5orf38	4	0.033368	0.084828	0.958425	1706	3	-0.097374	0.61839	0.6582	1	12878	1	-0.097374	1.47667
NIPA2	4	0.033375	0.084845	0.958425	1707	3	-0.1461	0.11289	0.23439	1	4466	1	-0.1461	1.47658
NKIRAS2	4	0.033396	0.084883	0.958425	1708	3	-0.1859	0.96007	0.96016	1	19158	0	-0.1859	1.47631
GATC	4	0.033398	0.084887	0.958425	1709	1	0.015676	0.26804	0.40241	1	7717	2	0.015676	1.47628
PRRC2C	4	0.033458	0.085028	0.958425	1710	2	-0.092378	0.83319	0.833	1	16492	0	-0.092378	1.4755
FAM111A	4	0.033479	0.085076	0.958425	1711	2	-0.13685	0.46268	0.57395	1	11149	1	-0.13685	1.47523
TAGLN3	4	0.033499	0.085113	0.958425	1712	3	-0.14012	0.81976	0.81951	1	16201	0	-0.14012	1.47497
NKX2-3	4	0.0335	0.085115	0.958425	1713	2	-0.088388	0.31479	0.4531	1	8700	1	-0.088388	1.47496
FBXO7	4	0.033504	0.085121	0.958425	1714	3	-0.10234	0.86508	0.86489	1	17177	0	-0.10234	1.4749
C1orf146	4	0.033531	0.085173	0.958425	1715	2	-0.12464	0.91956	0.91942	1	18289	0	-0.12464	1.47455
VTI1B	4	0.033549	0.085214	0.958425	1716	3	-0.089992	0.84449	0.84427	1	16721	0	-0.089992	1.47432
MGAT4A	4	0.0336	0.085315	0.958425	1717	1	0.014198	0.14969	0.27428	1	5228	1	0.014198	1.47366
HAND1	4	0.033606	0.085328	0.958425	1718	3	-0.16146	0.33204	0.47184	1	9071	1	-0.16146	1.47358
SSMEM1	4	0.033634	0.085391	0.958425	1719	3	-0.13703	0.72596	0.73366	1	14432	1	-0.13703	1.47322
XRCC5	4	0.033641	0.085409	0.958425	1720	2	-0.13377	0.70569	0.71785	1	14118	1	-0.13377	1.47313
OR7D2	4	0.033651	0.08543	0.958425	1721	3	-0.087752	0.80146	0.80114	1	15823	0	-0.087752	1.473
DNMT3L	4	0.033657	0.085442	0.958425	1722	3	-0.10122	0.40423	0.54708	1	10559	1	-0.10122	1.47292
FBXO47	4	0.033693	0.085512	0.958425	1723	3	-0.1629	0.79233	0.79194	1	15642	1	-0.1629	1.47246
KRTAP12-3	4	0.033701	0.085533	0.958425	1724	1	0.016761	0.088282	0.19318	1	3723	1	0.016761	1.47236
PHF10	4	0.033705	0.085541	0.958425	1725	3	-0.097828	0.18635	0.31414	1	6010	1	-0.097828	1.47231
FADD	4	0.033714	0.085556	0.958425	1726	3	-0.11665	0.98765	0.98773	1	19808	0	-0.11665	1.47219
IKZF5	4	0.03374	0.085608	0.958425	1727	3	-0.12014	0.0041148	0.014395	0.768351	371	1	-0.12014	1.47185
PDE3B	4	0.033762	0.085656	0.958425	1728	3	-0.10012	0.95506	0.95512	1	19056	0	-0.10012	1.47157
KLK7	4	0.033796	0.085721	0.958425	1729	3	-0.11725	0.75875	0.76101	1	15023	1	-0.11725	1.47113
Non-TargetingControl_294	1	0.033844	0.033776	0.938164	1730	1	-0.17193	0.96616	0.96642	1	19296	0	-0.17193	1.47052
ZFYVE1	4	0.03385	0.085841	0.958425	1731	3	-0.1345	0.95252	0.95258	1	18996	0	-0.1345	1.47044
TIMD4	4	0.033853	0.085845	0.958425	1732	1	0.078377	0.10693	0.2274	1	4353	3	0.078377	1.4704
IL6	4	0.033862	0.085865	0.958425	1733	3	-0.11489	0.98556	0.98562	1	19768	0	-0.11489	1.47029
ABCC5	4	0.033896	0.085929	0.958425	1734	2	-0.097214	0.88561	0.88526	1	17603	0	-0.097214	1.46985
SPRR1B	4	0.033903	0.085944	0.958425	1735	2	-0.049316	0.21133	0.34124	1	6541	1	-0.049316	1.46976
MBOAT7	4	0.033919	0.085976	0.958425	1736	3	-0.14555	0.63063	0.66593	1	13039	1	-0.14555	1.46956
GLYATL2	4	0.033928	0.085998	0.958425	1737	2	-0.036645	0.79675	0.79633	1	15725	1	-0.036645	1.46944
TBPL2	4	0.033947	0.086049	0.958425	1738	3	-0.12228	0.88309	0.88279	1	17552	0	-0.12228	1.4692
TCAP	4	0.03397	0.086099	0.958425	1739	3	-0.074981	0.81718	0.81684	1	16139	0	-0.074981	1.4689
LRRN1	4	0.033982	0.086115	0.958425	1740	3	-0.096694	0.97623	0.97636	1	19519	0	-0.096694	1.46875
NAMPT	4	0.03401	0.08618	0.958425	1741	3	-0.13906	0.8543	0.85413	1	16949	0	-0.13906	1.46839
USPL1	4	0.034033	0.086231	0.958425	1742	2	-0.089495	0.81786	0.81754	1	16159	0	-0.089495	1.4681
SERGEF	4	0.034054	0.086277	0.958425	1743	3	-0.089412	0.76613	0.76739	1	15161	1	-0.089412	1.46783
U2AF2	4	0.034055	0.086278	0.958425	1744	2	-0.054699	0.45522	0.57039	1	11056	1	-0.054699	1.46782
FAM206A	4	0.034064	0.086305	0.958425	1745	2	-0.13613	0.17236	0.29894	1	5716	1	-0.13613	1.4677
FUK	4	0.034095	0.08638	0.958425	1746	2	-0.044758	0.58177	0.63617	1	12404	1	-0.044758	1.46731
LENG9	4	0.034096	0.086383	0.958425	1747	3	-0.13413	0.60274	0.64862	1	12695	1	-0.13413	1.4673
TADA2B	4	0.034105	0.086402	0.958425	1748	2	-0.028525	0.58774	0.63967	1	12479	1	-0.028525	1.46718
BRPF3	4	0.034153	0.086496	0.958425	1749	3	-0.1053	0.89118	0.89087	1	17730	0	-0.1053	1.46657
PKD1L2	4	0.034156	0.086499	0.958425	1750	2	-0.10906	0.91046	0.91031	1	18121	0	-0.10906	1.46653
KIAA1524	4	0.034206	0.086599	0.958425	1751	1	0.013095	0.17609	0.30299	1	5799	2	0.013095	1.4659
SPATA5L1	4	0.034242	0.086675	0.958425	1752	2	-0.03793	0.30966	0.44752	1	8583	1	-0.03793	1.46544
ROMO1	4	0.034257	0.086709	0.958425	1753	1	0.12721	0.0020978	0.0075084	0.635099	235	2	0.12721	1.46525
TRIM2	4	0.034263	0.086722	0.958425	1754	2	-0.10443	0.94916	0.94917	1	18906	0	-0.10443	1.46517
ITPR3	4	0.034274	0.086744	0.958425	1755	3	-0.15512	0.44387	0.56506	1	10927	1	-0.15512	1.46504
PRPF40B	4	0.03429	0.086784	0.958425	1756	2	-0.13314	0.96346	0.9635	1	19233	0	-0.13314	1.46483
SGSM1	4	0.034291	0.086786	0.958425	1757	3	-0.12996	0.86723	0.86696	1	17234	0	-0.12996	1.46482
NIN	4	0.034353	0.086912	0.958425	1758	2	-0.092934	0.95	0.95001	1	18928	0	-0.092934	1.46404
OGFOD2	4	0.034358	0.086917	0.958425	1759	1	0.042804	0.18631	0.3141	1	6008	2	0.042804	1.46397
PAFAH1B2	4	0.034375	0.086952	0.958425	1760	2	-0.16436	0.31605	0.45446	1	8725	1	-0.16436	1.46376
TLDC1	4	0.034383	0.086975	0.958425	1761	3	-0.098675	0.33035	0.47005	1	9031	1	-0.098675	1.46366
OR51B4	4	0.034406	0.087021	0.958425	1762	3	-0.10022	0.78033	0.78041	1	15422	1	-0.10022	1.46337
TMEM219	4	0.034463	0.087143	0.958425	1763	2	-0.062302	0.34639	0.48721	1	9367	2	-0.062302	1.46265
ADO	4	0.034489	0.0872	0.958425	1764	3	-0.12522	0.55113	0.61907	1	12081	1	-0.12522	1.46232
TSPAN13	4	0.03456	0.087329	0.958425	1765	1	0.0050643	0.33529	0.47527	1	9140	1	0.0050643	1.46143
MYBPHL	4	0.034627	0.087458	0.958425	1766	2	-0.037011	0.28886	0.42494	1	8135	2	-0.037011	1.46059
CCDC159	4	0.03463	0.087467	0.958425	1767	3	-0.08427	0.31088	0.44888	1	8611	1	-0.08427	1.46055
TMEM215	4	0.034639	0.087483	0.958425	1768	3	-0.1372	0.635	0.66874	1	13096	1	-0.1372	1.46043
ZNF699	4	0.034661	0.087535	0.958425	1769	2	-0.050296	0.89574	0.89553	1	17819	0	-0.050296	1.46016
MEF2BNB	4	0.034671	0.087554	0.958425	1770	3	-0.11969	0.64112	0.67278	1	13182	1	-0.11969	1.46003
MRGPRX4	4	0.034677	0.087568	0.958425	1771	3	-0.080402	0.98164	0.98174	1	19662	0	-0.080402	1.45996
TEX12	4	0.034711	0.08763	0.958425	1772	2	-0.085554	0.61349	0.65512	1	12828	1	-0.085554	1.45953
ATP6V1G3	4	0.034735	0.087684	0.958425	1773	3	-0.06841	0.98098	0.98109	1	19650	0	-0.06841	1.45923
GLRA4	4	0.034787	0.087782	0.958425	1774	3	-0.1411	0.98046	0.98058	1	19640	0	-0.1411	1.45858
PARN	4	0.034812	0.087836	0.958425	1775	2	-0.081666	0.64158	0.67308	1	13188	1	-0.081666	1.45827
METAP1	4	0.034863	0.087935	0.958425	1776	3	-0.16497	0.51974	0.60246	1	11754	1	-0.16497	1.45764
SETD1B	4	0.034875	0.087965	0.958425	1777	2	-0.085967	0.95279	0.95285	1	19001	0	-0.085967	1.45749
GIMAP8	4	0.034907	0.088026	0.958425	1778	2	-0.057738	0.6159	0.65665	1	12853	1	-0.057738	1.45709
CLEC2A	4	0.034913	0.088037	0.958425	1779	1	0.032053	0.14149	0.2654	1	5052	2	0.032053	1.45701
TOX4	4	0.034963	0.088134	0.958425	1780	2	-0.059436	0.85693	0.85677	1	16990	0	-0.059436	1.45639
TESC	4	0.035024	0.088257	0.958425	1781	3	-0.15787	0.95252	0.95259	1	18997	0	-0.15787	1.45563
SMIM3	4	0.035064	0.088343	0.958425	1782	2	-0.045605	0.89307	0.89279	1	17766	0	-0.045605	1.45514
ATG4D	4	0.035112	0.088436	0.958425	1783	3	-0.12618	0.98348	0.98357	1	19712	0	-0.12618	1.45454
KRT6B	4	0.035115	0.08844	0.958425	1784	2	-0.034973	0.24672	0.37938	1	7279	2	-0.034973	1.45451
NEUROG3	4	0.035132	0.088482	0.958425	1785	3	-0.11076	0.25291	0.38607	1	7406	1	-0.11076	1.4543
MED31	4	0.035156	0.088531	0.958425	1786	3	-0.14759	0.97313	0.97317	1	19458	0	-0.14759	1.454
Non-TargetingControl_923	1	0.035192	0.035126	0.938164	1787	1	-0.14705	0.96481	0.96505	1	19275	0	-0.14705	1.45356
IRF3	4	0.035216	0.088665	0.958425	1788	1	0.018064	0.44148	0.56394	1	10904	1	0.018064	1.45326
OBSL1	4	0.035217	0.088666	0.958425	1789	3	-0.094505	0.27942	0.41482	1	7946	1	-0.094505	1.45325
EXPH5	4	0.035236	0.088706	0.958425	1790	2	-0.044874	0.44011	0.56332	1	10889	1	-0.044874	1.45301
TTLL10	4	0.035247	0.088726	0.958425	1791	2	-0.094312	0.086491	0.18979	1	3667	1	-0.094312	1.45288
CDH6	4	0.035272	0.088783	0.958425	1792	3	-0.10784	0.80128	0.80095	1	15819	0	-0.10784	1.45257
PBX3	4	0.0353	0.088843	0.958425	1793	2	-0.025402	0.0232	0.064113	0.93531	1361	2	-0.025402	1.45223
IFNA13	4	0.035321	0.088887	0.958425	1794	2	-0.059627	0.75691	0.75946	1	14985	1	-0.059627	1.45197
KIFC3	4	0.035345	0.088942	0.958425	1795	3	-0.14745	0.66652	0.68965	1	13550	1	-0.14745	1.45167
CLCN4	4	0.035363	0.088983	0.958425	1796	3	-0.11898	0.98518	0.98525	1	19758	0	-0.11898	1.45145
FBXO21	4	0.035375	0.089011	0.958425	1797	2	-0.055228	0.73686	0.74249	1	14629	1	-0.055228	1.4513
ALOX12	4	0.03538	0.089026	0.958425	1798	3	-0.081263	0.67673	0.69673	1	13685	1	-0.081263	1.45124
OR5H15	4	0.035386	0.089043	0.958425	1799	3	-0.097954	0.86624	0.86599	1	17206	0	-0.097954	1.45117
FRMD5	4	0.035398	0.089068	0.958425	1800	3	-0.12211	0.50363	0.59417	1	11571	1	-0.12211	1.45102
INPP5F	4	0.035404	0.089087	0.958425	1801	3	-0.11594	0.32102	0.45986	1	8832	1	-0.11594	1.45095
KCNJ12	4	0.035418	0.089112	0.958425	1802	2	-0.043787	0.56251	0.62525	1	12204	1	-0.043787	1.45078
TMEM159	4	0.03543	0.089143	0.958425	1803	3	-0.10563	0.74095	0.74588	1	14700	1	-0.10563	1.45063
CNIH1	4	0.035439	0.089159	0.958425	1804	3	-0.1212	0.98505	0.98513	1	19753	0	-0.1212	1.45052
ERLIN2	4	0.035465	0.089221	0.958425	1805	3	-0.1181	0.3707	0.51326	1	9886	1	-0.1181	1.4502
ZNF592	4	0.035468	0.089228	0.958425	1806	2	-0.10892	0.16029	0.28577	1	5451	1	-0.10892	1.45016
TCEAL7	4	0.035474	0.089239	0.958425	1807	3	-0.064738	0.85856	0.85842	1	17036	0	-0.064738	1.45009
RAB33B	4	0.035486	0.089267	0.958425	1808	3	-0.15886	0.64262	0.67377	1	13206	1	-0.15886	1.44994
SMC3	4	0.035519	0.089327	0.958425	1809	2	-0.05031	0.0027187	0.0096152	0.685819	280	1	-0.05031	1.44954
IFNL3	4	0.035569	0.089432	0.958425	1810	2	-0.058907	0.86689	0.86662	1	17226	0	-0.058907	1.44893
NDNF	4	0.035599	0.0895	0.958425	1811	2	-0.099028	0.97358	0.97361	1	19464	0	-0.099028	1.44856
CALHM2	4	0.035619	0.089545	0.958425	1812	1	0.042495	0.15092	0.2756	1	5256	2	0.042495	1.44832
DPYSL5	4	0.035656	0.089619	0.958425	1813	3	-0.10203	0.31323	0.45143	1	8658	1	-0.10203	1.44787
NRGN	4	0.035663	0.089631	0.958425	1814	2	-0.084369	0.71024	0.72135	1	14186	1	-0.084369	1.44778
KRTAP20-2	4	0.035673	0.08966	0.958425	1815	2	-0.090341	0.864	0.86383	1	17158	0	-0.090341	1.44766
VHLL	4	0.035715	0.089762	0.958425	1816	3	-0.11822	0.47911	0.58199	1	11314	1	-0.11822	1.44715
CENPT	4	0.03572	0.089774	0.958425	1817	1	0.046133	0.33936	0.47963	1	9227	2	0.046133	1.44709
SMYD4	4	0.035724	0.08978	0.958425	1818	3	-0.11366	0.9068	0.90668	1	18047	0	-0.11366	1.44704
OR4C3	4	0.035742	0.089808	0.958425	1819	1	-0.14243	0.76015	0.76225	1	15048	0	-0.14243	1.44682
OR51A7	4	0.035771	0.089861	0.958425	1820	2	-0.069684	0.9328	0.93274	1	18600	0	-0.069684	1.44647
OSER1	4	0.035815	0.089953	0.958425	1821	3	-0.087438	0.96431	0.9644	1	19263	0	-0.087438	1.44594
ITPRIP	4	0.035821	0.089967	0.958425	1822	1	0.0091231	0.3151	0.45343	1	8707	1	0.0091231	1.44586
C9orf116	4	0.035839	0.089999	0.958425	1823	3	-0.15219	0.94566	0.94567	1	18840	0	-0.15219	1.44564
CEMP1	4	0.035922	0.090186	0.958425	1824	2	-0.034664	0.65326	0.68067	1	13379	1	-0.034664	1.44464
N4BP1	4	0.035941	0.090225	0.958425	1825	2	-0.067936	0.84971	0.84951	1	16843	0	-0.067936	1.44441
CT47A10	4	0.035963	0.090269	0.958425	1826	2	-0.090756	0.92424	0.92417	1	18407	0	-0.090756	1.44414
SMAP1	4	0.035973	0.090286	0.958425	1827	1	-0.020063	0.17245	0.29904	1	5721	1	-0.020063	1.44402
LRRC61	4	0.035981	0.090304	0.958425	1828	3	-0.12248	0.94422	0.94423	1	18816	0	-0.12248	1.44393
RAB44	4	0.035995	0.090329	0.958425	1829	2	-0.041642	0.73216	0.73865	1	14536	1	-0.041642	1.44376
FAM72B	4	0.035998	0.090338	0.958425	1830	3	-0.15259	0.15143	0.27617	1	5268	1	-0.15259	1.44372
UBE2L3	4	0.03601	0.090361	0.958425	1831	3	-0.14969	0.062228	0.14363	1	2815	1	-0.14969	1.44358
UNCX	4	0.036023	0.09039	0.958425	1832	2	0.016767	0.21003	0.33979	1	6513	2	0.016767	1.44342
LOC100131303	4	0.036027	0.090397	0.958425	1833	3	-0.18047	0.87856	0.87824	1	17454	0	-0.18047	1.44337
NPFFR1	4	0.036057	0.090465	0.958425	1834	3	-0.071589	0.78974	0.78944	1	15600	1	-0.071589	1.44301
MRGPRX1	4	0.036059	0.090469	0.958425	1835	2	-0.18447	0.89108	0.89077	1	17727	0	-0.18447	1.44299
TAPBP	4	0.036073	0.090494	0.958425	1836	2	-0.040042	0.83799	0.83768	1	16591	0	-0.040042	1.44282
OS9	4	0.03609	0.090529	0.958425	1837	3	-0.13198	0.9598	0.95991	1	19154	0	-0.13198	1.44261
TMUB2	4	0.036117	0.090583	0.958425	1838	3	-0.077678	0.23835	0.37042	1	7097	1	-0.077678	1.44229
TMEM248	4	0.036124	0.090592	0.958425	1839	1	0.027048	0.09489	0.20536	1	3941	2	0.027048	1.4422
NLE1	4	0.036156	0.090664	0.958425	1840	3	-0.33458	0.82179	0.82154	1	16246	0	-0.33458	1.44182
CDY1	4	0.036167	0.090685	0.958425	1841	2	-0.073926	0.64545	0.67561	1	13249	1	-0.073926	1.44169
DVL1	4	0.036176	0.090706	0.958425	1842	3	-0.11214	0.59486	0.6439	1	12594	1	-0.11214	1.44158
EXOC6B	4	0.036178	0.090708	0.958425	1843	3	-0.10429	0.51435	0.59963	1	11704	1	-0.10429	1.44156
APITD1-CORT	4	0.036225	0.090811	0.958425	1844	2	-0.083478	0.92149	0.92136	1	18338	0	-0.083478	1.44099
SLC35F3	4	0.036229	0.090821	0.958425	1845	3	-0.098591	0.83104	0.83084	1	16450	0	-0.098591	1.44094
ZNF610	4	0.036238	0.090845	0.958425	1846	3	-0.095994	0.98197	0.98207	1	19672	0	-0.095994	1.44084
RAB41	4	0.036285	0.090949	0.958425	1847	2	-0.095242	0.8338	0.83358	1	16506	0	-0.095242	1.44027
SAA2	4	0.036326	0.091033	0.958425	1848	1	0.017702	0.31072	0.44872	1	8605	1	0.017702	1.43978
SULT4A1	4	0.036372	0.091121	0.958425	1849	2	-0.029288	0.16874	0.29499	1	5640	2	-0.029288	1.43923
UBALD1	4	0.036376	0.09113	0.958425	1850	2	-0.033531	0.3249	0.46413	1	8921	1	-0.033531	1.43919
DYNAP	4	0.036414	0.09121	0.958425	1851	3	-0.12079	0.83657	0.8363	1	16561	0	-0.12079	1.43873
RCAN2	4	0.036426	0.091241	0.958425	1852	2	-0.027412	0.34205	0.48258	1	9287	1	-0.027412	1.43859
WBP1L	4	0.036447	0.091284	0.958425	1853	3	-0.13857	0.74824	0.75205	1	14832	1	-0.13857	1.43834
RLTPR	4	0.036479	0.09135	0.958425	1854	3	-0.12933	0.59336	0.643	1	12574	1	-0.12933	1.43796
MLN	4	0.03648	0.091351	0.958425	1855	2	-0.10009	0.81186	0.81156	1	16036	0	-0.10009	1.43795
MAF	4	0.036501	0.091393	0.958425	1856	2	-0.019176	0.15944	0.28482	1	5436	2	-0.019176	1.4377
Non-TargetingControl_846	1	0.036527	0.036458	0.94088	1857	1	-0.25571	0.96347	0.96372	1	19234	0	-0.25571	1.43739
CACNA2D3	4	0.036577	0.091539	0.958425	1858	2	-0.077636	0.6525	0.68019	1	13369	1	-0.077636	1.43679
EBLN2	4	0.036578	0.09154	0.958425	1859	2	-0.0046926	0.058121	0.13557	1	2659	1	-0.0046926	1.43678
CFP	4	0.036628	0.09165	0.958425	1860	1	-0.031014	0.63767	0.67042	1	13125	1	-0.031014	1.43619
EBF1	4	0.036632	0.091658	0.958425	1861	3	-0.1729	0.9876	0.98768	1	19806	0	-0.1729	1.43614
KHDRBS3	4	0.036642	0.091683	0.958425	1862	3	-0.13469	0.78359	0.7835	1	15486	1	-0.13469	1.43602
KRTAP12-4	4	0.036678	0.091752	0.958425	1863	2	0.013018	0.22358	0.35441	1	6790	2	0.013018	1.43559
MRGPRF	4	0.036685	0.091764	0.958425	1864	2	-0.059987	0.10868	0.22982	1	4390	2	-0.059987	1.43551
SMO	4	0.036729	0.091849	0.958425	1865	1	0.1038	0.0226	0.062824	0.933265	1334	2	0.1038	1.43499
ARIH1	4	0.036742	0.091878	0.958425	1866	3	-0.12733	0.36636	0.50865	1	9802	1	-0.12733	1.43484
SPSB1	4	0.036761	0.091915	0.958425	1867	2	-0.095421	0.82511	0.82487	1	16318	0	-0.095421	1.43461
B9D2	4	0.036848	0.092089	0.958425	1868	3	-0.11965	0.57112	0.63008	1	12290	1	-0.11965	1.43359
OTC	4	0.03688	0.092153	0.958425	1869	2	-0.033612	0.36411	0.50622	1	9761	1	-0.033612	1.43321
OR5D13	4	0.036904	0.092199	0.958425	1870	3	-0.10319	0.96028	0.96036	1	19163	0	-0.10319	1.43293
JUP	4	0.036922	0.092235	0.958425	1871	3	-0.093102	0.38946	0.53346	1	10282	1	-0.093102	1.43271
CRACR2A	4	0.03693	0.092253	0.958425	1872	1	0.12479	0.035138	0.08927	0.974992	1812	3	0.12479	1.43262
Non-TargetingControl_966	1	0.03698	0.036897	0.943016	1873	1	-0.12771	0.96302	0.96326	1	19221	0	-0.12771	1.43203
RTN1	4	0.036981	0.092352	0.958425	1874	2	-0.058793	0.89633	0.89615	1	17830	0	-0.058793	1.43202
MFSD8	4	0.036994	0.092382	0.958425	1875	3	-0.14826	0.77596	0.77631	1	15347	1	-0.14826	1.43187
TMEM205	4	0.037042	0.092484	0.958425	1876	3	-0.26602	0.9517	0.95174	1	18971	0	-0.26602	1.43131
KLHL30	4	0.037073	0.092548	0.958425	1877	3	-0.11151	0.9595	0.95959	1	19145	0	-0.11151	1.43094
ALG8	4	0.037076	0.092557	0.958425	1878	3	-0.16275	0.46248	0.57386	1	11147	1	-0.16275	1.43091
PGA4	4	0.037082	0.092571	0.958425	1879	2	-0.085883	0.70531	0.71758	1	14110	1	-0.085883	1.43084
SYN2	4	0.037132	0.092667	0.958425	1880	2	-0.023925	0.60702	0.65118	1	12754	1	-0.023925	1.43025
APOBEC3H	4	0.037152	0.092708	0.958425	1881	2	-0.085519	0.8665	0.86622	1	17215	0	-0.085519	1.43002
STAC3	4	0.037163	0.092737	0.958425	1882	2	-0.11066	0.96935	0.96937	1	19372	0	-0.11066	1.42989
TTC8	4	0.037169	0.092749	0.958425	1883	3	-0.16205	0.90523	0.90503	1	18016	0	-0.16205	1.42982
AFAP1L1	4	0.037182	0.092777	0.958425	1884	2	-0.077085	0.80541	0.80507	1	15907	0	-0.077085	1.42967
CEP44	4	0.037233	0.092878	0.958425	1885	2	-0.111	0.59077	0.64142	1	12522	1	-0.111	1.42907
PPAT	4	0.037283	0.092989	0.958425	1887	1	0.034919	0.30772	0.44539	1	8540	2	0.034919	1.42849
SLC25A47	4	0.037283	0.092986	0.958425	1886	2	-0.026107	0.048469	0.11634	0.993829	2308	2	-0.026107	1.42849
EXT2	4	0.037293	0.093012	0.958425	1888	2	-0.065049	0.3281	0.46763	1	8985	2	-0.065049	1.42837
KCTD18	4	0.037315	0.093073	0.958425	1889	3	-0.11161	0.46287	0.57405	1	11150	1	-0.11161	1.42812
ASB17	4	0.037326	0.093096	0.958425	1890	3	-0.12215	0.61127	0.65373	1	12799	1	-0.12215	1.42799
RAP1GDS1	4	0.037334	0.093113	0.958425	1891	2	-0.013252	0.36024	0.50207	1	9672	2	-0.013252	1.4279
HSPB6	4	0.037381	0.093207	0.958425	1892	3	-0.14535	0.79017	0.78986	1	15608	1	-0.14535	1.42735
MAP2K5	4	0.037485	0.093419	0.958425	1893	2	-0.00086419	0.31595	0.45436	1	8724	2	-0.00086419	1.42614
FRMD7	4	0.037502	0.093451	0.958425	1894	3	-0.089495	0.80691	0.80656	1	15931	0	-0.089495	1.42595
SLC35G5	4	0.037535	0.09353	0.958425	1895	1	0.0050656	0.33887	0.4791	1	9220	1	0.0050656	1.42556
SLC22A12	4	0.037555	0.093582	0.958425	1896	3	-0.14347	0.74421	0.74864	1	14760	1	-0.14347	1.42533
NUP107	4	0.037584	0.093633	0.958425	1897	3	-0.12321	0.96368	0.96372	1	19245	0	-0.12321	1.425
ARMCX6	4	0.037599	0.09366	0.958425	1898	2	-0.07594	0.074859	0.16799	1	3232	1	-0.07594	1.42482
ITK	4	0.037636	0.093742	0.958425	1899	2	-0.064444	0.7788	0.77894	1	15393	1	-0.064444	1.4244
SP110	4	0.037643	0.093756	0.958425	1900	2	0.0013157	0.17379	0.30049	1	5753	2	0.0013157	1.42432
EYS	4	0.037647	0.093764	0.958425	1901	3	-0.096457	0.98283	0.98292	1	19694	0	-0.096457	1.42427
ACAP1	4	0.037665	0.093799	0.958425	1902	2	-0.066137	0.74135	0.74619	1	14706	1	-0.066137	1.42406
DNAJC7	4	0.037686	0.093843	0.958425	1903	2	-0.039576	0.71693	0.72649	1	14296	1	-0.039576	1.42382
SARNP	4	0.037702	0.093877	0.958425	1904	3	-0.10079	0.76309	0.76477	1	15104	1	-0.10079	1.42364
ZNF483	4	0.037739	0.093951	0.958425	1905	3	-0.094911	0.44349	0.56487	1	10922	1	-0.094911	1.42321
LALBA	4	0.037824	0.094134	0.958425	1906	3	-0.10003	0.98381	0.98388	1	19726	0	-0.10003	1.42223
ZSCAN5B	4	0.03783	0.094152	0.958425	1907	3	-0.09511	0.95575	0.9558	1	19071	0	-0.09511	1.42216
LYNX1	4	0.037837	0.094162	0.958425	1908	1	0.045241	0.27919	0.41456	1	7940	2	0.045241	1.42208
LYZL4	4	0.037851	0.094191	0.958425	1909	2	-0.10148	0.98281	0.9829	1	19693	0	-0.10148	1.42192
PCYT1B	4	0.037882	0.09426	0.958425	1910	3	-0.086555	0.94615	0.94615	1	18850	0	-0.086555	1.42157
AP2A1	4	0.037915	0.094325	0.958425	1911	3	-0.09973	0.94979	0.9498	1	18923	0	-0.09973	1.42119
ATP2C2	4	0.037938	0.094369	0.958425	1912	1	0.030723	0.32769	0.46717	1	8977	2	0.030723	1.42093
CD300LG	4	0.037961	0.094413	0.958425	1913	2	-0.074304	0.37596	0.51894	1	9997	2	-0.074304	1.42066
MMP9	4	0.03797	0.09443	0.958425	1914	3	-0.1403	0.69506	0.70994	1	13957	1	-0.1403	1.42056
DNAJA2	4	0.037972	0.094433	0.958425	1915	2	-0.12244	0.92414	0.92408	1	18403	0	-0.12244	1.42054
IGF1	4	0.037989	0.094461	0.958425	1916	3	-0.10182	0.30067	0.43782	1	8384	1	-0.10182	1.42034
DPY19L3	4	0.038039	0.094579	0.958425	1917	1	0.044963	0.1569	0.28207	1	5384	2	0.044963	1.41977
RGS22	4	0.03805	0.094605	0.958425	1918	3	-0.099555	0.37868	0.52181	1	10058	1	-0.099555	1.41965
C1orf229	4	0.038062	0.094635	0.958425	1919	3	-0.19003	0.53325	0.6095	1	11888	1	-0.19003	1.41951
BEST3	4	0.038068	0.094641	0.958425	1920	3	-0.1481	0.52738	0.60646	1	11831	1	-0.1481	1.41944
Non-TargetingControl_546	1	0.038134	0.038047	0.943213	1921	1	-0.22181	0.96187	0.96213	1	19198	0	-0.22181	1.41869
GPC5	4	0.038139	0.094804	0.958425	1922	2	-0.057776	0.79617	0.79573	1	15716	1	-0.057776	1.41863
ERN1	4	0.038169	0.094857	0.958425	1923	1	-0.1683	0.69113	0.70708	1	13897	1	-0.1683	1.41829
CTXN2	4	0.038181	0.094883	0.958425	1924	2	-0.0068737	0.13585	0.25927	1	4945	2	-0.0068737	1.41815
OR13D1	4	0.03824	0.095003	0.958425	1925	2	-0.054642	0.7753	0.7757	1	15331	1	-0.054642	1.41748
MAPKBP1	4	0.038268	0.095065	0.958425	1926	3	-0.12712	0.19132	0.31954	1	6111	1	-0.12712	1.41716
SERP2	4	0.03829	0.09511	0.958425	1927	1	0.020932	0.52606	0.60578	1	11816	1	0.020932	1.41691
FOXP4	4	0.038295	0.09512	0.958425	1928	3	-0.064582	0.081005	0.17962	1	3460	1	-0.064582	1.41686
FANK1	4	0.038336	0.095201	0.958425	1929	2	-0.054496	0.018762	0.054453	0.916024	1183	1	-0.054496	1.41639
NWD2	4	0.038341	0.095211	0.958425	1930	3	-0.079304	0.93878	0.93878	1	18721	0	-0.079304	1.41634
Non-TargetingControl_292	1	0.038432	0.038324	0.943213	1931	1	-0.1534	0.96157	0.96185	1	19188	0	-0.1534	1.41531
C10orf62	4	0.038441	0.095408	0.958425	1932	1	-0.042638	0.26706	0.40139	1	7701	1	-0.042638	1.41521
OR10H2	4	0.038492	0.095512	0.958425	1933	1	0.083828	0.034391	0.087778	0.974779	1778	3	0.083828	1.41463
DACH1	4	0.038496	0.095523	0.958425	1934	3	-0.10423	0.98176	0.98188	1	19665	0	-0.10423	1.41458
SENP7	4	0.038512	0.095561	0.958425	1935	2	-0.066904	0.48155	0.58313	1	11336	1	-0.066904	1.4144
ACSM6	4	0.038542	0.095623	0.958425	1936	3	-0.11457	0.48127	0.58299	1	11333	1	-0.11457	1.41407
SLC39A3	4	0.038548	0.09563	0.958425	1937	3	-0.0718	0.22546	0.35644	1	6836	1	-0.0718	1.414
SERINC5	4	0.03856	0.095658	0.958425	1938	3	-0.10998	0.21816	0.34862	1	6690	1	-0.10998	1.41386
RUFY3	4	0.038592	0.095739	0.958425	1939	3	-0.11401	0.97716	0.97728	1	19545	0	-0.11401	1.4135
RBM15	4	0.038656	0.095863	0.958425	1940	2	-0.092414	0.54133	0.61372	1	11975	1	-0.092414	1.41278
SMPDL3A	4	0.038671	0.095905	0.958425	1941	3	-0.072536	0.94509	0.94509	1	18831	0	-0.072536	1.41261
MPG	4	0.038727	0.096018	0.958425	1942	3	-0.11811	0.72813	0.73541	1	14468	1	-0.11811	1.41199
EGFL6	4	0.038743	0.096067	0.958425	1943	2	-0.025115	0.88702	0.88668	1	17635	0	-0.025115	1.41181
TAF8	4	0.038844	0.096264	0.958425	1944	2	0.01051	0.15039	0.27505	1	5243	2	0.01051	1.41068
KIF20B	4	0.038889	0.096351	0.958425	1945	3	-0.15664	0.98632	0.98643	1	19779	0	-0.15664	1.41017
TEKT4	4	0.038894	0.096365	0.958425	1946	3	-0.13254	0.56457	0.62641	1	12220	1	-0.13254	1.41012
SSB	4	0.038945	0.09648	0.958425	1947	2	-0.083668	0.75815	0.76048	1	15010	1	-0.083668	1.40955
TRAK1	4	0.038978	0.096555	0.958425	1948	2	-0.11436	0.56057	0.62413	1	12183	1	-0.11436	1.40918
IL7	4	0.038981	0.096566	0.958425	1949	3	-0.092551	0.18937	0.31737	1	6071	1	-0.092551	1.40915
ZNF358	4	0.038995	0.096595	0.958425	1950	2	-0.020208	0.031071	0.080828	0.96542	1657	1	-0.020208	1.40899
MYT1	4	0.039018	0.096649	0.958425	1951	3	-0.16211	0.67305	0.69419	1	13632	1	-0.16211	1.40873
OR6N2	4	0.039045	0.096695	0.958425	1952	2	0.013074	0.13502	0.25838	1	4931	2	0.013074	1.40843
SNX9	4	0.039045	0.096699	0.958425	1953	2	-0.070676	0.7449	0.74923	1	14771	1	-0.070676	1.40843
MTCH1	4	0.039096	0.096807	0.958425	1954	1	0.068644	0.31507	0.45339	1	8705	2	0.068644	1.40787
RPP38	4	0.039111	0.096834	0.958425	1955	2	-0.065948	0.7189	0.72804	1	14328	1	-0.065948	1.4077
S100A10	4	0.039146	0.096895	0.958425	1956	3	-0.13103	0.89267	0.89237	1	17760	0	-0.13103	1.40731
PHC3	4	0.039149	0.096901	0.958425	1957	3	-0.11703	0.82251	0.82224	1	16262	0	-0.11703	1.40728
CTDP1	4	0.039155	0.096912	0.958425	1958	3	-0.15073	0.4514	0.56858	1	11010	1	-0.15073	1.40721
LINGO3	4	0.039156	0.096915	0.958425	1959	2	-0.082634	0.77613	0.77648	1	15351	1	-0.082634	1.4072
LPAR5	4	0.039223	0.097049	0.958425	1960	2	-0.028827	0.33761	0.47774	1	9192	2	-0.028827	1.40646
USP17L2	4	0.039256	0.097113	0.958425	1961	3	-0.12304	0.73378	0.73995	1	14571	1	-0.12304	1.40609
GLUD1	4	0.039258	0.097117	0.958425	1962	3	-0.10779	0.83965	0.83937	1	16624	0	-0.10779	1.40607
KHK	4	0.03929	0.097191	0.958425	1963	2	-0.089627	0.87039	0.87006	1	17301	0	-0.089627	1.40572
FBXO34	4	0.039292	0.097197	0.958425	1964	3	-0.072893	0.94357	0.94359	1	18800	0	-0.072893	1.4057
FAM192A	4	0.039297	0.097208	0.958425	1965	2	-0.040592	0.65759	0.6836	1	13436	1	-0.040592	1.40564
DUSP1	4	0.039304	0.097225	0.958425	1966	3	-0.10759	0.8871	0.88675	1	17638	0	-0.10759	1.40556
RFPL4B	4	0.039312	0.097239	0.958425	1967	3	-0.15624	0.57547	0.63262	1	12341	1	-0.15624	1.40547
ATL3	4	0.039334	0.097282	0.958425	1968	2	-0.068392	0.2041	0.33341	1	6387	2	-0.068392	1.40523
ZNF573	4	0.03939	0.097381	0.958425	1969	3	-0.15171	0.54023	0.61316	1	11959	1	-0.15171	1.40461
PABPC1L2B	4	0.039397	0.0974	0.958425	1970	2	-0.054713	0.42513	0.55647	1	10750	1	-0.054713	1.40454
ASH1L	4	0.039446	0.097504	0.958425	1971	2	-0.060886	0.62861	0.66466	1	13013	1	-0.060886	1.404
FRG2B	4	0.039498	0.097614	0.958425	1972	2	0.023691	0.0099416	0.033397	0.861323	765	2	0.023691	1.40342
LRRC39	4	0.039511	0.097635	0.958425	1974	3	-0.13967	0.29122	0.42751	1	8179	1	-0.13967	1.40328
SIRT6	4	0.039511	0.097635	0.958425	1973	3	-0.10103	0.57328	0.63136	1	12318	1	-0.10103	1.40328
GABRG3	4	0.03957	0.097761	0.958425	1975	1	-0.11623	0.19554	0.32416	1	6210	2	-0.11623	1.40263
APC	4	0.03958	0.09778	0.958425	1976	2	-0.057887	0.82173	0.82147	1	16244	0	-0.057887	1.40252
AHSP	4	0.039599	0.097819	0.958425	1977	1	-0.034242	0.86763	0.86734	1	17242	0	-0.034242	1.40232
ID4	4	0.039649	0.097925	0.958425	1978	1	0.1351	0.008584	0.029127	0.85209	675	3	0.1351	1.40177
LOC100132146	4	0.03968	0.097984	0.958425	1979	3	-0.11347	0.95085	0.95087	1	18947	0	-0.11347	1.40143
ZBTB46	4	0.039705	0.098033	0.958425	1980	3	-0.079803	0.36555	0.50776	1	9790	1	-0.079803	1.40115
CRP	4	0.039743	0.098117	0.958425	1981	3	-0.089643	0.15395	0.27887	1	5325	1	-0.089643	1.40074
BCL7C	4	0.0398	0.098226	0.958425	1982	1	0.03108	0.26088	0.39472	1	7585	2	0.03108	1.40012
CTNS	4	0.03985	0.098336	0.958425	1983	2	0.049515	0.081285	0.18017	1	3468	2	0.049515	1.39957
SPECC1	4	0.039871	0.098389	0.958425	1984	2	-0.096428	0.74591	0.75007	1	14790	1	-0.096428	1.39934
HELT	4	0.039881	0.09841	0.958425	1985	3	-0.091287	0.90416	0.90395	1	17995	0	-0.091287	1.39923
NAT8L	4	0.039883	0.098412	0.958425	1986	2	-0.093704	0.98562	0.98568	1	19771	0	-0.093704	1.39921
CYP11B1	4	0.0399	0.098443	0.958425	1987	2	-0.031297	0.007985	0.027185	0.8486	631	1	-0.031297	1.39903
ALS2CR11	4	0.039905	0.09845	0.958425	1988	2	-0.093205	0.33689	0.47695	1	9176	1	-0.093205	1.39897
KCTD2	4	0.039939	0.098519	0.958425	1989	2	-0.034271	0.15345	0.27835	1	5310	2	-0.034271	1.3986
USH1C	4	0.039951	0.098543	0.958425	1990	3	-0.072917	0.32026	0.45903	1	8815	1	-0.072917	1.39847
STRA6	4	0.039957	0.098556	0.958425	1991	3	-0.09327	0.48085	0.58281	1	11331	1	-0.09327	1.39841
CX3CL1	4	0.039982	0.098618	0.958425	1992	3	-0.098485	0.94159	0.94159	1	18769	0	-0.098485	1.39814
ANKRD1	4	0.040001	0.098647	0.958425	1993	2	0.042578	0.072923	0.16434	1	3168	2	0.042578	1.39793
AMDHD2	4	0.040101	0.098881	0.958425	1994	2	0.0027889	0.35648	0.49799	1	9587	2	0.0027889	1.39684
DCAF12L2	4	0.040121	0.098918	0.958425	1995	3	-0.11224	0.97002	0.97006	1	19384	0	-0.11224	1.39663
SPATA32	4	0.040152	0.098978	0.958425	1996	1	-0.016994	0.095275	0.20606	1	3955	1	-0.016994	1.39629
MTERF2	4	0.040202	0.09908	0.958425	1997	1	0.022878	0.73459	0.74062	1	14588	1	0.022878	1.39575
C17orf112	4	0.040209	0.099093	0.958425	1998	2	-0.043023	0.64614	0.67604	1	13262	1	-0.043023	1.39568
MMP13	4	0.040216	0.09911	0.958425	1999	3	-0.11248	0.76653	0.76775	1	15166	1	-0.11248	1.3956
[truncated: 18,115 more rows]

## Sheet: Table S2 Negative regulators
id	num	neg|score	neg|p-value	neg|fdr	neg|rank	neg|goodsgrna	neg|lfc	pos|score	pos|p-value	pos|fdr	pos|rank	pos|goodsgrna	pos|lfc	LOG10 RRA score
SOCS3	4	3.5552e-14	2.4612e-07	0.00055	1	4	-1.2893	1	1	1	20110	0	-1.2893	13.4491
TSC2	4	1.5803e-12	2.4612e-07	0.00055	2	4	-0.49818	1	1	1	20109	0	-0.49818	11.8013
SLC39A1	4	2.143e-11	2.4612e-07	0.00055	3	4	-0.92009	1	1	1	20107	0	-0.92009	10.669
HIRA	4	2.3017e-10	2.4612e-07	0.00055	4	4	-0.40058	1	1	1	20108	0	-0.40058	9.63795
TSC1	4	8.2018e-10	2.4612e-07	0.00055	5	4	-0.74944	1	1	1	20100	0	-0.74944	9.08609
INTS6	4	9.3315e-10	2.4612e-07	0.00055	6	4	-0.64462	0.99998	0.99998	1	20082	0	-0.64462	9.03005
ASNS	4	1.4094e-09	2.4612e-07	0.00055	7	4	-0.76096	1	1	1	20099	0	-0.76096	8.85097
RPP21	4	1.5224e-08	2.4612e-07	0.00055	8	4	-0.62211	0.99868	0.99869	1	20006	0	-0.62211	7.81747
FLCN	4	2.218e-08	2.4612e-07	0.00055	9	4	-0.54266	1	1	1	20106	0	-0.54266	7.65404
PTPMT1	4	5.6405e-08	7.3837e-07	0.001485	10	3	-0.63175	0.71223	0.71699	1	14152	1	-0.63175	7.24868
UHRF1	4	1.6445e-07	1.2306e-06	0.00165	11	4	-0.36239	0.99978	0.99978	1	20059	0	-0.36239	6.78397
CUX1	4	1.8019e-07	1.2306e-06	0.00165	12	4	-0.27563	1	1	1	20105	0	-0.27563	6.74427
TIMM13	4	1.9274e-07	1.2306e-06	0.00165	13	4	-0.37524	1	1	1	20104	0	-0.37524	6.71503
KCMF1	4	2.0643e-07	1.2306e-06	0.00165	14	4	-0.49631	1	1	1	20097	0	-0.49631	6.68523
UBR4	4	2.1295e-07	1.2306e-06	0.00165	15	4	-0.40403	1	1	1	20095	0	-0.40403	6.67172
IRF2BP2	4	4.2128e-07	2.7073e-06	0.003403	16	4	-0.37452	1	1	1	20103	0	-0.37452	6.37543
EIF2S1	4	6.937e-07	4.1841e-06	0.004675	17	4	-0.54482	1	1	1	20102	0	-0.54482	6.15883
TRIM74	4	7.0751e-07	4.1841e-06	0.004675	18	4	-0.28751	1	1	1	20101	0	-0.28751	6.15027
MBD2	4	9.3726e-07	4.6763e-06	0.00495	19	3	-0.32977	0.98986	0.98992	1	19765	0	-0.32977	6.02814
SMG7	4	1.0642e-06	5.1686e-06	0.005198	20	3	-0.345	0.42128	0.53271	1	10468	1	-0.345	5.97298
SCAF8	4	1.2478e-06	5.6608e-06	0.005422	21	4	-0.49427	1	1	1	20098	0	-0.49427	5.90386
PRKAR1A	4	1.5645e-06	6.6453e-06	0.006076	22	4	-0.32666	1	1	1	20096	0	-0.32666	5.80562
ATP2B1	4	1.7653e-06	7.1375e-06	0.006242	23	3	-0.34031	0.97888	0.97902	1	19490	0	-0.34031	5.75318
NFIL3	4	1.9759e-06	8.122e-06	0.006807	24	4	-0.37224	1	1	1	20094	0	-0.37224	5.70424
ZC3HAV1	4	2.1494e-06	8.6143e-06	0.006931	25	4	-0.36822	0.99998	0.99998	1	20081	0	-0.36822	5.66768
NF2	4	2.4679e-06	9.5988e-06	0.007426	26	4	-0.42533	0.99999	0.99999	1	20087	0	-0.42533	5.60767
ELP5	4	3.344e-06	1.3044e-05	0.009389	27	3	-0.30947	0.96637	0.96641	1	19188	0	-0.30947	5.47573
AHR	4	3.4233e-06	1.3537e-05	0.009389	28	4	-0.24338	1	1	1	20093	0	-0.24338	5.46556
DPF2	4	3.7288e-06	1.3537e-05	0.009389	29	3	-0.26072	0.6393	0.66076	1	13010	1	-0.26072	5.42843
SRSF11	4	3.8332e-06	1.4029e-05	0.009406	30	4	-0.26378	0.99411	0.99419	1	19876	0	-0.26378	5.41644
PHB	4	4.3336e-06	1.4521e-05	0.009422	31	4	-0.35446	1	1	1	20092	0	-0.35446	5.36315
PTMA	4	4.7018e-06	1.5998e-05	0.010056	32	4	-0.34745	1	1	1	20091	0	-0.34745	5.32774
GATA6	4	5.669e-06	1.9444e-05	0.011851	33	4	-0.26416	0.99999	0.99999	1	20090	0	-0.26416	5.24649
VARS	4	6.3023e-06	2.1413e-05	0.012667	34	4	-0.3921	0.99999	0.99999	1	20089	0	-0.3921	5.2005
ASS1	4	9.2198e-06	3.3719e-05	0.019378	35	3	-0.27578	0.92572	0.92563	1	18316	0	-0.27578	5.03528
PILRA	4	1.0375e-05	3.5688e-05	0.019939	36	4	-0.21773	0.99999	0.99999	1	20088	0	-0.21773	4.98401
MRPS18A	4	1.2025e-05	4.2579e-05	0.022538	37	4	-0.26674	0.9998	0.99979	1	20061	0	-0.26674	4.91991
GRPEL1	4	1.2064e-05	4.2579e-05	0.022538	38	3	-0.34317	0.98677	0.98688	1	19675	0	-0.34317	4.91851
TMEM191B	4	1.3654e-05	4.8978e-05	0.024163	39	4	-0.21094	0.9999	0.9999	1	20069	0	-0.21094	4.86474
FAM122A	4	1.367e-05	4.8978e-05	0.024163	40	4	-0.35091	0.99998	0.99998	1	20085	0	-0.35091	4.86423
DDTL	4	1.3811e-05	5.0455e-05	0.024163	41	4	-0.32211	0.99692	0.99697	1	19951	0	-0.32211	4.85977
ZEB1	4	1.3917e-05	5.0455e-05	0.024163	42	4	-0.4612	0.99998	0.99998	1	20080	0	-0.4612	4.85645
TGIF1	4	1.4916e-05	5.3901e-05	0.025213	43	4	-0.27096	0.99999	0.99998	1	20086	0	-0.27096	4.82635
RND3	4	1.5529e-05	5.587e-05	0.02554	44	4	-0.20842	0.99998	0.99998	1	20084	0	-0.20842	4.80886
TSC22D4	4	1.6153e-05	6.1284e-05	0.027393	45	3	-0.25599	0.60005	0.6339	1	12480	1	-0.25599	4.79175
POLD3	4	1.9092e-05	7.7036e-05	0.033519	46	4	-0.30202	0.99919	0.99918	1	20025	0	-0.30202	4.71915
DBR1	4	1.9718e-05	7.9497e-05	0.033519	47	4	-0.39789	0.99998	0.99998	1	20083	0	-0.39789	4.70514
SMARCB1	4	1.9851e-05	7.999e-05	0.033519	48	4	-0.27004	0.99915	0.99915	1	20022	0	-0.27004	4.70222
PCGF1	4	2.1287e-05	8.3928e-05	0.034356	49	4	-0.31542	0.99086	0.99095	1	19792	0	-0.31542	4.67189
ANKRD17	4	2.1581e-05	8.5404e-05	0.034356	50	3	-0.2507	0.96405	0.96413	1	19130	0	-0.2507	4.66593
ATG9A	4	2.5575e-05	0.00010411	0.04106	51	2	-0.1056	0.1905	0.31055	0.99733	6095	2	-0.1056	4.59218
PLXNB2	4	3.0039e-05	0.00011838	0.045302	52	4	-0.2082	0.99997	0.99997	1	20079	0	-0.2082	4.52231
OTUB1	4	3.0228e-05	0.00011937	0.045302	53	3	-0.36027	0.65082	0.66905	1	13183	1	-0.36027	4.51959
NRBP1	4	3.1663e-05	0.00012281	0.045746	54	3	-0.32679	0.82651	0.82627	1	16353	0	-0.32679	4.49945
TRRAP	4	3.323e-05	0.00012774	0.046057	55	4	-0.27759	0.99997	0.99997	1	20078	0	-0.27759	4.47847
DSCAM	4	3.3503e-05	0.00012823	0.046057	56	4	-0.39878	0.99997	0.99997	1	20077	0	-0.39878	4.47492
OTUD5	4	3.4962e-05	0.00013463	0.047507	57	4	-0.22661	0.99886	0.99886	1	20010	0	-0.22661	4.4564
IKBKB	4	3.9898e-05	0.00015333	0.052508	58	4	-0.22841	0.99996	0.99996	1	20076	0	-0.22841	4.39905
SLC2A1	4	3.9983e-05	0.00015407	0.052508	59	4	-0.31541	0.99773	0.99776	1	19976	0	-0.31541	4.39812
CHUK	4	4.0896e-05	0.00015875	0.052508	60	4	-0.35715	0.99996	0.99996	1	20075	0	-0.35715	4.38832
INTS5	4	4.1193e-05	0.00015924	0.052508	61	4	-0.30154	0.99985	0.99985	1	20065	0	-0.30154	4.38518
IARS2	4	4.3774e-05	0.00016712	0.054216	62	3	-0.35551	0.98494	0.98504	1	19623	0	-0.35551	4.35878
ACO1	4	4.621e-05	0.00017696	0.056499	63	3	-0.25886	0.97023	0.97024	1	19273	0	-0.25886	4.33526
SPDYE6	4	4.8318e-05	0.00018828	0.059174	64	3	-0.2951	0.73199	0.73412	1	14520	1	-0.2951	4.31589
ADAT2	4	5.1969e-05	0.00020108	0.061105	65	3	-0.25023	0.36373	0.50503	1	9888	1	-0.25023	4.28426
PHB2	4	5.2451e-05	0.00020305	0.061105	66	4	-0.41108	0.99995	0.99995	1	20074	0	-0.41108	4.28025
YARS2	4	5.2885e-05	0.00020354	0.061105	67	3	-0.28187	0.94403	0.94404	1	18690	0	-0.28187	4.27667
EEF1G	4	5.6061e-05	0.00021634	0.063992	68	3	-0.30992	0.94718	0.94719	1	18762	0	-0.30992	4.25134
FBXW11	4	6.3367e-05	0.00024932	0.072679	69	3	-0.36039	0.98486	0.98494	1	19620	0	-0.36039	4.19814
EXT1	4	6.5954e-05	0.00025424	0.073055	70	4	-0.23478	0.99993	0.99994	1	20073	0	-0.23478	4.18076
RBM5	4	6.7562e-05	0.00025917	0.073421	71	4	-0.18672	0.99993	0.99994	1	20072	0	-0.18672	4.1703
C2orf27B	4	7.3095e-05	0.0002823	0.078864	72	4	-0.2019	0.99993	0.99993	1	20071	0	-0.2019	4.13611
TCEB2	4	7.7301e-05	0.00029904	0.081817	73	4	-0.41208	0.9985	0.99851	1	19998	0	-0.41208	4.11181
PRODH	4	7.7924e-05	0.00030101	0.081817	74	4	-0.18254	0.99992	0.99992	1	20070	0	-0.18254	4.10833
POLR3H	4	8.3486e-05	0.00032119	0.086139	75	4	-0.42854	0.99945	0.99945	1	20031	0	-0.42854	4.07839
AARS2	4	8.5648e-05	0.0003266	0.086438	76	4	-0.34711	0.99966	0.99967	1	20050	0	-0.34711	4.06728
WDR33	4	8.8275e-05	0.00033251	0.086859	77	3	-0.2648	0.80621	0.80582	1	15963	0	-0.2648	4.05416
EZH2	4	9.3815e-05	0.00034679	0.088304	78	3	-0.40223	0.87153	0.87119	1	17225	0	-0.40223	4.02773
SPDYE2B	4	9.4444e-05	0.00034875	0.088304	79	3	-0.41751	0.86149	0.86133	1	17026	0	-0.41751	4.02483
TSEN34	4	9.5076e-05	0.00035122	0.088304	80	3	-0.36358	0.032848	0.082885	0.967257	1681	1	-0.36358	4.02193
EIF2B3	4	0.00010043	0.00036746	0.089109	81	4	-0.28359	0.99972	0.99973	1	20056	0	-0.28359	3.99814
TMED7	4	0.0001019	0.00037091	0.089109	82	2	-0.49361	0.5814	0.62181	1	12238	1	-0.49361	3.99183
ABHD11	4	0.00010234	0.00037263	0.089109	83	3	-0.18988	0.64651	0.66594	1	13113	1	-0.18988	3.98995
RRAGA	4	0.00010403	0.00037583	0.089109	84	4	-0.23662	0.9999	0.99989	1	20068	0	-0.23662	3.98284
PIP4K2A	4	0.00010426	0.00037657	0.089109	85	3	-0.34734	0.94769	0.9477	1	18783	0	-0.34734	3.98188
CARS	4	0.00010948	0.00039699	0.092851	86	3	-0.21383	0.983	0.98311	1	19573	0	-0.21383	3.96067
SPEN	4	0.00012076	0.00045114	0.104302	87	4	-0.17012	0.99988	0.99987	1	20067	0	-0.17012	3.91808
STK11	4	0.00012961	0.00047772	0.109192	88	3	-0.33711	0.9895	0.98957	1	19752	0	-0.33711	3.88736
EED	4	0.00013602	0.00050578	0.114306	89	4	-0.26736	0.99396	0.99403	1	19873	0	-0.26736	3.8664
BCL7B	4	0.000138	0.00051415	0.114906	90	3	-0.16831	0.96812	0.96815	1	19234	0	-0.16831	3.86012
LARS2	4	0.00014138	0.00052498	0.116037	91	4	-0.20875	0.99986	0.99986	1	20066	0	-0.20875	3.84961
MTPN	4	0.00014585	0.00054024	0.118112	92	4	-0.30564	0.99667	0.99671	1	19941	0	-0.30564	3.83609
AURKAIP1	4	0.00015287	0.00056682	0.122446	93	4	-0.31201	0.99985	0.99985	1	20064	0	-0.31201	3.81568
AFG3L2	4	0.00015398	0.00057223	0.122446	94	3	-0.2799	0.89577	0.89555	1	17707	0	-0.2799	3.81254
AHDC1	4	0.00015625	0.0005806	0.122929	95	4	-0.41964	0.99617	0.99624	1	19926	0	-0.41964	3.80618
EIF1AX	4	0.00015978	0.00058946	0.123505	96	2	-0.21294	0.85883	0.85869	1	16974	0	-0.21294	3.79648
EIF1	4	0.0001715	0.00063376	0.131418	97	3	-0.39717	0.88122	0.88091	1	17425	0	-0.39717	3.76574
MBLAC1	4	0.00018181	0.00067462	0.138462	98	4	-0.29558	0.99982	0.99982	1	20063	0	-0.29558	3.74038
ZHX1	4	0.00018731	0.00069086	0.140133	99	4	-0.1911	0.99425	0.99433	1	19882	0	-0.1911	3.72744
ANKRD20A3	4	0.00018981	0.00070071	0.140133	100	4	-0.2064	0.99981	0.99981	1	20062	0	-0.2064	3.72168
BTF3	4	0.0001907	0.00070366	0.140133	101	4	-0.25396	0.99891	0.99891	1	20015	0	-0.25396	3.71965
EIF2B4	4	0.00020456	0.00075239	0.148369	102	4	-0.21953	0.9998	0.99979	1	20060	0	-0.21953	3.68918
POR	4	0.00021116	0.00077405	0.151158	103	3	-0.19408	0.97777	0.9779	1	19461	0	-0.19408	3.67539
RASA4B	4	0.00022331	0.000809	0.156464	104	4	-0.27004	0.99978	0.99978	1	20058	0	-0.27004	3.65109
PMPCA	4	0.00022575	0.00082082	0.157237	105	3	-0.35821	0.98126	0.98137	1	19537	0	-0.35821	3.64637
DDIT4	4	0.00025978	0.00094388	0.179105	106	4	-0.13952	0.99974	0.99974	1	20057	0	-0.13952	3.58539
SMAD2	4	0.00028289	0.0010315	0.191999	107	3	-0.25743	0.969	0.96901	1	19251	0	-0.25743	3.54838
FGD1	4	0.00028564	0.0010453	0.191999	108	4	-0.28285	0.99792	0.99796	1	19981	0	-0.28285	3.54418
COL26A1	4	0.00028585	0.0010463	0.191999	109	4	-0.21244	0.99971	0.99972	1	20055	0	-0.21244	3.54386
CIC	4	0.00028747	0.0010551	0.191999	110	3	-0.20456	0.288	0.42016	1	8257	1	-0.20456	3.54141
SBNO2	4	0.0002884	0.0010596	0.191999	111	4	-0.33781	0.99959	0.9996	1	20039	0	-0.33781	3.54
DPH3	4	0.00030274	0.0011043	0.198329	112	4	-0.24322	0.9997	0.99971	1	20054	0	-0.24322	3.51893
FOCAD	4	0.00031378	0.0011418	0.203233	113	4	-0.16646	0.99969	0.99969	1	20053	0	-0.16646	3.50337
DNLZ	4	0.00031699	0.0011521	0.203274	114	2	-0.18857	0.9541	0.95416	1	18902	0	-0.18857	3.49895
HIST1H2AC	4	0.00032236	0.0011688	0.204434	115	4	-0.25195	0.99968	0.99969	1	20052	0	-0.25195	3.49166
SPDYE5	4	0.00032788	0.0011885	0.206086	116	4	-0.14455	0.99967	0.99968	1	20051	0	-0.14455	3.48429
SSB	4	0.00033515	0.0012151	0.208298	117	4	-0.20616	0.99671	0.99676	1	19943	0	-0.20616	3.47476
CDYL	4	0.00033643	0.001222	0.208298	118	4	-0.20488	0.99136	0.99144	1	19805	0	-0.20488	3.47311
DCDC1	4	0.00033977	0.0012333	0.208462	119	2	-0.11147	0.20632	0.32845	0.998813	6465	2	-0.11147	3.46881
MIF	4	0.00035819	0.0013005	0.217987	120	4	-0.21919	0.99964	0.99965	1	20049	0	-0.21919	3.44589
PPP1R35	4	0.00036369	0.0013229	0.219908	121	3	-0.36037	0.97784	0.97797	1	19465	0	-0.36037	3.43927
SND1	4	0.00036925	0.0013436	0.220688	122	4	-0.189	0.99963	0.99964	1	20048	0	-0.189	3.43268
KDM8	4	0.00037419	0.0013588	0.220688	123	4	-0.21307	0.99202	0.99209	1	19824	0	-0.21307	3.42691
UBE2E1	4	0.00037522	0.0013638	0.220688	124	4	-0.18805	0.99962	0.99963	1	20047	0	-0.18805	3.42571
SMG9	4	0.00037937	0.00138	0.220688	125	4	-0.18687	0.99962	0.99963	1	20046	0	-0.18687	3.42094
SPATA31D1	4	0.00038482	0.0013987	0.220688	126	4	-0.3308	0.99962	0.99962	1	20045	0	-0.3308	3.41474
RIMBP3B	4	0.00038644	0.0014061	0.220688	127	2	-0.2197	0.0008034	0.0029074	0.582683	99	2	-0.2197	3.41292
APMAP	4	0.00038882	0.0014135	0.220688	128	4	-0.1875	0.99961	0.99961	1	20044	0	-0.1875	3.41025
PDAP1	4	0.00039069	0.0014194	0.220688	129	4	-0.21564	0.99961	0.99961	1	20043	0	-0.21564	3.40817
ACR	4	0.00039792	0.001444	0.220688	130	3	-0.311	0.9996	0.99961	1	20042	0	-0.311	3.4002
INTS12	4	0.00039889	0.0014484	0.220688	131	2	-0.16975	0.97825	0.97839	1	19475	0	-0.16975	3.39915
MTA2	4	0.0004	0.0014529	0.220688	132	4	-0.277	0.9996	0.9996	1	20041	0	-0.277	3.39794
CREB1	4	0.00040264	0.0014593	0.220688	133	4	-0.3305	0.9996	0.9996	1	20040	0	-0.3305	3.39508
WBSCR16	4	0.00040873	0.0014785	0.221923	134	4	-0.31145	0.99667	0.99672	1	19942	0	-0.31145	3.38856
MYC	4	0.00041153	0.0014913	0.222186	135	3	-0.29394	0.96545	0.96551	1	19160	0	-0.29394	3.3856
PRICKLE2	4	0.00043998	0.0015941	0.234046	136	4	-0.24584	0.99956	0.99956	1	20038	0	-0.24584	3.35657
CDC42EP1	4	0.00044948	0.0016325	0.237947	137	3	-0.21523	0.68645	0.69599	1	13725	1	-0.21523	3.34729
E2F3	4	0.00045805	0.0016645	0.240865	138	4	-0.22959	0.99954	0.99955	1	20037	0	-0.22959	3.33909
AIP	4	0.00047356	0.0017241	0.247702	139	3	-0.20227	0.14281	0.25656	0.993845	5040	1	-0.20227	3.32462
GPX5	4	0.00047832	0.0017389	0.248051	140	4	-0.18259	0.99641	0.99647	1	19934	0	-0.18259	3.32028
EDC4	4	0.00048386	0.001759	0.249163	141	4	-0.19102	0.99951	0.99952	1	20036	0	-0.19102	3.31528
HSPA8	4	0.00049431	0.0017969	0.251478	142	3	-0.28281	0.94648	0.9465	1	18748	0	-0.28281	3.306
VPS41	4	0.00049569	0.0018004	0.251478	143	4	-0.20657	0.9995	0.99951	1	20035	0	-0.20657	3.30479
MPZL2	4	0.00050444	0.0018363	0.254476	144	4	-0.20422	0.9995	0.9995	1	20034	0	-0.20422	3.29719
POLR1C	4	0.00050682	0.0018471	0.254476	145	3	-0.38817	0.82401	0.82379	1	16300	0	-0.38817	3.29515
UPK3BL	4	0.00051349	0.0018718	0.255385	146	4	-0.21241	0.99949	0.99949	1	20033	0	-0.21241	3.28947
GABPA	4	0.00051553	0.0018791	0.255385	147	4	-0.2112	0.99948	0.99949	1	20032	0	-0.2112	3.28775
THG1L	4	0.000525	0.0019131	0.258256	148	3	-0.25617	0.48255	0.5644	1	11103	1	-0.25617	3.27984
ZNF746	4	0.00054319	0.0019776	0.26395	149	4	-0.22115	0.99096	0.99105	1	19796	0	-0.22115	3.26505
PPAN-P2RY11	4	0.00054429	0.0019815	0.26395	150	2	-0.093491	0.60686	0.63838	1	12572	1	-0.093491	3.26417
DDI2	4	0.00055043	0.0020106	0.266057	151	4	-0.2087	0.99857	0.99857	1	20001	0	-0.2087	3.2593
SIK3	4	0.00056221	0.0020583	0.270595	152	3	-0.19069	0.99012	0.99018	1	19776	0	-0.19069	3.2501
ZPR1	4	0.00056837	0.0020819	0.271924	153	3	-0.19142	0.96854	0.96856	1	19241	0	-0.19142	3.24537
MRGBP	4	0.00059743	0.0021836	0.281893	154	4	-0.35	0.9994	0.99941	1	20030	0	-0.35	3.22371
ROMO1	4	0.00059816	0.0021863	0.281893	155	4	-0.38909	0.99297	0.99305	1	19848	0	-0.38909	3.22318
KIAA1147	4	0.00062207	0.002271	0.289821	156	4	-0.28321	0.99938	0.99938	1	20029	0	-0.28321	3.20616
SDHD	4	0.00062919	0.0022985	0.289821	157	3	-0.24488	0.49215	0.56957	1	11202	1	-0.24488	3.20122
MARS2	4	0.00063109	0.0023044	0.289821	158	3	-0.30414	0.9619	0.96197	1	19085	0	-0.30414	3.19991
CTU1	4	0.00063141	0.0023054	0.289821	159	4	-0.20504	0.99937	0.99938	1	20028	0	-0.20504	3.19969
CD300C	4	0.00064103	0.0023399	0.291472	160	4	-0.22413	0.99372	0.99378	1	19866	0	-0.22413	3.19312
PRKRIP1	4	0.00064659	0.0023566	0.291472	161	3	-0.25144	0.98721	0.98729	1	19687	0	-0.25144	3.18937
KDM1B	4	0.00064794	0.002362	0.291472	162	3	-0.091451	0.89745	0.89725	1	17749	0	-0.091451	3.18847
SLC1A5	4	0.00065297	0.0023886	0.292955	163	3	-0.18691	0.98723	0.98731	1	19690	0	-0.18691	3.18511
RARS	4	0.00066705	0.0024388	0.2973	164	4	-0.2621	0.99933	0.99934	1	20027	0	-0.2621	3.17584
JAG1	4	0.00068089	0.0024885	0.301533	165	3	-0.23137	0.83792	0.83761	1	16573	0	-0.23137	3.16692
SMARCA2	4	0.00070271	0.0025653	0.308976	166	4	-0.24095	0.9993	0.9993	1	20026	0	-0.24095	3.15322
RHBDD3	4	0.0007158	0.0026072	0.312146	167	4	-0.21197	0.99625	0.99632	1	19929	0	-0.21197	3.14521
MAP4K4	4	0.00072834	0.0026456	0.314869	168	3	-0.14275	0.41718	0.53066	1	10437	1	-0.14275	3.13767
TEX2	4	0.00074791	0.0027066	0.320239	169	3	-0.17763	0.2044	0.32626	0.998813	6411	1	-0.17763	3.12615
TMEM169	4	0.00079417	0.0028745	0.33811	170	2	-0.24824	0.33667	0.47493	1	9322	1	-0.24824	3.10009
MLF1	4	0.00081724	0.0029508	0.345067	171	3	-0.23129	0.98446	0.98454	1	19607	0	-0.23129	3.08765
SDHAF3	4	0.00083449	0.0030138	0.350398	172	4	-0.22714	0.99917	0.99917	1	20024	0	-0.22714	3.07858
CLDN12	4	0.00084036	0.0030335	0.35066	173	4	-0.16725	0.99916	0.99916	1	20023	0	-0.16725	3.07553
NIFK	4	0.00084772	0.00306	0.351485	174	3	-0.26922	0.96175	0.96183	1	19080	0	-0.26922	3.07175
GATSL2	4	0.00085519	0.0030861	0.351485	175	2	-0.15247	0.97747	0.97756	1	19450	0	-0.15247	3.06794
GATS	4	0.00085701	0.003093	0.351485	176	3	-0.2918	0.96683	0.96687	1	19199	0	-0.2918	3.06701
KIAA1161	4	0.00086618	0.0031309	0.352943	177	2	-0.12067	0.90873	0.90857	1	17988	0	-0.12067	3.06239
KCTD5	4	0.00086987	0.0031452	0.352943	178	2	-0.068921	0.46576	0.55544	1	10930	1	-0.068921	3.06055
HNRNPA2B1	4	0.0008737	0.0031585	0.352943	179	3	-0.22853	0.81564	0.8153	1	16140	0	-0.22853	3.05864
AKR1D1	4	0.00088302	0.003189	0.353231	180	3	-0.17334	0.99024	0.9903	1	19779	0	-0.17334	3.05403
TMPRSS11B	4	0.0008924	0.0032284	0.353231	181	3	-0.16303	0.7489	0.74953	1	14816	1	-0.16303	3.04944
USP5	4	0.00089518	0.0032412	0.353231	182	3	-0.15221	0.3489	0.48855	1	9565	1	-0.15221	3.04809
SLC25A18	4	0.00090269	0.0032673	0.353231	183	3	-0.20863	0.97721	0.97732	1	19448	0	-0.20863	3.04446
VPS37A	4	0.00090703	0.0032781	0.353231	184	4	-0.14751	0.99429	0.99437	1	19883	0	-0.14751	3.04238
ILF3	4	0.00091161	0.0032924	0.353231	185	4	-0.19627	0.99909	0.99909	1	20021	0	-0.19627	3.04019
EP300	4	0.00091653	0.0033096	0.353231	186	2	-0.10578	0.9297	0.9296	1	18401	0	-0.10578	3.03785
PAIP1	4	0.00091757	0.003318	0.353231	187	3	-0.3261	0.29533	0.42838	1	8409	1	-0.3261	3.03736
CDH5	4	0.00091926	0.0033249	0.353231	188	3	-0.27084	0.6446	0.66463	1	13084	1	-0.27084	3.03656
NKAIN1	4	0.00092199	0.0033367	0.353231	189	4	-0.16682	0.99908	0.99908	1	20020	0	-0.16682	3.03527
LYN	4	0.00093329	0.0033667	0.354544	190	4	-0.19856	0.99907	0.99906	1	20019	0	-0.19856	3.02998
AKNA	4	0.00097162	0.0035095	0.366158	191	4	-0.27296	0.99187	0.99195	1	19817	0	-0.27296	3.0125
POU4F1	4	0.00097573	0.0035242	0.366158	192	4	-0.154	0.9941	0.99418	1	19875	0	-0.154	3.01067
GSK3B	4	0.00097801	0.0035316	0.366158	193	2	-0.16683	0.70023	0.7071	1	13946	1	-0.16683	3.00966
C9orf16	4	0.00098583	0.0035597	0.367174	194	3	-0.19759	0.97025	0.97026	1	19274	0	-0.19759	3.0062
NCOA3	4	0.00099465	0.0035843	0.367827	195	4	-0.2326	0.99413	0.99421	1	19878	0	-0.2326	3.00233
YME1L1	4	0.0010021	0.0036197	0.369446	196	3	-0.21606	0.98287	0.98298	1	19569	0	-0.21606	2.99909
C7orf43	4	0.0010106	0.0036527	0.369446	197	4	-0.16401	0.99537	0.99544	1	19900	0	-0.16401	2.99542
PELI3	4	0.0010114	0.0036552	0.369446	198	3	-0.2378	0.98309	0.98318	1	19575	0	-0.2378	2.99508
GGTLC2	4	0.0010204	0.0036876	0.370302	199	3	-0.26156	0.97966	0.97979	1	19504	0	-0.26156	2.99123
TMEM209	4	0.0010243	0.0037004	0.370302	200	4	-0.18886	0.99898	0.99897	1	20018	0	-0.18886	2.98957
EP400	4	0.0010304	0.0037206	0.370478	201	4	-0.15831	0.99897	0.99897	1	20017	0	-0.15831	2.98699
KRIT1	4	0.0010455	0.0037846	0.373702	202	3	-0.30838	0.63137	0.65515	1	12909	1	-0.30838	2.98068
CSK	4	0.0010475	0.003792	0.373702	203	3	-0.27085	0.79694	0.79653	1	15763	0	-0.27085	2.97985
EIF2B2	4	0.0010513	0.0038087	0.373702	204	4	-0.19108	0.99895	0.99895	1	20016	0	-0.19108	2.97827
OGDH	4	0.00108	0.0039062	0.381404	205	3	-0.17954	0.37459	0.51009	1	9998	1	-0.17954	2.96658
ATP5D	4	0.0010882	0.0039343	0.381986	206	3	-0.16668	0.8633	0.86315	1	17065	0	-0.16668	2.96329
NAT16	4	0.0010979	0.0039682	0.381986	207	4	-0.11418	0.9989	0.9989	1	20014	0	-0.11418	2.95944
FAM3A	4	0.0011052	0.0039943	0.381986	208	3	-0.21622	0.28963	0.42204	1	8293	1	-0.21622	2.95656
ORAI2	4	0.0011089	0.0040032	0.381986	209	3	-0.23011	0.98721	0.9873	1	19688	0	-0.23011	2.95511
CHD4	4	0.0011172	0.0040283	0.382192	210	4	-0.22047	0.99543	0.99549	1	19901	0	-0.22047	2.95187
MED15	4	0.0011248	0.0040588	0.382754	211	4	-0.19609	0.99888	0.99887	1	20013	0	-0.19609	2.94892
EFCAB5	4	0.0011312	0.0040775	0.382754	212	4	-0.12613	0.99887	0.99886	1	20012	0	-0.12613	2.94646
KLF5	4	0.0011344	0.0040913	0.382754	213	4	-0.12626	0.99887	0.99886	1	20011	0	-0.12626	2.94523
HSD17B12	4	0.0011398	0.0041105	0.38277	214	4	-0.24556	0.99886	0.99885	1	20009	0	-0.24556	2.94317
SCN5A	4	0.0011466	0.0041341	0.383196	215	3	-0.22935	0.023052	0.06183	0.949002	1272	1	-0.22935	2.94059
TFEB	4	0.001156	0.0041725	0.38498	216	4	-0.36077	0.99759	0.99763	1	19969	0	-0.36077	2.93704
DIAPH1	4	0.0011678	0.0042148	0.387111	217	2	-0.030305	0.080222	0.17775	0.986524	3501	2	-0.030305	2.93263
CAB39	4	0.0011778	0.0042508	0.388636	218	4	-0.2141	0.99879	0.99878	1	20008	0	-0.2141	2.92893
ELAC2	4	0.0011892	0.0042931	0.390201	219	2	-0.12	0.51318	0.58126	1	11431	1	-0.12	2.92475
SASH1	4	0.0011935	0.0043093	0.390201	220	3	-0.15533	0.51105	0.58006	1	11407	1	-0.15533	2.92318
NPEPPS	4	0.0011978	0.0043261	0.390201	221	3	-0.21423	0.97805	0.97819	1	19469	0	-0.21423	2.92162
CTDSP1	4	0.0012164	0.0044044	0.394037	222	3	-0.15867	0.9855	0.98556	1	19637	0	-0.15867	2.91492
CDH16	4	0.0012179	0.0044078	0.394037	223	2	0.012493	0.58888	0.6266	1	12338	1	0.012493	2.91439
MDH2	4	0.0012297	0.0044528	0.395102	224	3	-0.18026	0.63332	0.65653	1	12933	1	-0.18026	2.9102
HSPB1	4	0.0012307	0.004459	0.395102	225	4	-0.33899	0.99261	0.99269	1	19843	0	-0.33899	2.90985
WTH3DI	4	0.0012409	0.0044959	0.395802	226	4	-0.23031	0.99876	0.99875	1	20007	0	-0.23031	2.90626
EPG5	4	0.0012435	0.0045062	0.395802	227	2	-0.18471	0.18242	0.30141	0.99733	5910	1	-0.18471	2.90535
NOP16	4	0.0012766	0.00462	0.404025	228	2	-0.17503	0.3348	0.47287	1	9286	1	-0.17503	2.89395
RTCB	4	0.0012866	0.0046559	0.405405	229	3	-0.25072	0.86772	0.86743	1	17150	0	-0.25072	2.89056
RNF2	4	0.0013085	0.0047287	0.407802	230	3	-0.17605	0.73013	0.73245	1	14489	1	-0.17605	2.88323
RNASE6	4	0.0013147	0.0047543	0.407802	231	2	-0.15153	0.49411	0.57062	1	11223	1	-0.15153	2.88117
PPIG	4	0.0013233	0.0047898	0.407802	232	4	-0.20094	0.99868	0.99868	1	20005	0	-0.20094	2.87834
UBE2W	4	0.0013267	0.0048006	0.407802	233	4	-0.14431	0.99867	0.99868	1	20004	0	-0.14431	2.87723
LCE1E	4	0.0013306	0.004809	0.407802	234	3	-0.1869	0.85598	0.85579	1	16923	0	-0.1869	2.87595
NFE2L2	4	0.0013408	0.004842	0.407802	235	3	-0.25019	0.72749	0.73017	1	14434	1	-0.25019	2.87264
SLC26A5	4	0.0013532	0.0048813	0.407802	236	4	-0.32598	0.99739	0.99743	1	19962	0	-0.32598	2.86864
SNX33	4	0.0013562	0.0048941	0.407802	237	4	-0.2052	0.99864	0.99865	1	20003	0	-0.2052	2.86768
ACTR2	4	0.0013564	0.0048951	0.407802	238	3	-0.19835	0.96399	0.96406	1	19128	0	-0.19835	2.86761
TMEM41B	4	0.0013593	0.0049064	0.407802	239	4	-0.11596	0.99864	0.99865	1	20002	0	-0.11596	2.86668
L3MBTL2	4	0.0013663	0.0049306	0.40812	240	3	-0.2194	0.29219	0.42489	1	8343	1	-0.2194	2.86445
LIF	4	0.0013733	0.0049537	0.408143	241	3	-0.21491	0.95426	0.95431	1	18905	0	-0.21491	2.86223
RLIM	4	0.0013788	0.0049714	0.408143	242	4	-0.20727	0.99679	0.99683	1	19947	0	-0.20727	2.8605
RARRES2	4	0.0013949	0.0050211	0.410549	243	2	-0.092801	0.83502	0.83478	1	16518	0	-0.092801	2.85546
RASL10A	4	0.0014217	0.0051265	0.417465	244	3	-0.26876	0.91374	0.91364	1	18075	0	-0.26876	2.84719
LCT	4	0.0014306	0.0051599	0.418048	245	4	-0.22608	0.99857	0.99857	1	20000	0	-0.22608	2.84448
PQLC3	4	0.0014346	0.0051752	0.418048	246	2	-0.28995	0.66787	0.68166	1	13433	1	-0.28995	2.84327
HNF1B	4	0.0014644	0.0052766	0.423514	247	3	-0.22027	0.9366	0.93661	1	18543	0	-0.22027	2.83434
CYCS	4	0.0014666	0.005285	0.423514	248	4	-0.26906	0.99853	0.99854	1	19999	0	-0.26906	2.83369
INTS8	4	0.0014837	0.0053396	0.425762	249	3	-0.2986	0.90232	0.90211	1	17856	0	-0.2986	2.82865
HIST1H1E	4	0.0014891	0.0053554	0.425762	250	3	-0.20599	0.97305	0.97309	1	19344	0	-0.20599	2.82708
HIST1H4C	4	0.0015131	0.0054376	0.429684	251	4	-0.21872	0.99849	0.99849	1	19997	0	-0.21872	2.82013
LYZL1	4	0.0015156	0.0054474	0.429684	252	3	-0.17741	0.96558	0.96562	1	19163	0	-0.17741	2.81942
TAMM41	4	0.0015286	0.0055016	0.430963	253	3	-0.18893	0.96314	0.96318	1	19111	0	-0.18893	2.81571
GFRAL	4	0.0015297	0.0055065	0.430963	254	3	-0.18421	0.82334	0.82309	1	16290	0	-0.18421	2.81539
UBTFL1	4	0.001556	0.0055867	0.435548	255	4	-0.22262	0.99844	0.99845	1	19996	0	-0.22262	2.80799
UFSP1	4	0.001567	0.0056212	0.435777	256	4	-0.22894	0.99364	0.9937	1	19863	0	-0.22894	2.80493
NDUFB2	4	0.0015703	0.005633	0.435777	257	3	-0.28463	0.94887	0.94889	1	18805	0	-0.28463	2.80402
Non-TargetingControl_494	1	0.0015749	0.0015538	0.229798	258	1	-0.3618	0.99843	0.99846	1	19995	0	-0.3618	2.80275
CCL26	4	0.0015774	0.0056601	0.436194	259	4	-0.16586	0.99842	0.99843	1	19994	0	-0.16586	2.80206
TRIM50	4	0.0015866	0.005695	0.437212	260	4	-0.12324	0.99841	0.99842	1	19993	0	-0.12324	2.79953
POTEJ	4	0.0016034	0.0057408	0.438738	261	3	-0.23388	0.97368	0.97373	1	19364	0	-0.23388	2.79496
TOMM20	4	0.0016082	0.0057585	0.438738	262	4	-0.15214	0.99839	0.9984	1	19992	0	-0.15214	2.79366
C9orf163	4	0.0016253	0.0058191	0.441211	263	2	-0.065733	0.6091	0.63984	1	12606	1	-0.065733	2.78907
HSD17B10	4	0.0016361	0.0058584	0.441211	264	4	-0.33426	0.99822	0.99824	1	19990	0	-0.33426	2.78619
ANKRD20A1	4	0.0016492	0.0059101	0.441211	265	4	-0.21594	0.99156	0.99166	1	19810	0	-0.21594	2.78273
C19orf43	4	0.0016542	0.0059308	0.441211	266	4	-0.17933	0.99591	0.99596	1	19910	0	-0.17933	2.78141
TRMT2A	4	0.0016618	0.0059539	0.441211	267	3	-0.1777	0.89756	0.89736	1	17752	0	-0.1777	2.77942
SIAH2	4	0.0016634	0.0059593	0.441211	268	3	-0.20867	0.98961	0.98967	1	19757	0	-0.20867	2.779
MDFIC	4	0.0016668	0.0059687	0.441211	269	4	-0.17348	0.99764	0.99768	1	19972	0	-0.17348	2.77812
C9orf131	4	0.0016705	0.005984	0.441211	270	4	-0.22196	0.99833	0.99835	1	19991	0	-0.22196	2.77715
GUCD1	4	0.0016719	0.0059884	0.441211	271	2	-0.074721	0.30373	0.438	1	8589	2	-0.074721	2.77679
SIN3A	4	0.0016894	0.0060484	0.444009	272	3	-0.17326	0.59847	0.63287	1	12465	1	-0.17326	2.77227
SGSM1	4	0.0017205	0.0061636	0.449796	273	2	-0.14806	0.96196	0.96202	1	19088	0	-0.14806	2.76435
TSPAN12	4	0.0017231	0.006172	0.449796	274	3	-0.24241	0.086361	0.18928	0.993515	3708	1	-0.24241	2.76369
LIM2	4	0.0017301	0.0062001	0.450209	275	3	-0.16883	0.91059	0.91045	1	18021	0	-0.16883	2.76193
BAZ1B	4	0.0017597	0.006301	0.455891	276	3	-0.24175	0.98038	0.98049	1	19519	0	-0.24175	2.75456
KLF14	4	0.0017828	0.0063822	0.458752	277	3	-0.1545	0.32787	0.4652	1	9111	1	-0.1545	2.7489
JUN	4	0.0017939	0.006424	0.458752	278	4	-0.32018	0.99821	0.99823	1	19989	0	-0.32018	2.7462
TRMT5	4	0.0017967	0.0064314	0.458752	279	4	-0.14478	0.9982	0.99823	1	19988	0	-0.14478	2.74552
HSPA4	4	0.0018019	0.0064467	0.458752	280	3	-0.17849	0.93395	0.93391	1	18487	0	-0.17849	2.74427
SPDYE3	4	0.0018037	0.0064545	0.458752	281	4	-0.20883	0.99768	0.99771	1	19974	0	-0.20883	2.74384
MPDU1	4	0.0018236	0.0065205	0.461808	282	3	-0.2394	0.9889	0.98897	1	19733	0	-0.2394	2.73907
DLST	4	0.0018692	0.0066834	0.471687	283	4	-0.27953	0.99813	0.99816	1	19987	0	-0.27953	2.72834
RNF146	4	0.0018837	0.0067336	0.473569	284	2	-0.12424	0.63698	0.65908	1	12976	1	-0.12424	2.72499
MRPL15	4	0.0019172	0.0068523	0.478554	285	4	-0.14726	0.99808	0.99812	1	19986	0	-0.14726	2.71733
SERBP1	4	0.0019188	0.0068577	0.478554	286	2	-0.2214	0.74498	0.74589	1	14750	1	-0.2214	2.71697
CELF1	4	0.0019505	0.0069763	0.482216	287	3	-0.2415	0.98825	0.98832	1	19713	0	-0.2415	2.70985
UGT1A3	4	0.0019551	0.0069916	0.482216	288	3	-0.22966	0.28444	0.41615	1	8187	1	-0.22966	2.70883
IKBKAP	4	0.0019579	0.0070004	0.482216	289	4	-0.27031	0.99536	0.99542	1	19899	0	-0.27031	2.70821
WFDC5	4	0.0019686	0.0070379	0.483138	290	3	-0.24421	0.98941	0.98948	1	19747	0	-0.24421	2.70584
CSNK1A1	4	0.0019873	0.0070999	0.485738	291	3	-0.30476	0.91676	0.91666	1	18135	0	-0.30476	2.70174
MMS19	4	0.0019956	0.0071333	0.486374	292	2	-0.21465	0.72231	0.72563	1	14331	1	-0.21465	2.69993
LOC283710	4	0.0020149	0.0072111	0.488632	293	3	-0.1553	0.54367	0.59882	1	11809	1	-0.1553	2.69575
MFNG	4	0.002016	0.0072151	0.488632	294	4	-0.19298	0.99798	0.99802	1	19985	0	-0.19298	2.69551
RAC2	4	0.0020239	0.0072451	0.489019	295	4	-0.18914	0.99798	0.99801	1	19984	0	-0.18914	2.69381
PRELID1	4	0.0020328	0.0072756	0.489323	296	4	-0.1472	0.99797	0.998	1	19983	0	-0.1472	2.69191
LYZL2	4	0.0020401	0.0072983	0.489323	297	2	-0.2088	0.6586	0.67475	1	13303	1	-0.2088	2.69035
IL1RN	4	0.0020572	0.0073637	0.492073	298	4	-0.27968	0.99794	0.99798	1	19982	0	-0.27968	2.68672
GSTA3	4	0.002118	0.0075636	0.503754	299	4	-0.13296	0.99788	0.99792	1	19980	0	-0.13296	2.67407
RPUSD4	4	0.0021248	0.0075892	0.50379	300	2	-0.15458	0.81988	0.81964	1	16221	0	-0.15458	2.67268
CACNB4	4	0.0021469	0.0076674	0.506525	301	3	-0.34805	0.92692	0.92684	1	18339	0	-0.34805	2.66819
PHTF2	4	0.0021499	0.0076807	0.506525	302	2	-0.2594	0.72922	0.73169	1	14470	1	-0.2594	2.66758
HMBS	4	0.0021963	0.0078392	0.513836	303	4	-0.2231	0.9978	0.99784	1	19979	0	-0.2231	2.65831
OXA1L	4	0.0021974	0.0078427	0.513836	304	3	-0.27347	0.96768	0.96772	1	19219	0	-0.27347	2.65809
NARS	4	0.0022112	0.0078944	0.515543	305	3	-0.39163	0.74153	0.74268	1	14685	1	-0.39163	2.65537
OR10A3	4	0.0022246	0.0079416	0.51695	306	4	-0.21238	0.99778	0.99781	1	19978	0	-0.21238	2.65275
METTL14	4	0.0022363	0.0079874	0.517828	307	4	-0.17831	0.99776	0.9978	1	19977	0	-0.17831	2.65047
FOSL1	4	0.0022416	0.0080066	0.517828	308	3	-0.16175	0.81755	0.81722	1	16173	0	-0.16175	2.64944
ELP3	4	0.002267	0.0080942	0.521205	309	3	-0.30894	0.78896	0.78855	1	15599	0	-0.30894	2.64455
INPPL1	4	0.0022772	0.0081306	0.521205	310	2	-0.13243	0.82708	0.82685	1	16365	0	-0.13243	2.6426
CEACAM6	4	0.0022785	0.0081365	0.521205	311	4	-0.11329	0.99772	0.99776	1	19975	0	-0.11329	2.64235
NDUFS1	4	0.0023535	0.008393	0.534387	312	4	-0.19465	0.99765	0.99768	1	19973	0	-0.19465	2.62829
SLC25A1	4	0.0023541	0.0083955	0.534387	313	3	-0.26874	0.97778	0.97791	1	19463	0	-0.26874	2.62818
ARPC4	4	0.0023735	0.0084668	0.536544	314	3	-0.23334	0.66555	0.6799	1	13391	1	-0.23334	2.62461
SUZ12	4	0.0023869	0.0085131	0.536544	315	4	-0.23349	0.99761	0.99765	1	19971	0	-0.23349	2.62217
PRRC2B	4	0.0023947	0.0085422	0.536544	316	4	-0.10463	0.99761	0.99764	1	19970	0	-0.10463	2.62075
TLK2	4	0.0023982	0.008553	0.536544	317	3	-0.15234	0.61058	0.64084	1	12622	1	-0.15234	2.62011
YDJC	4	0.0024087	0.0085894	0.536544	318	2	-0.036599	0.32463	0.46151	1	9046	1	-0.036599	2.61822
PGS1	4	0.0024088	0.0085894	0.536544	319	3	-0.27659	0.98792	0.988	1	19708	0	-0.27659	2.6182
BIN1	4	0.0024536	0.0087514	0.543932	320	4	-0.17902	0.99755	0.99759	1	19968	0	-0.17902	2.6102
XBP1	4	0.0024682	0.0087957	0.543932	321	4	-0.21216	0.99753	0.99757	1	19967	0	-0.21216	2.60762
TCEB3C	4	0.0024735	0.0088109	0.543932	322	3	-0.19251	0.97472	0.97479	1	19388	0	-0.19251	2.60669
XRN2	4	0.0024749	0.0088158	0.543932	323	4	-0.23063	0.99753	0.99757	1	19966	0	-0.23063	2.60644
MRPL40	4	0.0024836	0.0088429	0.543934	324	3	-0.17478	0.96386	0.96392	1	19123	0	-0.17478	2.60492
GSTA2	4	0.0025037	0.0089079	0.54626	325	4	-0.17724	0.9975	0.99754	1	19965	0	-0.17724	2.60142
LATS2	4	0.0025362	0.0090132	0.55015	326	3	-0.20914	0.96633	0.96637	1	19187	0	-0.20914	2.59582
FNIP2	4	0.0025399	0.009026	0.55015	327	4	-0.15359	0.99746	0.9975	1	19964	0	-0.15359	2.59518
ATP5C1	4	0.0025541	0.0090757	0.551377	328	3	-0.22619	0.96123	0.9613	1	19071	0	-0.22619	2.59276
LONRF1	4	0.0025862	0.0091858	0.551377	329	2	-0.1475	0.91882	0.91871	1	18183	0	-0.1475	2.58734
GPC2	4	0.0025955	0.0092146	0.551377	330	4	-0.23999	0.9974	0.99744	1	19963	0	-0.23999	2.58578
GMPS	4	0.0026146	0.0092741	0.551377	331	3	-0.31431	0.92328	0.92322	1	18269	0	-0.31431	2.58259
FUBP1	4	0.0026208	0.0092928	0.551377	332	4	-0.15692	0.99529	0.99536	1	19897	0	-0.15692	2.58157
ALG10	4	0.0026272	0.009312	0.551377	333	2	-0.099728	0.27731	0.40827	1	8031	1	-0.099728	2.58051
ELP4	4	0.0026387	0.0093435	0.551377	334	3	-0.25941	0.90081	0.9006	1	17826	0	-0.25941	2.57861
ACTR3	4	0.002643	0.0093563	0.551377	335	3	-0.214	0.31464	0.4502	1	8835	1	-0.214	2.5779
NRXN2	4	0.0026469	0.0093701	0.551377	336	4	-0.186	0.99735	0.9974	1	19961	0	-0.186	2.57726
SMCP	4	0.0026505	0.0093829	0.551377	337	3	-0.16035	0.93794	0.93799	1	18571	0	-0.16035	2.57667
CDK3	4	0.0026675	0.0094346	0.551377	338	2	-0.042203	0.18598	0.30543	0.99733	5989	1	-0.042203	2.5739
PDE4DIP	4	0.0026727	0.0094498	0.551377	339	4	-0.17949	0.99733	0.99738	1	19960	0	-0.17949	2.57305
ZNF771	4	0.002675	0.0094553	0.551377	340	3	-0.15137	0.99733	0.99737	1	19959	0	-0.15137	2.57268
RPL10L	4	0.00268	0.009473	0.551377	341	4	-0.22684	0.99732	0.99737	1	19958	0	-0.22684	2.57187
CCDC101	4	0.0026844	0.0094912	0.551377	342	3	-0.14981	0.94949	0.94952	1	18820	0	-0.14981	2.57115
EPO	4	0.0026918	0.0095212	0.551377	343	3	-0.2371	0.94348	0.9435	1	18681	0	-0.2371	2.56996
PCBP2	4	0.0026987	0.0095478	0.551377	344	4	-0.14128	0.9973	0.99735	1	19957	0	-0.14128	2.56885
UBQLN1	4	0.0026998	0.0095522	0.551377	345	3	-0.20229	0.96738	0.96743	1	19213	0	-0.20229	2.56867
HNRNPA1	4	0.0027036	0.009567	0.551377	346	3	-0.25007	0.99003	0.9901	1	19773	0	-0.25007	2.56806
TBCCD1	4	0.0027244	0.0096374	0.552523	347	3	-0.20771	0.75759	0.7577	1	14981	1	-0.20771	2.56473
EME1	4	0.0027261	0.0096418	0.552523	348	2	-0.22076	0.91881	0.9187	1	18182	0	-0.22076	2.56446
UROD	4	0.0027486	0.0097152	0.555145	349	3	-0.25967	0.95503	0.95509	1	18918	0	-0.25967	2.56089
ZKSCAN5	4	0.0027646	0.0097669	0.556231	350	4	-0.1346	0.99724	0.99729	1	19956	0	-0.1346	2.55837
IWS1	4	0.0027694	0.0097895	0.556231	351	3	-0.2259	0.97058	0.97062	1	19285	0	-0.2259	2.55761
CSNK1E	4	0.0028087	0.0099258	0.56239	352	4	-0.14391	0.99719	0.99725	1	19955	0	-0.14391	2.55149
LIMK1	4	0.0028894	0.010213	0.576046	353	4	-0.26223	0.99277	0.99286	1	19844	0	-0.26223	2.53919
SMG8	4	0.0028924	0.010224	0.576046	354	4	-0.078448	0.99711	0.99715	1	19954	0	-0.078448	2.53874
P2RX4	4	0.002902	0.010259	0.576401	355	3	-0.20309	0.98844	0.98851	1	19716	0	-0.20309	2.5373
ISCA1	4	0.0029262	0.010351	0.578522	356	3	-0.1204	0.95361	0.95368	1	18890	0	-0.1204	2.5337
KIAA2018	4	0.0029301	0.010364	0.578522	357	4	-0.17856	0.99707	0.99712	1	19953	0	-0.17856	2.53312
NPVF	4	0.0029368	0.010383	0.578522	358	3	-0.16978	0.8419	0.84167	1	16654	0	-0.16978	2.53213
SFPQ	4	0.0029659	0.010493	0.582154	359	4	-0.38542	0.99703	0.99708	1	19952	0	-0.38542	2.52784
CCDC9	4	0.0029694	0.010506	0.582154	360	2	-0.19984	0.26525	0.39467	1	7744	1	-0.19984	2.52733
LHX8	4	0.0029896	0.010574	0.584145	361	3	-0.22556	0.19356	0.31402	0.99733	6157	1	-0.22556	2.52439
ZNF311	4	0.0030036	0.010629	0.584145	362	3	-0.26164	0.98739	0.98747	1	19699	0	-0.26164	2.52236
EGFLAM	4	0.0030166	0.010661	0.584307	363	3	-0.18331	0.94959	0.9496	1	18822	0	-0.18331	2.52048
IMPDH1	4	0.0030348	0.010726	0.58627	364	2	-0.37941	0.47091	0.55817	1	10994	1	-0.37941	2.51787
YTHDC2	4	0.0030607	0.01081	0.587587	365	2	-0.11651	0.4668	0.55599	1	10941	1	-0.11651	2.51418
TP53RK	4	0.003062	0.010813	0.587587	366	3	-0.45011	0.97388	0.97392	1	19370	0	-0.45011	2.51399
DPH6	4	0.0030709	0.010846	0.587587	367	3	-0.17992	0.88194	0.88165	1	17446	0	-0.17992	2.51273
SRRD	4	0.0030814	0.01088	0.587587	368	3	-0.19261	0.8035	0.80314	1	15896	0	-0.19261	2.51125
ARF6	4	0.003091	0.01091	0.587587	369	4	-0.17135	0.99691	0.99695	1	19950	0	-0.17135	2.5099
FAM180B	4	0.0030955	0.010926	0.587587	370	4	-0.17778	0.9969	0.99694	1	19949	0	-0.17778	2.50927
ITIH6	4	0.0031641	0.011162	0.597871	371	4	-0.18527	0.99684	0.99687	1	19948	0	-0.18527	2.49975
C20orf197	4	0.0031706	0.01119	0.597871	372	2	-0.077253	0.18809	0.30777	0.99733	6040	2	-0.077253	2.49886
ZNF2	4	0.0031773	0.01121	0.597871	373	3	-0.22392	0.51755	0.58381	1	11485	1	-0.22392	2.49794
MAP3K19	4	0.0031845	0.011236	0.597871	374	2	-0.16156	0.21539	0.33871	1	6652	1	-0.16156	2.49696
SASH3	4	0.0032143	0.011344	0.599374	375	3	-0.23402	0.59932	0.63342	1	12470	1	-0.23402	2.49291
HOOK3	4	0.0032156	0.011347	0.599374	376	4	-0.18856	0.99678	0.99683	1	19946	0	-0.18856	2.49274
NSUN2	4	0.0032177	0.011353	0.599374	377	4	-0.16637	0.99678	0.99683	1	19945	0	-0.16637	2.49245
LARS	4	0.0032289	0.011393	0.599449	378	4	-0.22928	0.99677	0.99682	1	19944	0	-0.22928	2.49095
GNAS	4	0.0032365	0.011414	0.599449	379	1	0.036665	0.20401	0.32583	0.998813	6403	1	0.036665	2.48992
BAIAP2L1	4	0.0033248	0.01171	0.613384	380	2	-0.16934	0.89364	0.89335	1	17657	0	-0.16934	2.47823
PAPOLA	4	0.0033568	0.011817	0.617346	381	3	-0.20909	0.98947	0.98954	1	19750	0	-0.20909	2.47407
SMPDL3A	4	0.0033799	0.011892	0.619697	382	3	-0.15568	0.99045	0.99052	1	19782	0	-0.15568	2.4711
RUNX1	4	0.0034418	0.012096	0.628687	383	4	-0.13915	0.99656	0.99662	1	19940	0	-0.13915	2.46321
OR8B8	4	0.0034877	0.012263	0.634885	384	4	-0.18512	0.99651	0.99656	1	19939	0	-0.18512	2.45746
PRSS42	4	0.0034937	0.012284	0.634885	385	4	-0.12657	0.99651	0.99656	1	19938	0	-0.12657	2.45671
ZCCHC16	4	0.0035028	0.012315	0.634885	386	3	-0.24005	0.91809	0.91796	1	18166	0	-0.24005	2.45558
SEMA3D	4	0.003512	0.01235	0.634885	387	4	-0.17322	0.99649	0.99654	1	19937	0	-0.17322	2.45445
SSRP1	4	0.0035299	0.012402	0.634885	388	3	-0.20952	0.97753	0.97763	1	19451	0	-0.20952	2.45224
TMEM210	4	0.0035311	0.012405	0.634885	389	4	-0.16896	0.99647	0.99653	1	19936	0	-0.16896	2.45209
PRMT1	4	0.0035832	0.012574	0.641402	390	4	-0.1122	0.99642	0.99648	1	19935	0	-0.1122	2.44573
PSMG2	4	0.0035961	0.012618	0.641402	391	4	-0.20008	0.9964	0.99646	1	19933	0	-0.20008	2.44417
C9orf40	4	0.0035986	0.012628	0.641402	392	2	-0.075959	0.75437	0.75462	1	14925	1	-0.075959	2.44387
LGALS7B	4	0.0036355	0.012769	0.646919	393	4	-0.13394	0.99636	0.99642	1	19932	0	-0.13394	2.43944
MTMR6	4	0.003652	0.01282	0.647873	394	4	-0.14973	0.99635	0.99641	1	19931	0	-0.14973	2.43747
COA5	4	0.0036632	0.012862	0.647873	395	3	-0.22994	0.94297	0.94298	1	18670	0	-0.22994	2.43614
BRI3BP	4	0.0036735	0.012893	0.647873	396	3	-0.21363	0.32085	0.45721	1	8974	1	-0.21363	2.43492
ZNF317	4	0.0036813	0.012916	0.647873	397	3	-0.22105	0.9865	0.98662	1	19667	0	-0.22105	2.434
POM121C	4	0.0037258	0.013067	0.651566	398	3	-0.15889	0.76592	0.76555	1	15150	1	-0.15889	2.42878
ZNF777	4	0.0037305	0.013087	0.651566	399	4	-0.28088	0.99627	0.99633	1	19930	0	-0.28088	2.42823
HIST1H3G	4	0.0037699	0.01322	0.655572	400	3	-0.1765	0.94788	0.94788	1	18786	0	-0.1765	2.42367
GALR3	4	0.0037879	0.013288	0.655572	401	4	-0.18558	0.99621	0.99628	1	19928	0	-0.18558	2.4216
TREH	4	0.0037973	0.013321	0.655572	402	3	-0.21068	0.91643	0.91632	1	18130	0	-0.21068	2.42053
PCGF6	4	0.0038133	0.013375	0.655572	403	4	-0.1047	0.99619	0.99625	1	19927	0	-0.1047	2.4187
SLC35B1	4	0.0038219	0.01341	0.655572	404	3	-0.28507	0.92517	0.92508	1	18305	0	-0.28507	2.41772
ENHO	4	0.0038368	0.013462	0.655572	405	3	-0.1549	0.50856	0.57871	1	11383	1	-0.1549	2.41603
NXNL2	4	0.0038411	0.013479	0.655572	406	4	-0.29338	0.99386	0.99393	1	19870	0	-0.29338	2.41554
PRB1	4	0.0038456	0.013495	0.655572	407	4	-0.13977	0.99615	0.99622	1	19925	0	-0.13977	2.41504
ACSM4	4	0.0038469	0.013498	0.655572	408	3	-0.25686	0.93042	0.93033	1	18421	0	-0.25686	2.41489
GUCA1A	4	0.0038476	0.013502	0.655572	409	4	-0.1599	0.99615	0.99622	1	19924	0	-0.1599	2.41481
FIBCD1	4	0.003858	0.013531	0.655572	410	3	-0.33189	0.96797	0.96802	1	19226	0	-0.33189	2.41364
MAPK1	4	0.0038661	0.013559	0.655572	411	4	-0.13821	0.99613	0.9962	1	19923	0	-0.13821	2.41273
CENPA	4	0.0038774	0.013595	0.655733	412	4	-0.25497	0.99612	0.99619	1	19922	0	-0.25497	2.41146
KHDRBS1	4	0.0038939	0.013641	0.656414	413	4	-0.20493	0.99611	0.99618	1	19921	0	-0.20493	2.40962
VAPB	4	0.0039247	0.013752	0.657128	414	4	-0.1468	0.99608	0.99615	1	19920	0	-0.1468	2.40619
C9orf116	4	0.0039284	0.013766	0.657128	415	4	-0.21119	0.99607	0.99614	1	19919	0	-0.21119	2.40578
PIK3R1	4	0.0039365	0.0138	0.657128	416	4	-0.11431	0.99606	0.99613	1	19918	0	-0.11431	2.40489
RAPSN	4	0.0039418	0.013819	0.657128	417	4	-0.12518	0.99606	0.99613	1	19917	0	-0.12518	2.40431
STAG3	4	0.0039418	0.013819	0.657128	418	4	-0.27296	0.99606	0.99613	1	19916	0	-0.27296	2.40431
FHDC1	4	0.0039643	0.013899	0.659144	419	3	-0.18349	0.9862	0.98631	1	19656	0	-0.18349	2.40183
ELP6	4	0.0039966	0.014005	0.659144	420	3	-0.24348	0.98371	0.98378	1	19588	0	-0.24348	2.39831
MAGEA9	4	0.0040145	0.014072	0.659144	421	4	-0.1585	0.99599	0.99605	1	19915	0	-0.1585	2.39637
OR10C1	4	0.0040157	0.014076	0.659144	422	3	-0.15995	0.97182	0.97185	1	19307	0	-0.15995	2.39624
DGKH	4	0.0040187	0.014084	0.659144	423	3	-0.18449	0.17796	0.2964	0.99733	5804	1	-0.18449	2.39591
MTG1	4	0.0040234	0.014103	0.659144	424	3	-0.17057	0.47436	0.56005	1	11029	1	-0.17057	2.39541
IDNK	4	0.0040429	0.014158	0.659144	425	3	-0.30679	0.22447	0.3488	1	6865	1	-0.30679	2.39331
SCN3A	4	0.004061	0.014227	0.659144	426	4	-0.11393	0.99594	0.996	1	19914	0	-0.11393	2.39137
CATIP	4	0.0040638	0.014232	0.659144	427	2	-0.098586	0.90895	0.90879	1	17994	0	-0.098586	2.39107
CMC4	4	0.0040668	0.014241	0.659144	428	4	-0.16917	0.99593	0.996	1	19913	0	-0.16917	2.39075
MYO7B	4	0.0040691	0.014248	0.659144	429	4	-0.15666	0.99284	0.99292	1	19846	0	-0.15666	2.3905
SMDT1	4	0.0040719	0.014255	0.659144	430	4	-0.14872	0.99593	0.99599	1	19912	0	-0.14872	2.3902
Non-TargetingControl_876	1	0.0040765	0.0040071	0.381986	431	1	-0.3072	0.99592	0.99597	1	19911	0	-0.3072	2.38971
MCM6	4	0.004118	0.014407	0.664649	432	4	-0.16073	0.99588	0.99594	1	19909	0	-0.16073	2.38531
ANXA4	4	0.0041487	0.014515	0.665741	433	3	-0.16171	0.09851	0.2062	0.993845	4031	1	-0.16171	2.38209
TMEM52	4	0.0041684	0.014582	0.665741	434	4	-0.14473	0.99583	0.99589	1	19908	0	-0.14473	2.38003
QTRT1	4	0.0041719	0.014598	0.665741	435	3	-0.20853	0.79214	0.7917	1	15659	0	-0.20853	2.37967
FGL2	4	0.004179	0.014624	0.665741	436	4	-0.14792	0.99582	0.99588	1	19907	0	-0.14792	2.37893
TAPBP	4	0.0041803	0.014629	0.665741	437	2	-0.13446	0.96718	0.96722	1	19208	0	-0.13446	2.37879
PM20D2	4	0.0041824	0.014639	0.665741	438	4	-0.096094	0.99582	0.99588	1	19906	0	-0.096094	2.37857
SOX17	4	0.0041962	0.014683	0.665741	439	3	-0.16558	0.86973	0.86939	1	17188	0	-0.16558	2.37714
PAXBP1	4	0.0042007	0.014696	0.665741	440	4	-0.21474	0.99337	0.99344	1	19855	0	-0.21474	2.37668
ELP2	4	0.0042274	0.014787	0.668384	441	3	-0.21701	0.59614	0.63134	1	12427	1	-0.21701	2.37393
GP1BB	4	0.0042519	0.014869	0.67057	442	4	-0.22042	0.99575	0.99581	1	19905	0	-0.22042	2.37142
HSPE1	4	0.0042718	0.014932	0.671927	443	3	-0.31763	0.97035	0.97037	1	19278	0	-0.31763	2.36939
JMJD1C	4	0.0042919	0.015004	0.672705	444	2	-0.15854	0.63787	0.65971	1	12991	1	-0.15854	2.36735
WDSUB1	4	0.0042964	0.015017	0.672705	445	4	-0.14819	0.99374	0.9938	1	19867	0	-0.14819	2.3669
FAM73B	4	0.0043223	0.015091	0.674554	446	2	-0.027394	0.71904	0.7228	1	14275	1	-0.027394	2.36429
CREB5	4	0.004364	0.015233	0.679381	447	4	-0.15169	0.99564	0.9957	1	19904	0	-0.15169	2.36012
MSANTD3	4	0.0043739	0.015268	0.679434	448	4	-0.15833	0.99365	0.99371	1	19864	0	-0.15833	2.35913
MGC57346-CRHR1	4	0.0043974	0.015347	0.681453	449	3	-0.2579	0.87975	0.87942	1	17396	0	-0.2579	2.3568
COL27A1	4	0.0044435	0.015499	0.685039	450	3	-0.25991	0.97368	0.97373	1	19365	0	-0.25991	2.35227
MOSPD3	4	0.0044618	0.015562	0.685039	451	3	-0.26348	0.10883	0.21808	0.993845	4264	1	-0.26348	2.35049
TANGO2	4	0.0044634	0.015566	0.685039	452	4	-0.14519	0.9913	0.99138	1	19804	0	-0.14519	2.35033
TRIM73	4	0.0044905	0.015663	0.685039	453	3	-0.21153	0.97011	0.97014	1	19270	0	-0.21153	2.34771
ANK3	4	0.0044946	0.015681	0.685039	454	3	-0.17109	0.90859	0.90843	1	17985	0	-0.17109	2.34731
ACP5	4	0.0045115	0.015741	0.685039	455	4	-0.087904	0.99549	0.99555	1	19903	0	-0.087904	2.34568
LIN7C	4	0.0045151	0.015752	0.685039	456	2	-0.14738	0.63597	0.6584	1	12962	1	-0.14738	2.34533
KBTBD6	4	0.0045221	0.015769	0.685039	457	3	-0.15428	0.18798	0.30766	0.99733	6037	1	-0.15428	2.34466
MRPL52	4	0.0045589	0.015888	0.686621	458	3	-0.2085	0.28403	0.41573	1	8176	1	-0.2085	2.34114
FECH	4	0.0045641	0.015906	0.686621	459	4	-0.15694	0.99544	0.99549	1	19902	0	-0.15694	2.34064
TMEM229A	4	0.0045645	0.015908	0.686621	460	3	-0.26773	0.96342	0.96346	1	19113	0	-0.26773	2.34061
POU2F1	4	0.0045806	0.015967	0.687695	461	1	0.034598	0.72769	0.73034	1	14440	1	0.034598	2.33908
HOXA10	4	0.0046395	0.016172	0.695047	462	3	-0.24662	0.40642	0.52539	1	10333	1	-0.24662	2.33353
SEC61G	4	0.0046597	0.016242	0.696212	463	3	-0.2104	0.9789	0.97904	1	19491	0	-0.2104	2.33164
GPI	4	0.0046767	0.016301	0.696212	464	3	-0.42226	0.97551	0.9756	1	19404	0	-0.42226	2.33006
GSTT2B	4	0.0046771	0.016303	0.696212	465	4	-0.06894	0.99532	0.99539	1	19898	0	-0.06894	2.33002
ISX	4	0.0047013	0.01639	0.698072	466	3	-0.17089	0.98729	0.98737	1	19693	0	-0.17089	2.32778
LILRA5	4	0.004719	0.016449	0.698072	467	4	-0.14129	0.99528	0.99535	1	19896	0	-0.14129	2.32615
LRP2	4	0.0047193	0.016451	0.698072	468	3	-0.21422	0.82623	0.82599	1	16348	0	-0.21422	2.32612
HNRNPD	4	0.004748	0.016552	0.700917	469	2	-0.18476	0.28339	0.41501	1	8159	1	-0.18476	2.32349
TRIM39	4	0.0047578	0.016591	0.701067	470	4	-0.19292	0.99524	0.99531	1	19895	0	-0.19292	2.32259
SIGMAR1	4	0.0048156	0.016782	0.707672	471	3	-0.18293	0.83125	0.83104	1	16442	0	-0.18293	2.31735
URM1	4	0.0048335	0.016834	0.708387	472	2	-0.46059	0.77131	0.77084	1	15262	0	-0.46059	2.31574
MAGED2	4	0.0048906	0.017044	0.715068	473	3	-0.12659	0.65541	0.6724	1	13258	1	-0.12659	2.31064
SLC17A5	4	0.0048967	0.017064	0.715068	474	3	-0.15715	0.70749	0.71305	1	14058	1	-0.15715	2.3101
CYP4F12	4	0.0049133	0.017115	0.715552	475	4	-0.090649	0.99509	0.99515	1	19894	0	-0.090649	2.30863
Non-TargetingControl_861	1	0.0049191	0.00484	0.407802	476	1	-0.28164	0.99508	0.99512	1	19893	0	-0.28164	2.30811
POLR2K	4	0.0049221	0.017147	0.715552	477	2	-0.1246	0.90509	0.90489	1	17912	0	-0.1246	2.30785
TOP3B	4	0.0049423	0.017224	0.717268	478	3	-0.17318	0.50007	0.574	1	11288	1	-0.17318	2.30607
TRIM4	4	0.0049887	0.017358	0.721371	479	4	-0.14229	0.99501	0.99507	1	19892	0	-0.14229	2.30201
ZC3H4	4	0.0050124	0.017434	0.723027	480	2	-0.16395	0.9703	0.97031	1	19276	0	-0.16395	2.29995
WDTC1	4	0.0050503	0.017557	0.726209	481	4	-0.14427	0.99495	0.99501	1	19891	0	-0.14427	2.29668
ZNF319	4	0.005069	0.017626	0.726209	482	4	-0.19621	0.99493	0.995	1	19890	0	-0.19621	2.29508
MAP3K14	4	0.0050852	0.017683	0.726209	483	3	-0.18378	0.94765	0.94766	1	18782	0	-0.18378	2.29369
CDK6	4	0.005086	0.017686	0.726209	484	2	-0.25516	0.75398	0.75427	1	14918	1	-0.25516	2.29362
AMOTL2	4	0.0051076	0.017756	0.726209	485	3	-0.18599	0.25897	0.3876	1	7587	1	-0.18599	2.29178
TFIP11	4	0.0051122	0.017772	0.726209	486	2	-0.13576	0.93424	0.9342	1	18494	0	-0.13576	2.29139
BBS9	4	0.0051185	0.017792	0.726209	487	4	-0.12694	0.99488	0.99495	1	19889	0	-0.12694	2.29086
CEP78	4	0.0051283	0.017822	0.726209	488	3	-0.2228	0.97776	0.97788	1	19459	0	-0.2228	2.29003
GARS	4	0.0051406	0.017863	0.726209	489	3	-0.15894	0.72811	0.73071	1	14449	1	-0.15894	2.28899
C9orf78	4	0.0051489	0.017887	0.726209	490	3	-0.2376	0.94923	0.94925	1	18817	0	-0.2376	2.28829
ANXA7	4	0.0051559	0.01791	0.726209	491	2	-0.094141	0.28319	0.41477	1	8153	1	-0.094141	2.2877
GFOD1	4	0.0051655	0.017944	0.726209	492	3	-0.19661	0.98628	0.98639	1	19658	0	-0.19661	2.28689
FOXO1	4	0.005189	0.018021	0.726406	493	3	-0.11961	0.93225	0.93216	1	18454	0	-0.11961	2.28492
SEMA4G	4	0.0051977	0.018044	0.726406	494	3	-0.16513	0.22229	0.34637	1	6812	1	-0.16513	2.28419
ALKBH4	4	0.0052005	0.018057	0.726406	495	3	-0.091355	0.57777	0.61955	1	12188	1	-0.091355	2.28395
GLYATL2	4	0.0052306	0.018145	0.727516	496	2	-0.1118	0.7344	0.73623	1	14562	1	-0.1118	2.28145
MEF2C	4	0.005235	0.018157	0.727516	497	2	-0.1373	0.9581	0.95821	1	19000	0	-0.1373	2.28108
SLC11A1	4	0.0052615	0.018252	0.729849	498	3	-0.19687	0.98629	0.98639	1	19659	0	-0.19687	2.27889
THBS4	4	0.0052836	0.018333	0.731632	499	2	-0.15462	0.92808	0.928	1	18369	0	-0.15462	2.27707
SETD2	4	0.0053413	0.018519	0.737624	500	3	-0.16311	0.93975	0.93979	1	18605	0	-0.16311	2.27235
CTU2	4	0.0053547	0.018561	0.737829	501	2	-0.28317	0.022644	0.06096	0.949002	1249	1	-0.28317	2.27126
IFNA10	4	0.0054195	0.018772	0.74352	502	2	-0.10527	0.50514	0.57678	1	11346	1	-0.10527	2.26604
BRD8	4	0.0054211	0.018778	0.74352	503	4	-0.12527	0.99458	0.99465	1	19888	0	-0.12527	2.26591
CLEC17A	4	0.005484	0.018992	0.750501	504	4	-0.14309	0.99452	0.99459	1	19887	0	-0.14309	2.2609
ZBTB34	4	0.0055163	0.019108	0.753611	505	3	-0.13345	0.98717	0.98725	1	19686	0	-0.13345	2.25835
FZD8	4	0.0055467	0.019199	0.755721	506	3	-0.14565	0.90833	0.90818	1	17982	0	-0.14565	2.25597
ATXN7L1	4	0.0055571	0.019239	0.755811	507	2	-0.10055	0.93506	0.93505	1	18512	0	-0.10055	2.25515
MEP1B	4	0.0055813	0.019317	0.757406	508	4	-0.15611	0.99442	0.9945	1	19886	0	-0.15611	2.25326
WNK1	4	0.0056289	0.019484	0.762463	509	3	-0.28221	0.75022	0.75073	1	14841	1	-0.28221	2.24958
SLC16A4	4	0.0056574	0.019577	0.762575	510	4	-0.11651	0.99434	0.99442	1	19885	0	-0.11651	2.24738
TOR2A	4	0.0056628	0.019596	0.762575	511	4	-0.17704	0.99434	0.99442	1	19884	0	-0.17704	2.24697
CHAMP1	4	0.0056711	0.01963	0.762575	512	3	-0.14647	0.72453	0.72755	1	14377	1	-0.14647	2.24633
SPATA31A1	4	0.0056851	0.019689	0.762575	513	3	-0.21977	0.98517	0.98524	1	19629	0	-0.21977	2.24526
CECR6	4	0.0057078	0.019777	0.762575	514	2	-0.12782	0.8927	0.8924	1	17638	0	-0.12782	2.24353
PYHIN1	4	0.0057082	0.019778	0.762575	515	3	-0.27547	0.98012	0.98024	1	19514	0	-0.27547	2.2435
UQCR10	4	0.0057156	0.019801	0.762575	516	3	-0.1792	0.25256	0.38037	1	7453	1	-0.1792	2.24294
RAPGEF1	4	0.0057202	0.019818	0.762575	517	3	-0.14719	0.97161	0.97165	1	19302	0	-0.14719	2.24259
TRIM32	4	0.0057249	0.019828	0.762575	518	3	-0.13245	0.49196	0.56947	1	11200	1	-0.13245	2.24223
AAMP	4	0.00575	0.019913	0.76437	519	3	-0.15616	0.8793	0.87896	1	17384	0	-0.15616	2.24033
GABRB1	4	0.0057684	0.019965	0.764913	520	4	-0.080996	0.99423	0.99431	1	19881	0	-0.080996	2.23894
MRPS10	4	0.0057939	0.02005	0.766715	521	4	-0.13458	0.99421	0.99429	1	19880	0	-0.13458	2.23703
MEF2BNB-MEF2B	4	0.0058217	0.020134	0.768435	522	4	-0.1055	0.99418	0.99426	1	19879	0	-0.1055	2.23495
MASTL	4	0.0058558	0.020258	0.769886	523	3	-0.19378	0.96718	0.96721	1	19207	0	-0.19378	2.23241
HOXB3	4	0.005867	0.0203	0.769886	524	3	-0.16935	0.48045	0.56328	1	11079	1	-0.16935	2.23158
NEURL4	4	0.0058717	0.020316	0.769886	525	2	-0.077735	0.95645	0.95651	1	18951	0	-0.077735	2.23124
RBPMS	4	0.0058727	0.020325	0.769886	526	4	-0.15297	0.99413	0.9942	1	19877	0	-0.15297	2.23116
GATAD2A	4	0.005884	0.020363	0.769886	527	3	-0.15914	0.76459	0.76425	1	15116	1	-0.15914	2.23033
GLRX5	4	0.005918	0.020481	0.772379	528	3	-0.19116	0.9833	0.98338	1	19576	0	-0.19116	2.22783
EIF2B5	4	0.0059258	0.020506	0.772379	529	2	-0.17324	0.88618	0.88583	1	17521	0	-0.17324	2.22725
GTF2IRD1	4	0.0059618	0.020616	0.775057	530	4	-0.15528	0.99404	0.99412	1	19874	0	-0.15528	2.22462
PNPLA8	4	0.005975	0.020654	0.775057	531	3	-0.24592	0.93802	0.93806	1	18572	0	-0.24592	2.22366
ZNF695	4	0.0060181	0.020784	0.7785	532	3	-0.18858	0.98531	0.98538	1	19632	0	-0.18858	2.22054
C5orf42	4	0.0060591	0.020926	0.781728	533	4	-0.11173	0.99394	0.99401	1	19872	0	-0.11173	2.21759
C11orf74	4	0.0060651	0.020948	0.781728	534	3	-0.23355	0.95289	0.95294	1	18878	0	-0.23355	2.21716
CARNS1	4	0.0061054	0.021087	0.785451	535	4	-0.11875	0.99389	0.99396	1	19871	0	-0.11875	2.21429
PMPCB	4	0.0061425	0.021205	0.788392	536	3	-0.15965	0.96604	0.96609	1	19181	0	-0.15965	2.21165
IL27RA	4	0.0061657	0.021272	0.789421	537	4	-0.2197	0.99383	0.99389	1	19869	0	-0.2197	2.21002
IL17RA	4	0.0062183	0.021437	0.79118	538	4	-0.12279	0.99378	0.99384	1	19868	0	-0.12279	2.20633
MSI2	4	0.0062185	0.021437	0.79118	539	4	-0.1155	0.99213	0.9922	1	19827	0	-0.1155	2.20631
BAHD1	4	0.0062724	0.021599	0.795697	540	3	-0.2082	0.9817	0.98181	1	19548	0	-0.2082	2.20257
FLJ45513	4	0.0063275	0.02178	0.799406	542	4	-0.10248	0.99367	0.99374	1	19865	0	-0.10248	2.19877
NPTX2	4	0.0063275	0.021779	0.799406	541	3	-0.2819	0.91755	0.91746	1	18154	0	-0.2819	2.19877
OR10V1	4	0.0063444	0.021839	0.799684	543	1	-0.3042	0.74599	0.74682	1	14769	0	-0.3042	2.19761
MDC1	4	0.0063673	0.021917	0.799684	544	3	-0.20427	0.8144	0.81405	1	16123	0	-0.20427	2.19604
PKN3	4	0.0063928	0.022003	0.799684	545	3	-0.14292	0.80232	0.80198	1	15868	0	-0.14292	2.19431
TIMM17A	4	0.0063941	0.022006	0.799684	546	4	-0.12029	0.99361	0.99367	1	19862	0	-0.12029	2.19422
BIRC8	4	0.0063952	0.022012	0.799684	547	3	-0.16293	0.9627	0.96276	1	19103	0	-0.16293	2.19415
DDX17	4	0.0063977	0.022026	0.799684	548	2	-0.14286	0.85974	0.85959	1	16993	0	-0.14286	2.19398
BUD31	4	0.0064117	0.022072	0.79992	549	4	-0.15856	0.99359	0.99365	1	19861	0	-0.15856	2.19303
CASP2	4	0.006456	0.02221	0.800825	550	2	-0.073125	0.89986	0.89963	1	17802	0	-0.073125	2.19004
NEDD9	4	0.006489	0.022321	0.800825	551	4	-0.13071	0.99351	0.99358	1	19860	0	-0.13071	2.18782
CRK	4	0.006491	0.022327	0.800825	552	2	-0.13151	0.72538	0.72832	1	14393	1	-0.13151	2.18769
ARF4	4	0.0065013	0.022356	0.800825	553	3	-0.21031	0.3769	0.51116	1	10028	1	-0.21031	2.187
LMO2	4	0.0065054	0.022367	0.800825	554	4	-0.13585	0.993	0.99308	1	19849	0	-0.13585	2.18673
PDE7A	4	0.0065133	0.022401	0.800825	555	4	-0.15249	0.99349	0.99356	1	19859	0	-0.15249	2.1862
AMACR	4	0.0065164	0.022413	0.800825	556	3	-0.16132	0.5831	0.62288	1	12268	1	-0.16132	2.18599
TRMU	4	0.0065245	0.022444	0.800825	557	2	-0.096701	0.19624	0.3171	0.99733	6230	1	-0.096701	2.18545
LAMTOR2	4	0.0065426	0.022498	0.800825	558	3	-0.09784	0.62171	0.64847	1	12773	1	-0.09784	2.18425
FOXP4	4	0.0065879	0.022639	0.800825	559	4	-0.11227	0.99341	0.99348	1	19858	0	-0.11227	2.18125
VKORC1L1	4	0.0065883	0.02264	0.800825	560	2	-0.18824	0.83309	0.8329	1	16475	0	-0.18824	2.18123
HIPK3	4	0.0065891	0.022642	0.800825	561	4	-0.16827	0.99341	0.99348	1	19857	0	-0.16827	2.18117
ZC3HAV1L	4	0.0065932	0.022657	0.800825	562	2	-0.14142	0.97665	0.97675	1	19432	0	-0.14142	2.1809
POU6F2	4	0.0066023	0.022693	0.800825	563	4	-0.10614	0.9934	0.99347	1	19856	0	-0.10614	2.1803
PLVAP	4	0.0066031	0.022694	0.800825	564	2	-0.16042	0.96918	0.96919	1	19254	0	-0.16042	2.18025
LRRC73	4	0.0066137	0.022735	0.800862	565	3	-0.18343	0.96534	0.96539	1	19153	0	-0.18343	2.17956
VPREB1	4	0.0066327	0.022789	0.800866	566	3	-0.14227	0.95188	0.95192	1	18859	0	-0.14227	2.17831
SEC14L2	4	0.0066403	0.022815	0.800866	567	4	-0.17135	0.99336	0.99343	1	19854	0	-0.17135	2.17781
CCR5	4	0.0066831	0.02294	0.802522	568	3	-0.18854	0.25694	0.38534	1	7554	1	-0.18854	2.17502
IER3	4	0.0066941	0.022982	0.802522	569	4	-0.089026	0.99331	0.99338	1	19853	0	-0.089026	2.17431
TMEM138	4	0.0067427	0.023149	0.806648	570	3	-0.20193	0.85008	0.84986	1	16811	0	-0.20193	2.17117
BDP1	4	0.0067519	0.02318	0.806648	571	4	-0.10049	0.99325	0.99332	1	19852	0	-0.10049	2.17057
FAM111B	4	0.0067816	0.023275	0.807144	572	2	-0.065784	0.18893	0.30873	0.99733	6055	2	-0.065784	2.16867
FBXO32	4	0.0068006	0.023331	0.807698	573	2	-0.091757	0.58551	0.62444	1	12290	1	-0.091757	2.16745
TRUB2	4	0.0068796	0.023576	0.814799	574	3	-0.28463	0.97383	0.97388	1	19367	0	-0.28463	2.16244
MRPL41	4	0.0068968	0.023637	0.814992	575	3	-0.20007	0.95603	0.95607	1	18941	0	-0.20007	2.16135
ELN	4	0.0069037	0.023663	0.814992	576	3	-0.15568	0.92302	0.92296	1	18265	0	-0.15568	2.16092
Non-TargetingControl_889	1	0.0069152	0.0068759	0.478554	577	1	-0.20561	0.99308	0.99308	1	19851	0	-0.20561	2.1602
LIPT2	4	0.0069245	0.023734	0.816036	578	2	-0.18498	0.89397	0.89369	1	17665	0	-0.18498	2.15961
TM7SF3	4	0.0069701	0.023879	0.8183	579	4	-0.11342	0.99303	0.99311	1	19850	0	-0.11342	2.15676
HIST1H2BN	4	0.0069775	0.023897	0.8183	580	3	-0.14143	0.81558	0.81524	1	16139	0	-0.14143	2.1563
OSBPL5	4	0.0069951	0.023962	0.8183	581	3	-0.19153	0.89126	0.89096	1	17607	0	-0.19153	2.15521
ITIH4	4	0.0069993	0.023977	0.8183	582	3	-0.16971	0.95741	0.95751	1	18978	0	-0.16971	2.15495
GFER	4	0.0070069	0.024003	0.8183	583	3	-0.38888	0.88662	0.88626	1	17532	0	-0.38888	2.15447
PDZD8	4	0.0070671	0.024204	0.819899	584	3	-0.14571	0.97919	0.97931	1	19494	0	-0.14571	2.15076
VAMP7	4	0.0070692	0.024209	0.819899	585	3	-0.15014	0.89425	0.89398	1	17670	0	-0.15014	2.15063
E2F7	4	0.0071096	0.024339	0.819899	586	3	-0.1238	0.95958	0.95968	1	19033	0	-0.1238	2.14815
RPL37A	4	0.0071096	0.02434	0.819899	587	3	-0.26081	0.9358	0.9358	1	18527	0	-0.26081	2.14815
MSANTD4	4	0.0071099	0.02434	0.819899	588	4	-0.18463	0.99289	0.99297	1	19847	0	-0.18463	2.14814
PGBD4	4	0.0071147	0.024356	0.819899	589	2	0.0092166	0.16936	0.28662	0.99733	5619	2	0.0092166	2.14784
EFCAB13	4	0.0071379	0.024433	0.819899	590	1	-0.26077	0.69182	0.70024	1	13807	0	-0.26077	2.14643
PFN2	4	0.0071824	0.024586	0.819899	591	3	-0.15898	0.47564	0.56075	1	11038	1	-0.15898	2.14373
CLDN4	4	0.0071992	0.024637	0.819899	592	4	-0.10938	0.9928	0.99288	1	19845	0	-0.10938	2.14272
VIL1	4	0.0072114	0.024673	0.819899	593	4	-0.13136	0.9917	0.99178	1	19812	0	-0.13136	2.14198
STKLD1	4	0.0072132	0.024678	0.819899	594	3	-0.13237	0.97577	0.97589	1	19414	0	-0.13237	2.14187
AP5Z1	4	0.0072429	0.024772	0.819899	595	2	-0.091248	0.89834	0.89813	1	17766	0	-0.091248	2.14009
MPI	4	0.0072532	0.024805	0.819899	596	2	-0.15207	0.90051	0.90031	1	17818	0	-0.15207	2.13947
ENTPD3	4	0.0072729	0.024865	0.819899	597	3	-0.25652	0.93805	0.93809	1	18573	0	-0.25652	2.13829
ERCC4	4	0.0072837	0.024902	0.819899	598	3	-0.1938	0.97641	0.97653	1	19426	0	-0.1938	2.13765
RGS14	4	0.0073099	0.024982	0.819899	599	2	-0.03734	0.09012	0.19629	0.993515	3840	2	-0.03734	2.13609
SLC28A3	4	0.0073151	0.024997	0.819899	600	3	-0.10524	0.97103	0.97104	1	19299	0	-0.10524	2.13578
CELF5	4	0.0073669	0.025161	0.819899	601	2	-0.076915	0.18455	0.30381	0.99733	5961	2	-0.076915	2.13272
NR5A1	4	0.0073679	0.025163	0.819899	602	3	-0.064529	0.78405	0.78361	1	15499	0	-0.064529	2.13266
UBE2QL1	4	0.0073728	0.025179	0.819899	603	3	-0.12407	0.99056	0.99064	1	19787	0	-0.12407	2.13237
SPDYE1	4	0.0073981	0.025251	0.819899	604	3	-0.13734	0.37057	0.50818	1	9955	1	-0.13734	2.13088
ITM2B	4	0.0074194	0.025329	0.819899	605	3	-0.12285	0.2641	0.39337	1	7720	1	-0.12285	2.12963
SDHB	4	0.0074241	0.025343	0.819899	606	3	-0.23581	0.23424	0.35988	1	7074	1	-0.23581	2.12936
HIST1H2AE	4	0.0074353	0.025386	0.819899	607	4	-0.21305	0.99256	0.99265	1	19842	0	-0.21305	2.1287
ABCA2	4	0.0074524	0.025442	0.819899	608	4	-0.42724	0.99255	0.99264	1	19841	0	-0.42724	2.1277
WNT16	4	0.0074561	0.025452	0.819899	609	3	-0.13734	0.58318	0.62293	1	12270	1	-0.13734	2.12749
NAPEPLD	4	0.0074602	0.025468	0.819899	610	4	-0.10065	0.99254	0.99263	1	19840	0	-0.10065	2.12725
RNASEH2B	4	0.007471	0.025501	0.819899	611	2	-0.072742	0.87023	0.86991	1	17197	0	-0.072742	2.12662
RIOK3	4	0.0075182	0.025654	0.819899	612	3	-0.1706	0.8916	0.89129	1	17616	0	-0.1706	2.12389
VWA2	4	0.0075244	0.025669	0.819899	613	3	-0.21139	0.60958	0.64017	1	12609	1	-0.21139	2.12353
SCAMP4	4	0.0075391	0.025716	0.819899	614	3	-0.17663	0.98926	0.98934	1	19743	0	-0.17663	2.12268
AIFM1	4	0.0075415	0.025721	0.819899	615	4	-0.201	0.99246	0.99254	1	19839	0	-0.201	2.12254
IFT22	4	0.0075421	0.025724	0.819899	616	3	-0.14083	0.48789	0.56729	1	11158	1	-0.14083	2.12251
MOBP	4	0.0075549	0.025766	0.819899	617	2	-0.1456	0.25945	0.38816	1	7603	1	-0.1456	2.12177
NOTCH1	4	0.0076132	0.025963	0.819899	618	3	-0.1729	0.81007	0.80975	1	16035	0	-0.1729	2.11843
NPC1	4	0.0076148	0.025966	0.819899	619	4	-0.1718	0.99239	0.99247	1	19838	0	-0.1718	2.11834
PTCD3	4	0.0076199	0.02598	0.819899	620	3	-0.15259	0.92521	0.92512	1	18306	0	-0.15259	2.11805
GSTM1	4	0.0076256	0.026005	0.819899	621	2	-0.065882	0.43475	0.53944	1	10606	1	-0.065882	2.11773
PTGES2	4	0.0076409	0.026045	0.819899	622	4	-0.25954	0.99236	0.99244	1	19837	0	-0.25954	2.11686
FGF20	4	0.0076476	0.02607	0.819899	623	4	-0.09257	0.99235	0.99244	1	19836	0	-0.09257	2.11647
MCOLN1	4	0.0076576	0.026106	0.819899	624	4	-0.17453	0.99234	0.99242	1	19835	0	-0.17453	2.11591
TRIM3	4	0.0076772	0.026173	0.819899	625	3	-0.18725	0.93436	0.93433	1	18497	0	-0.18725	2.1148
GATAD2B	4	0.0076865	0.026201	0.819899	626	4	-0.18817	0.99231	0.99239	1	19834	0	-0.18817	2.11427
FAM129B	4	0.0076919	0.02622	0.819899	627	4	-0.11096	0.99231	0.99238	1	19833	0	-0.11096	2.11397
CRYBB2	4	0.007715	0.026294	0.819899	628	3	-0.1752	0.87489	0.87454	1	17286	0	-0.1752	2.11266
HOXA5	4	0.0077189	0.026307	0.819899	629	4	-0.18646	0.99228	0.99235	1	19832	0	-0.18646	2.11244
FAM96B	4	0.0077287	0.026346	0.819899	630	2	-0.23932	0.72029	0.72386	1	14294	1	-0.23932	2.11189
OCM2	4	0.0077431	0.026398	0.819899	631	3	-0.2183	0.96597	0.96602	1	19180	0	-0.2183	2.11109
GUSB	4	0.0077499	0.026418	0.819899	632	3	-0.16142	0.89631	0.89612	1	17720	0	-0.16142	2.1107
GPR158	4	0.0077637	0.026458	0.819899	633	3	-0.20575	0.97659	0.97671	1	19431	0	-0.20575	2.10993
GALNT5	4	0.0077689	0.026475	0.819899	634	4	-0.16567	0.99223	0.9923	1	19831	0	-0.16567	2.10964
P3H2	4	0.0077803	0.026513	0.819899	635	1	0.069671	0.31202	0.44729	1	8774	2	0.069671	2.109
IPCEF1	4	0.007785	0.026526	0.819899	636	3	-0.21874	0.48657	0.56658	1	11143	1	-0.21874	2.10874
ZNF223	4	0.007788	0.026538	0.819899	637	4	-0.13826	0.99221	0.99229	1	19830	0	-0.13826	2.10857
SGPP1	4	0.0078199	0.026642	0.819899	638	4	-0.10251	0.99218	0.99226	1	19829	0	-0.10251	2.1068
FBXO7	4	0.0078267	0.02667	0.819899	639	3	-0.15009	0.98605	0.98613	1	19651	0	-0.15009	2.10642
ZRANB2	4	0.0078318	0.026682	0.819899	640	2	-0.024088	0.38756	0.51624	1	10140	1	-0.024088	2.10614
NPSR1	4	0.007833	0.026686	0.819899	641	3	-0.15923	0.85294	0.85274	1	16865	0	-0.15923	2.10607
DLX6	4	0.0078514	0.026751	0.819899	642	4	-0.14316	0.99215	0.99222	1	19828	0	-0.14316	2.10505
TCTE1	4	0.0078608	0.026784	0.819899	643	3	-0.12422	0.86163	0.86148	1	17030	0	-0.12422	2.10453
DOLPP1	4	0.0078758	0.026831	0.819899	644	3	-0.19169	0.90445	0.90425	1	17898	0	-0.19169	2.10371
GTF2IRD2B	4	0.0078834	0.026856	0.819899	645	3	-0.1109	0.88834	0.88801	1	17560	0	-0.1109	2.10329
ADAM9	4	0.0079241	0.026989	0.819899	646	4	-0.14819	0.99208	0.99215	1	19826	0	-0.14819	2.10105
PHF14	4	0.0079349	0.027025	0.819899	647	2	-0.1083	0.6991	0.70617	1	13928	1	-0.1083	2.10046
ANKRD12	4	0.0079689	0.027131	0.819899	648	4	-0.091182	0.99203	0.9921	1	19825	0	-0.091182	2.0986
MTG2	4	0.0079796	0.027165	0.819899	649	3	-0.16638	0.81178	0.81147	1	16070	0	-0.16638	2.09802
GRAP2	4	0.0079806	0.02717	0.819899	650	2	-0.046361	0.31704	0.45289	1	8891	2	-0.046361	2.09796
ZNF554	4	0.0079842	0.027181	0.819899	651	3	-0.14686	0.95012	0.95013	1	18828	0	-0.14686	2.09777
PTPDC1	4	0.0079848	0.027185	0.819899	652	4	-0.22385	0.99202	0.99208	1	19823	0	-0.22385	2.09774
TINAG	4	0.0079864	0.027192	0.819899	653	1	0.0052573	0.31159	0.44682	1	8768	1	0.0052573	2.09765
TPK1	4	0.0080077	0.02726	0.819899	654	4	-0.10911	0.99199	0.99206	1	19822	0	-0.10911	2.09649
FLNC	4	0.008013	0.027279	0.819899	655	2	-0.089102	0.64029	0.66151	1	13021	1	-0.089102	2.0962
HORMAD2	4	0.0080334	0.027338	0.819899	656	4	-0.23322	0.99197	0.99204	1	19821	0	-0.23322	2.0951
CRMP1	4	0.008038	0.027351	0.819899	657	2	0.088957	0.0018276	0.0065363	0.756855	171	2	0.088957	2.09485
CFAP69	4	0.0080602	0.027425	0.819899	658	3	-0.1516	0.96616	0.96621	1	19183	0	-0.1516	2.09365
ZNF174	4	0.0080694	0.027448	0.819899	659	3	-0.22757	0.98682	0.98692	1	19678	0	-0.22757	2.09316
ZNF398	4	0.0080764	0.02747	0.819899	660	3	-0.19823	0.97678	0.97689	1	19437	0	-0.19823	2.09278
DDX31	4	0.008077	0.027472	0.819899	661	2	-0.21638	0.83664	0.83636	1	16548	0	-0.21638	2.09275
EIF5	4	0.0080871	0.027509	0.819899	663	4	-0.16513	0.99191	0.99199	1	19820	0	-0.16513	2.09221
GTF3C4	4	0.0080871	0.027509	0.819899	662	4	-0.14744	0.99191	0.99199	1	19819	0	-0.14744	2.09221
SLC25A21	4	0.0081159	0.027588	0.819899	664	2	-0.10999	0.38124	0.51322	1	10066	1	-0.10999	2.09066
MRPL17	4	0.0081193	0.027598	0.819899	665	4	-0.13822	0.99188	0.99196	1	19818	0	-0.13822	2.09048
KDM6B	4	0.0081485	0.027688	0.819899	666	2	-0.12269	0.78284	0.78242	1	15480	0	-0.12269	2.08892
UBE2E3	4	0.0081664	0.027747	0.819899	667	4	-0.14134	0.99183	0.99191	1	19816	0	-0.14134	2.08797
PPDPF	4	0.0081699	0.027758	0.819899	668	4	-0.1247	0.99183	0.99191	1	19815	0	-0.1247	2.08778
SLC35B4	4	0.0081703	0.027759	0.819899	669	2	-0.083512	0.74268	0.74375	1	14708	1	-0.083512	2.08776
RAB15	4	0.0081763	0.02778	0.819899	670	4	-0.15435	0.99182	0.9919	1	19814	0	-0.15435	2.08744
SPDYE2	4	0.0081926	0.027833	0.819899	671	3	-0.18123	0.98522	0.9853	1	19630	0	-0.18123	2.08658
ATP6V1C2	4	0.0081974	0.027855	0.819899	672	4	-0.1049	0.9918	0.99188	1	19813	0	-0.1049	2.08632
MB21D1	4	0.008214	0.027914	0.819899	673	2	-0.059966	0.27531	0.40601	1	7988	2	-0.059966	2.08545
SLC39A12	4	0.0082242	0.027948	0.819899	674	3	-0.12911	0.98534	0.98541	1	19634	0	-0.12911	2.08491
DCP2	4	0.0082288	0.027963	0.819899	675	3	-0.1804	0.89156	0.89125	1	17613	0	-0.1804	2.08466
GRAMD4	4	0.0082687	0.028099	0.821473	676	3	-0.16937	0.055203	0.12879	0.984341	2542	1	-0.16937	2.08256
MZT2B	4	0.0082828	0.028154	0.821904	677	3	-0.25932	0.9882	0.98828	1	19711	0	-0.25932	2.08182
BLOC1S5	4	0.0083401	0.028338	0.824164	678	3	-0.15282	0.97325	0.97328	1	19351	0	-0.15282	2.07883
RELN	4	0.0083405	0.028339	0.824164	679	3	-0.13364	0.4315	0.53783	1	10566	1	-0.13364	2.07881
HS6ST1	4	0.0083472	0.028354	0.824164	680	3	-0.12465	0.49752	0.57254	1	11257	1	-0.12465	2.07846
FGFR1OP	4	0.0083642	0.028415	0.824718	681	3	-0.12936	0.40876	0.5265	1	10362	1	-0.12936	2.07758
AGFG2	4	0.0083934	0.028503	0.825678	682	4	-0.067417	0.99161	0.9917	1	19811	0	-0.067417	2.07606
CLEC4D	4	0.0084008	0.02853	0.825678	683	2	-0.13188	0.75531	0.7555	1	14941	1	-0.13188	2.07568
RQCD1	4	0.0084604	0.028714	0.826935	684	3	-0.24989	0.92937	0.92925	1	18393	0	-0.24989	2.07261
CBX7	4	0.0084616	0.02872	0.826935	685	2	-0.11707	0.73541	0.73714	1	14581	1	-0.11707	2.07255
PHLPP1	4	0.0084626	0.028722	0.826935	686	4	-0.11928	0.99154	0.99164	1	19809	0	-0.11928	2.0725
C7orf65	4	0.0085017	0.028848	0.826935	687	2	-0.089116	0.96753	0.96759	1	19218	0	-0.089116	2.07049
RNF6	4	0.008525	0.028922	0.826935	688	4	-0.12646	0.99147	0.99157	1	19808	0	-0.12646	2.06931
SLC25A46	4	0.0085338	0.02895	0.826935	689	2	-0.079938	0.92291	0.92284	1	18261	0	-0.079938	2.06886
ALG11	4	0.0085394	0.028968	0.826935	690	2	-0.30976	0.96875	0.96877	1	19246	0	-0.30976	2.06857
TMEM211	4	0.0085432	0.028981	0.826935	691	4	-0.15462	0.99146	0.99155	1	19807	0	-0.15462	2.06838
ZNF735	4	0.0085532	0.029016	0.826935	692	1	0.062014	0.16639	0.28326	0.99733	5553	1	0.062014	2.06787
GYPC	4	0.0085692	0.029077	0.826935	693	3	-0.11762	0.075166	0.16807	0.986062	3319	1	-0.11762	2.06706
TPM2	4	0.0085885	0.029142	0.826935	694	3	-0.22078	0.27625	0.40706	1	8011	1	-0.22078	2.06608
DEF6	4	0.0085951	0.029158	0.826935	695	3	-0.19061	0.8972	0.89699	1	17743	0	-0.19061	2.06575
HIST1H2BH	4	0.0086024	0.029184	0.826935	696	4	-0.10836	0.9914	0.99148	1	19806	0	-0.10836	2.06538
NTF4	4	0.0086047	0.02919	0.826935	697	3	-0.16371	0.98613	0.98622	1	19652	0	-0.16371	2.06526
RPL29	4	0.0086622	0.029378	0.830536	698	2	-0.13165	0.2049	0.32684	0.998813	6426	1	-0.13165	2.06237
MMD2	4	0.0086681	0.0294	0.830536	699	3	-0.1526	0.83813	0.83784	1	16580	0	-0.1526	2.06208
OR51A7	4	0.0087078	0.02953	0.831939	700	2	-0.10579	0.12141	0.23228	0.993845	4553	1	-0.10579	2.06009
TSPAN5	4	0.0087172	0.029566	0.831939	701	4	-0.14713	0.99128	0.99136	1	19803	0	-0.14713	2.05962
TKFC	4	0.0087201	0.029573	0.831939	702	4	-0.12554	0.99128	0.99135	1	19802	0	-0.12554	2.05948
AIMP2	4	0.0087593	0.029703	0.833791	703	3	-0.22394	0.93782	0.93787	1	18569	0	-0.22394	2.05753
TRIM15	4	0.0087799	0.02978	0.833791	704	3	-0.13582	0.86303	0.86287	1	17057	0	-0.13582	2.05651
PTHLH	4	0.0087921	0.029818	0.833791	705	3	-0.34794	0.98964	0.9897	1	19759	0	-0.34794	2.05591
MEPCE	4	0.0088107	0.029865	0.833791	706	4	-0.26656	0.99119	0.99126	1	19801	0	-0.26656	2.05499
CYP2E1	4	0.0088142	0.029875	0.833791	707	2	-0.2029	0.88945	0.8891	1	17578	0	-0.2029	2.05482
RAB2A	4	0.0088167	0.029888	0.833791	708	4	-0.15079	0.99118	0.99125	1	19800	0	-0.15079	2.05469
NYAP1	4	0.0088497	0.03	0.835763	709	3	-0.21063	0.81716	0.81682	1	16166	0	-0.21063	2.05307
PTN	4	0.0088705	0.030059	0.836237	710	4	-0.075547	0.99113	0.9912	1	19799	0	-0.075547	2.05205
LCN1	4	0.0089138	0.030193	0.836728	711	2	-0.10089	0.66491	0.67942	1	13379	1	-0.10089	2.04994
PDE4D	4	0.0089346	0.030256	0.836728	712	3	-0.17455	0.63027	0.6544	1	12891	1	-0.17455	2.04892
KEL	4	0.0089616	0.030335	0.836728	713	2	-0.14294	0.17693	0.29522	0.99733	5784	1	-0.14294	2.04761
PREP	4	0.0089787	0.030389	0.836728	714	2	-0.17703	0.71639	0.72049	1	14230	1	-0.17703	2.04679
AMD1	4	0.0089834	0.030401	0.836728	715	4	-0.16761	0.99102	0.9911	1	19798	0	-0.16761	2.04656
SV2C	4	0.0090168	0.0305	0.836728	716	1	-0.04886	0.86953	0.8692	1	17185	0	-0.04886	2.04495
TSTD2	4	0.0090335	0.030562	0.836728	717	4	-0.068394	0.99097	0.99106	1	19797	0	-0.068394	2.04414
TMEM248	4	0.0090387	0.030572	0.836728	718	2	-0.2025	0.2068	0.32896	0.998835	6475	1	-0.2025	2.04389
MRPL33	4	0.0090418	0.030582	0.836728	719	4	-0.21354	0.99096	0.99105	1	19795	0	-0.21354	2.04375
OSBPL3	4	0.0090448	0.03059	0.836728	720	3	-0.1925	0.59783	0.63246	1	12454	1	-0.1925	2.0436
ATG4D	4	0.0090517	0.030615	0.836728	721	4	-0.17268	0.99095	0.99104	1	19794	0	-0.17268	2.04327
FASTK	4	0.0090587	0.030643	0.836728	722	2	-0.070553	0.38851	0.51669	1	10149	1	-0.070553	2.04293
UBAP2L	4	0.0090635	0.030659	0.836728	723	3	-0.16359	0.97654	0.97666	1	19429	0	-0.16359	2.0427
HELT	4	0.0091134	0.030809	0.837556	724	3	-0.1378	0.76158	0.76145	1	15061	1	-0.1378	2.04032
WBP1L	4	0.0091198	0.03083	0.837556	725	2	-0.034339	0.78082	0.78036	1	15431	0	-0.034339	2.04001
ARID3C	4	0.0091271	0.030854	0.837556	726	3	-0.18581	0.89369	0.89339	1	17660	0	-0.18581	2.03967
BCL10	4	0.0091275	0.030856	0.837556	727	2	-0.131	0.79206	0.79162	1	15658	0	-0.131	2.03965
MRPS25	4	0.0091434	0.030909	0.837875	728	4	-0.15612	0.99086	0.99095	1	19793	0	-0.15612	2.03889
LGI3	4	0.0091756	0.031001	0.839232	729	4	-0.15964	0.99082	0.99092	1	19791	0	-0.15964	2.03737
CXorf51A	4	0.0092465	0.031224	0.841788	730	4	-0.076729	0.99075	0.99085	1	19790	0	-0.076729	2.03402
B4GALT1	4	0.0092515	0.03124	0.841788	731	3	-0.22527	0.68049	0.6913	1	13629	1	-0.22527	2.03379
EPC2	4	0.0092742	0.031302	0.841788	732	3	-0.1224	0.92253	0.92245	1	18255	0	-0.1224	2.03272
EPSTI1	4	0.0093084	0.031378	0.841788	733	3	-0.26555	0.90855	0.9084	1	17984	0	-0.26555	2.03112
KIAA0368	4	0.0093257	0.03142	0.841788	734	2	-0.12762	0.78834	0.78795	1	15583	0	-0.12762	2.03032
CDNF	4	0.0093391	0.031449	0.841788	735	2	-0.32468	0.83114	0.83094	1	16440	0	-0.32468	2.02969
HMCN2	4	0.0093452	0.031464	0.841788	736	3	-0.1342	0.88925	0.88889	1	17577	0	-0.1342	2.02941
ROCK2	4	0.0093469	0.031472	0.841788	737	2	-0.14913	0.075997	0.16968	0.986062	3346	2	-0.14913	2.02933
LSM1	4	0.0094388	0.031694	0.8466	738	2	-0.33069	0.63761	0.65951	1	12985	1	-0.33069	2.02508
TMEM261	4	0.0094676	0.031761	0.847277	739	3	-0.21191	0.55106	0.60324	1	11889	1	-0.21191	2.02376
EGFR	4	0.0095807	0.032019	0.851936	740	3	-0.17856	0.58834	0.62628	1	12330	1	-0.17856	2.0186
ACOT6	4	0.0095831	0.032022	0.851936	741	2	-0.048575	0.48022	0.56316	1	11076	1	-0.048575	2.01849
NAMPT	4	0.0096052	0.032063	0.851936	742	3	-0.21513	0.44582	0.54502	1	10721	1	-0.21513	2.01749
TSEN2	4	0.0096861	0.032246	0.853915	743	3	-0.099562	0.81905	0.81876	1	16200	0	-0.099562	2.01385
KLK10	4	0.0097155	0.032311	0.853915	744	3	-0.15077	0.899	0.89877	1	17779	0	-0.15077	2.01253
TNFRSF1B	4	0.0097467	0.032381	0.853915	745	3	-0.13671	0.95879	0.95889	1	19012	0	-0.13671	2.01114
OCLN	4	0.0097873	0.032472	0.853915	746	3	-0.25521	0.82395	0.82371	1	16299	0	-0.25521	2.00934
SS18L2	4	0.009789	0.032475	0.853915	747	2	-0.047166	0.90583	0.90565	1	17926	0	-0.047166	2.00926
TCOF1	4	0.009817	0.03253	0.853915	748	2	-0.093708	0.55184	0.60368	1	11896	1	-0.093708	2.00802
LMTK2	4	0.0098331	0.032567	0.853915	749	3	-0.13241	0.67351	0.68595	1	13519	1	-0.13241	2.00731
ZKSCAN8	4	0.0098405	0.032582	0.853915	750	1	0.04191	0.7798	0.77936	1	15410	0	0.04191	2.00698
RABL2B	4	0.0098468	0.032595	0.853915	751	3	-0.14215	0.96726	0.9673	1	19210	0	-0.14215	2.0067
TMEM217	4	0.0098475	0.032597	0.853915	752	3	-0.16659	0.9769	0.97701	1	19439	0	-0.16659	2.00667
KIF24	4	0.0098496	0.032605	0.853915	753	3	-0.15821	0.99015	0.99022	1	19778	0	-0.15821	2.00658
KPNA7	4	0.0098804	0.032671	0.854556	754	3	-0.11827	0.52409	0.58758	1	11572	1	-0.11827	2.00523
FKBP1A	4	0.0099602	0.032852	0.858003	755	2	-0.063303	0.19413	0.31471	0.99733	6175	2	-0.063303	2.00173
GMPPB	4	0.0099949	0.032931	0.858003	756	3	-0.23292	0.98912	0.9892	1	19740	0	-0.23292	2.00022
GNGT1	4	0.010022	0.03299	0.858003	757	3	-0.23271	0.62684	0.65205	1	12842	1	-0.23271	1.99905
FGFR1	4	0.010046	0.03304	0.858003	758	1	0.016125	0.68123	0.6919	1	13642	1	0.016125	1.99801
ZFPM2	4	0.010078	0.033103	0.858003	759	3	-0.11314	0.87508	0.87472	1	17291	0	-0.11314	1.99663
RAPH1	4	0.010086	0.033119	0.858003	760	3	-0.20132	0.27081	0.4009	1	7877	1	-0.20132	1.99628
PERM1	4	0.010098	0.033144	0.858003	761	3	-0.12549	0.98737	0.98745	1	19698	0	-0.12549	1.99576
QSOX1	4	0.010098	0.033144	0.858003	762	1	0.017391	0.36321	0.5045	1	9879	2	0.017391	1.99576
RINT1	4	0.010134	0.03323	0.859115	763	2	0.035173	0.014003	0.041743	0.949002	869	2	0.035173	1.99422
MRPL44	4	0.010201	0.033367	0.861256	764	2	-0.092243	0.91902	0.9189	1	18190	0	-0.092243	1.99136
TOX2	4	0.01028	0.033543	0.861256	765	2	-0.16895	0.83037	0.83012	1	16425	0	-0.16895	1.98801
ZCCHC6	4	0.010292	0.033572	0.861256	766	3	-0.16214	0.9645	0.96459	1	19143	0	-0.16214	1.9875
GYPB	4	0.010341	0.033677	0.861256	768	2	-0.18766	0.81154	0.81123	1	16065	0	-0.18766	1.98544
PACS2	4	0.010341	0.033677	0.861256	767	2	-0.17931	0.57743	0.61934	1	12184	1	-0.17931	1.98544
PRSS56	4	0.010356	0.033715	0.861256	769	3	-0.16697	0.98623	0.98633	1	19657	0	-0.16697	1.98481
RAI1	4	0.010365	0.033738	0.861256	770	3	-0.18942	0.98366	0.98374	1	19587	0	-0.18942	1.98443
MOCS3	4	0.010379	0.033769	0.861256	771	3	-0.23251	0.89485	0.8946	1	17683	0	-0.23251	1.98384
SLC12A9	4	0.010383	0.033779	0.861256	772	3	-0.19476	0.9723	0.97231	1	19324	0	-0.19476	1.98368
VIM	4	0.010405	0.033835	0.861256	773	3	-0.23527	0.054309	0.12702	0.984341	2514	1	-0.23527	1.98276
CRKL	4	0.01042	0.033861	0.861256	774	2	-0.23633	0.90819	0.90804	1	17976	0	-0.23633	1.98213
TNFAIP6	4	0.010446	0.033922	0.861256	775	3	-0.22708	0.86097	0.86082	1	17019	0	-0.22708	1.98105
DGCR14	4	0.010452	0.033939	0.861256	776	3	-0.19355	0.97671	0.97682	1	19434	0	-0.19355	1.9808
DNAJA1	4	0.010489	0.034028	0.861256	777	3	-0.19381	0.84537	0.84512	1	16720	0	-0.19381	1.97927
VPS13B	4	0.010509	0.034065	0.861256	778	2	-0.030324	0.019327	0.053667	0.949002	1100	2	-0.030324	1.97844
NABP1	4	0.010524	0.034101	0.861256	779	3	-0.14045	0.98833	0.98839	1	19714	0	-0.14045	1.97782
FOSL2	4	0.010529	0.034113	0.861256	780	3	-0.26306	0.0012697	0.0045939	0.699193	131	1	-0.26306	1.97761
SEC61B	4	0.010545	0.034148	0.861256	781	3	-0.19311	0.96082	0.96091	1	19061	0	-0.19311	1.97695
LOC100130880	4	0.010561	0.034181	0.861256	782	2	-0.082395	0.88623	0.88588	1	17523	0	-0.082395	1.97629
ZNF880	4	0.010592	0.034251	0.861256	783	3	-0.19941	0.98986	0.98992	1	19767	0	-0.19941	1.97502
UBE2D3	4	0.010612	0.034296	0.861256	784	2	-0.15117	0.96203	0.96209	1	19090	0	-0.15117	1.9742
GPANK1	4	0.010613	0.034298	0.861256	785	3	-0.19649	0.97876	0.9789	1	19487	0	-0.19649	1.97416
SARS2	4	0.010664	0.034419	0.8629	786	1	0.026329	0.82434	0.82412	1	16311	0	0.026329	1.97208
Non-TargetingControl_271	1	0.010674	0.010614	0.584145	787	1	-0.35505	0.98933	0.98935	1	19745	0	-0.35505	1.97167
CCDC167	4	0.010715	0.034548	0.8629	788	1	0.075486	0.21522	0.33851	1	6649	1	0.075486	1.97001
TRMT61A	4	0.010721	0.034561	0.8629	789	2	-0.14013	0.90578	0.9056	1	17924	0	-0.14013	1.96976
FIBIN	4	0.010765	0.034656	0.8629	790	3	-0.25847	0.94002	0.94004	1	18612	0	-0.25847	1.96799
TPST1	4	0.010767	0.03466	0.8629	791	2	-0.010809	0.46271	0.55381	1	10893	1	-0.010809	1.96791
TJAP1	4	0.01078	0.034696	0.8629	792	3	-0.15604	0.95174	0.95178	1	18857	0	-0.15604	1.96738
NAP1L2	4	0.010818	0.034777	0.8629	793	1	-0.019524	0.91422	0.91411	1	18086	0	-0.019524	1.96585
FYCO1	4	0.010837	0.034817	0.8629	794	3	-0.10585	0.62035	0.64754	1	12753	1	-0.10585	1.96509
GNAQ	4	0.010852	0.034849	0.8629	795	3	-0.12547	0.87641	0.87604	1	17327	0	-0.12547	1.96449
BTF3L4	4	0.010862	0.034868	0.8629	796	3	-0.2332	0.62087	0.64789	1	12763	1	-0.2332	1.96409
ABHD16A	4	0.010874	0.034894	0.8629	797	3	-0.10975	0.967	0.96704	1	19203	0	-0.10975	1.96361
TF	4	0.010921	0.03499	0.8629	798	1	0.090872	0.12262	0.23361	0.993845	4575	2	0.090872	1.96174
GPR85	4	0.010923	0.034997	0.8629	799	3	-0.2121	0.14539	0.25948	0.993845	5104	1	-0.2121	1.96166
FREM2	4	0.010949	0.035051	0.8629	800	3	-0.2142	0.89584	0.89562	1	17711	0	-0.2142	1.96063
TFPI2	4	0.01097	0.035103	0.8629	801	2	-0.13336	0.7457	0.74656	1	14765	1	-0.13336	1.95979
XRCC1	4	0.010972	0.035107	0.8629	802	1	-0.014945	0.93043	0.93034	1	18422	0	-0.014945	1.95971
GPR119	4	0.010996	0.035148	0.8629	803	3	-0.20469	0.43368	0.5389	1	10594	1	-0.20469	1.95877
PYCRL	4	0.011008	0.035184	0.8629	804	3	-0.13546	0.59104	0.62798	1	12361	1	-0.13546	1.95829
PHYHD1	4	0.011014	0.035197	0.8629	805	2	-0.10397	0.6653	0.67971	1	13385	1	-0.10397	1.95805
THAP7	4	0.011024	0.035221	0.8629	806	3	-0.20263	0.87869	0.87836	1	17374	0	-0.20263	1.95766
TVP23C	4	0.011049	0.035286	0.863428	807	3	-0.21641	0.9606	0.96067	1	19054	0	-0.21641	1.95668
ABHD14A	4	0.011079	0.035352	0.863767	808	3	-0.11158	0.65608	0.6729	1	13271	1	-0.11158	1.9555
PACS1	4	0.011109	0.035427	0.863767	809	2	-0.14069	0.88095	0.88063	1	17422	0	-0.14069	1.95433
SKIV2L	4	0.011158	0.035535	0.863767	810	3	-0.17406	0.93294	0.93289	1	18473	0	-0.17406	1.95241
TOR4A	4	0.011178	0.035572	0.863767	811	2	-0.098217	0.76965	0.76923	1	15220	1	-0.098217	1.95164
TBC1D22B	4	0.011184	0.035589	0.863767	812	3	-0.13695	0.97426	0.97431	1	19376	0	-0.13695	1.9514
BNIP3	4	0.011197	0.035616	0.863767	813	2	-0.18278	0.95548	0.95553	1	18930	0	-0.18278	1.9509
CYP2D6	4	0.011267	0.035774	0.863767	814	2	-0.053551	0.23322	0.35871	1	7051	2	-0.053551	1.94819
OXTR	4	0.011287	0.035818	0.863767	815	3	-0.12479	0.54797	0.60137	1	11857	1	-0.12479	1.94742
FAM181B	4	0.011313	0.035881	0.863767	816	3	-0.26569	0.26432	0.39363	1	7723	1	-0.26569	1.94642
TBC1D7	4	0.011332	0.035923	0.863767	817	2	-0.075763	0.38048	0.51288	1	10060	1	-0.075763	1.94569
PCOLCE	4	0.011333	0.035924	0.863767	818	3	-0.15803	0.40941	0.52683	1	10372	1	-0.15803	1.94566
YWHAH	4	0.011338	0.035936	0.863767	819	3	-0.25694	0.98866	0.98874	1	19723	0	-0.25694	1.94546
DGAT2L6	4	0.011339	0.035939	0.863767	820	3	-0.15782	0.98265	0.98274	1	19564	0	-0.15782	1.94543
ASPDH	4	0.011356	0.035982	0.863767	821	3	-0.16675	0.59465	0.63037	1	12404	1	-0.16675	1.94477
YPEL1	4	0.011359	0.035987	0.863767	822	3	-0.15241	0.62139	0.64827	1	12770	1	-0.15241	1.94466
MRPL51	4	0.011384	0.03604	0.864012	823	1	0.0041524	0.75806	0.75811	1	14991	1	0.0041524	1.94371
GCGR	4	0.011423	0.036123	0.864798	824	3	-0.16903	0.099229	0.20703	0.993845	4049	1	-0.16903	1.94222
RPLP0	4	0.011455	0.036185	0.864798	825	3	-0.27079	0.42677	0.53543	1	10529	1	-0.27079	1.941
CHD9	4	0.011483	0.036246	0.864798	826	2	-0.053353	0.53627	0.59453	1	11715	1	-0.053353	1.93994
PRR12	4	0.011496	0.036278	0.864798	827	2	-0.069973	0.69446	0.70238	1	13859	1	-0.069973	1.93945
PILRB	4	0.011519	0.036335	0.864798	828	3	-0.25656	0.67	0.68332	1	13462	1	-0.25656	1.93859
KHDRBS3	4	0.011532	0.036362	0.864798	829	3	-0.21892	0.91093	0.91081	1	18031	0	-0.21892	1.9381
GRAMD1A	4	0.011538	0.036374	0.864798	830	3	-0.09055	0.86578	0.86555	1	17112	0	-0.09055	1.93787
UBE2N	4	0.01164	0.036594	0.868409	831	3	-0.24052	0.98339	0.98348	1	19582	0	-0.24052	1.93405
SLC16A11	4	0.011649	0.036612	0.868409	832	3	-0.22789	0.68995	0.69877	1	13786	1	-0.22789	1.93371
DCP1A	4	0.011684	0.036678	0.868462	833	3	-0.15397	0.96372	0.96376	1	19119	0	-0.15397	1.93241
ZNF287	4	0.011692	0.0367	0.868462	834	1	0.069062	0.112	0.22173	0.993845	4334	2	0.069062	1.93211
ATL3	4	0.011744	0.0368	0.869804	835	2	-0.17533	0.61696	0.64521	1	12709	1	-0.17533	1.93018
CCR4	4	0.011795	0.036919	0.871583	836	3	-0.063841	0.58781	0.62591	1	12325	1	-0.063841	1.9283
ANKRD40	4	0.01185	0.037045	0.872663	837	3	-0.15035	0.061547	0.14143	0.984341	2792	1	-0.15035	1.92628
EXT2	4	0.011857	0.037064	0.872663	838	3	-0.17505	0.94079	0.94075	1	18628	0	-0.17505	1.92603
CBFB	4	0.011876	0.037109	0.872663	839	2	-0.13289	0.96988	0.9699	1	19265	0	-0.13289	1.92533
OR2H2	4	0.011897	0.037151	0.872663	840	2	-0.096219	0.91201	0.91192	1	18044	0	-0.096219	1.92456
NKRF	4	0.011942	0.037255	0.872663	841	3	-0.16421	0.87571	0.87536	1	17309	0	-0.16421	1.92292
APC	4	0.011949	0.03727	0.872663	842	2	-0.086779	0.84287	0.84264	1	16671	0	-0.086779	1.92267
FUBP3	4	0.011958	0.037294	0.872663	843	3	-0.17816	0.80522	0.80486	1	15938	0	-0.17816	1.92234
RSPH10B	4	0.011968	0.037312	0.872663	844	3	-0.19705	0.60297	0.63584	1	12523	1	-0.19705	1.92198
MSL2	4	0.01201	0.037408	0.873438	845	3	-0.16107	0.89843	0.89821	1	17768	0	-0.16107	1.92046
GALNT12	4	0.012025	0.037439	0.873438	846	3	-0.17341	0.95729	0.95738	1	18973	0	-0.17341	1.91991
CPA2	4	0.012039	0.037475	0.873438	847	3	-0.18289	0.68899	0.69802	1	13771	1	-0.18289	1.91941
KIAA0391	4	0.012112	0.037619	0.875116	848	3	-0.2726	0.951	0.95103	1	18842	0	-0.2726	1.91678
MUC5AC	4	0.012158	0.037719	0.876083	849	3	-0.12577	0.77129	0.77082	1	15261	1	-0.12577	1.91514
TYW1	4	0.012236	0.037894	0.879075	850	3	-0.15115	0.96193	0.962	1	19086	0	-0.15115	1.91236
NDOR1	4	0.012257	0.037936	0.879075	851	1	0.021967	0.062437	0.14321	0.984341	2828	1	0.021967	1.91162
C15orf61	4	0.012276	0.037979	0.879075	852	2	-0.028003	0.1418	0.25543	0.993845	5019	2	-0.028003	1.91094
TIMM50	4	0.012345	0.038144	0.880363	853	3	-0.17707	0.88879	0.88845	1	17569	0	-0.17707	1.90851
DSE	4	0.012354	0.038168	0.880363	854	3	-0.14922	0.95954	0.95964	1	19032	0	-0.14922	1.90819
IL19	4	0.01236	0.03818	0.880363	855	2	0.012802	0.02332	0.062453	0.949002	1289	2	0.012802	1.90798
ZBTB22	4	0.012388	0.038241	0.880363	856	2	-0.12342	0.89248	0.89217	1	17635	0	-0.12342	1.907
MGLL	4	0.012397	0.038256	0.880363	857	3	-0.18804	0.97032	0.97033	1	19277	0	-0.18804	1.90668
NKX6-3	4	0.012441	0.038364	0.880363	858	2	-0.081891	0.82844	0.8282	1	16395	0	-0.081891	1.90514
NANOS1	4	0.012482	0.038445	0.880363	859	3	-0.090559	0.64817	0.66718	1	13140	1	-0.090559	1.90372
YLPM1	4	0.012514	0.038525	0.880363	860	2	-0.037637	0.94955	0.94957	1	18821	0	-0.037637	1.9026
TUBB	4	0.012521	0.038538	0.880363	861	3	-0.27459	0.64458	0.66461	1	13082	1	-0.27459	1.90236
GTPBP1	4	0.012561	0.038625	0.880363	862	3	-0.13346	0.94467	0.94468	1	18704	0	-0.13346	1.90098
FDFT1	4	0.012577	0.03866	0.880363	863	3	-0.11474	0.95395	0.95402	1	18897	0	-0.11474	1.90042
RGL1	4	0.012617	0.038765	0.880363	864	2	-0.12954	0.73949	0.74081	1	14654	1	-0.12954	1.89904
KIRREL	4	0.012632	0.038796	0.880363	865	3	-0.10306	0.89967	0.89947	1	17797	0	-0.10306	1.89853
UPF2	4	0.012668	0.038872	0.880363	866	2	-0.037285	0.39084	0.5178	1	10170	1	-0.037285	1.89729
IKBKG	4	0.012678	0.038895	0.880363	867	3	-0.24571	0.98592	0.986	1	19648	0	-0.24571	1.89695
ANXA2R	4	0.012684	0.038907	0.880363	868	2	-0.30686	0.81382	0.81349	1	16108	0	-0.30686	1.89674
ZBTB46	4	0.012706	0.038952	0.880363	869	3	-0.1216	0.34803	0.48762	1	9549	1	-0.1216	1.89599
CCDC158	4	0.012719	0.038979	0.880363	870	2	-0.099327	0.79023	0.78982	1	15629	0	-0.099327	1.89555
SERTAD3	4	0.012728	0.039001	0.880363	871	3	-0.25908	0.93304	0.933	1	18477	0	-0.25908	1.89524
MAP3K10	4	0.01274	0.039028	0.880363	872	3	-0.15675	0.95394	0.95401	1	18896	0	-0.15675	1.89483
MRGPRG	4	0.012771	0.039108	0.880363	873	1	0.12097	0.072471	0.16289	0.98562	3213	2	0.12097	1.89378
LDHAL6A	4	0.012775	0.039118	0.880363	874	3	-0.22888	0.31343	0.44886	1	8803	1	-0.22888	1.89364
HEXDC	4	0.012782	0.039129	0.880363	875	2	-0.092162	0.95251	0.95257	1	18871	0	-0.092162	1.8934
AVEN	4	0.012822	0.039213	0.880741	876	2	-0.054508	0.88423	0.88393	1	17493	0	-0.054508	1.89204
AP5B1	4	0.012873	0.039331	0.880777	877	3	-0.20745	0.87184	0.87151	1	17235	0	-0.20745	1.89032
MCPH1	4	0.012873	0.039331	0.880777	878	1	0.035552	0.5076	0.57816	1	11369	1	0.035552	1.89032
EYA2	4	0.012925	0.039462	0.880777	879	3	-0.16855	0.8047	0.80434	1	15930	0	-0.16855	1.88857
SETBP1	4	0.012936	0.03949	0.880777	880	3	-0.16588	0.71197	0.71678	1	14147	1	-0.16588	1.8882
SOX10	4	0.012942	0.039505	0.880777	881	3	-0.10324	0.98658	0.98669	1	19668	0	-0.10324	1.888
SNX10	4	0.012944	0.039509	0.880777	882	3	-0.15809	0.8439	0.84367	1	16693	0	-0.15809	1.88793
MIB1	4	0.012971	0.039571	0.880777	883	2	-0.17109	0.97207	0.97208	1	19317	0	-0.17109	1.88703
KCTD17	4	0.012976	0.039586	0.880777	884	2	-0.09312	0.51701	0.58352	1	11479	1	-0.09312	1.88686
ZNF668	4	0.013027	0.039707	0.881674	885	2	-0.087916	0.17583	0.29397	0.99733	5759	1	-0.087916	1.88516
TRIO	4	0.013046	0.039744	0.881674	886	2	-0.077327	0.34841	0.48803	1	9557	2	-0.077327	1.88452
SLC5A8	4	0.013052	0.039757	0.881674	887	2	0.039029	0.020723	0.056751	0.949002	1163	2	0.039029	1.88432
Non-TargetingControl_904	1	0.013059	0.012971	0.648995	888	1	-0.20379	0.98694	0.98696	1	19680	0	-0.20379	1.88409
C9orf72	4	0.013079	0.039815	0.881979	889	1	-0.029798	0.61085	0.641	1	12627	1	-0.029798	1.88343
CDRT15L2	4	0.013137	0.039944	0.882628	890	3	-0.1563	0.79438	0.79392	1	15711	0	-0.1563	1.8815
DESI1	4	0.01314	0.039952	0.882628	891	3	-0.11195	0.62698	0.65215	1	12845	1	-0.11195	1.8814
SELK	4	0.013151	0.039976	0.882628	892	3	-0.20279	0.67937	0.69044	1	13609	1	-0.20279	1.88104
ICAM5	4	0.013209	0.040105	0.884516	893	2	-0.14861	0.60436	0.63675	1	12542	1	-0.14861	1.87913
PIWIL3	4	0.013271	0.040241	0.88654	894	2	-0.14354	0.8632	0.86304	1	17061	0	-0.14354	1.8771
CDC20B	4	0.013319	0.040352	0.887409	895	2	-0.17324	0.85159	0.85141	1	16836	0	-0.17324	1.87553
PUS7	4	0.013335	0.040388	0.887409	896	3	-0.11486	0.97695	0.97706	1	19441	0	-0.11486	1.87501
ANO5	4	0.013346	0.040413	0.887409	897	2	-0.071585	0.62544	0.65107	1	12821	1	-0.071585	1.87465
ZNF407	4	0.013387	0.040496	0.888266	898	2	-0.14821	0.2306	0.35576	1	7000	1	-0.14821	1.87332
ARPC5L	4	0.013438	0.040618	0.889962	899	3	-0.11867	0.90005	0.89983	1	17808	0	-0.11867	1.87167
NSMAF	4	0.013546	0.040852	0.893656	900	2	-0.1415	0.073894	0.16561	0.98562	3266	1	-0.1415	1.86819
KARS	4	0.013557	0.040875	0.893656	901	3	-0.16258	0.84915	0.84895	1	16793	0	-0.16258	1.86784
RUSC1-AS1	4	0.013583	0.040931	0.89373	902	3	-0.1671	0.27507	0.40575	1	7981	1	-0.1671	1.867
RRAS2	4	0.013642	0.041059	0.89373	903	3	-0.10317	0.8905	0.89016	1	17598	0	-0.10317	1.86512
ALG2	4	0.013643	0.041063	0.89373	904	1	-0.047746	0.44898	0.5467	1	10754	1	-0.047746	1.86509
GPR19	4	0.013664	0.041111	0.89373	905	3	-0.17006	0.71914	0.72288	1	14277	1	-0.17006	1.86442
JAZF1	4	0.013678	0.041147	0.89373	906	3	-0.18564	0.82647	0.82623	1	16352	0	-0.18564	1.86398
BHLHE40	4	0.013695	0.04119	0.89373	907	3	-0.12692	0.58757	0.62577	1	12322	1	-0.12692	1.86344
NOS3	4	0.013706	0.041217	0.89373	908	3	-0.21375	0.97575	0.97587	1	19412	0	-0.21375	1.86309
TACO1	4	0.013712	0.041234	0.89373	909	3	-0.1261	0.71979	0.72344	1	14291	1	-0.1261	1.8629
A1CF	4	0.013809	0.04146	0.89766	910	2	-0.11521	0.86266	0.86249	1	17051	0	-0.11521	1.85984
TUBB8	4	0.0139	0.041649	0.900793	911	2	0.00019834	0.078841	0.17511	0.986482	3455	2	0.00019834	1.85699
UNC5CL	4	0.013937	0.04174	0.901484	912	3	-0.12985	0.9109	0.91078	1	18029	0	-0.12985	1.85583
HMG20A	4	0.013951	0.041771	0.901484	913	2	-0.073999	0.78602	0.7856	1	15537	0	-0.073999	1.85539
RBM20	4	0.014014	0.041922	0.903765	914	3	-0.18546	0.92111	0.92096	1	18231	0	-0.18546	1.85344
ZNF394	4	0.014105	0.042134	0.907377	915	2	-0.042902	0.60007	0.63391	1	12481	1	-0.042902	1.85063
EPS15	4	0.014131	0.042195	0.90772	916	3	-0.12749	0.77344	0.77295	1	15298	0	-0.12749	1.84983
PDIA3	4	0.014156	0.042253	0.907853	917	2	-0.10414	0.1684	0.28556	0.99733	5599	2	-0.10414	1.84906
SF3A2	4	0.014174	0.042292	0.907853	918	2	-0.18589	0.49808	0.57285	1	11263	1	-0.18589	1.84851
CAPRIN1	4	0.014224	0.04241	0.909	919	3	-0.23815	0.97441	0.97445	1	19378	0	-0.23815	1.84698
PSRC1	4	0.014237	0.042441	0.909	920	3	-0.17814	0.96036	0.96044	1	19047	0	-0.17814	1.84658
C21orf2	4	0.014252	0.042481	0.909	921	2	-0.079775	0.79198	0.79154	1	15656	0	-0.079775	1.84612
2023-09-05	4	0.01431	0.042605	0.910696	922	2	-0.11425	0.52196	0.58634	1	11545	1	-0.11425	1.84436
GPR32	4	0.014337	0.04266	0.910902	923	3	-0.10832	0.88035	0.88003	1	17405	0	-0.10832	1.84354
LACC1	4	0.014413	0.042835	0.91318	924	2	-0.10436	0.96958	0.9696	1	19260	0	-0.10436	1.84125
ZSCAN31	4	0.014422	0.04286	0.91318	925	3	-0.22124	0.80891	0.8086	1	16015	0	-0.22124	1.84097
SPEG	4	0.014442	0.042903	0.91318	926	3	-0.20962	0.71525	0.71953	1	14209	1	-0.20962	1.84037
COX6A2	4	0.014479	0.043005	0.91357	927	2	-0.094683	0.83518	0.83493	1	16523	0	-0.094683	1.83926
NEK3	4	0.01449	0.043031	0.91357	928	2	0.00075571	0.12971	0.24166	0.993845	4738	2	0.00075571	1.83893
C8orf58	4	0.014501	0.043058	0.91357	929	3	-0.12936	0.57951	0.62064	1	12213	1	-0.12936	1.8386
ALG8	4	0.014591	0.043253	0.915192	931	3	-0.22933	0.46152	0.5532	1	10881	1	-0.22933	1.83591
DPP7	4	0.014591	0.043253	0.915192	930	3	-0.16818	0.87956	0.87921	1	17391	0	-0.16818	1.83591
FARSA	4	0.014618	0.043308	0.915192	932	2	-0.024089	0.50189	0.575	1	11311	1	-0.024089	1.83511
UQCC2	4	0.014622	0.043316	0.915192	933	2	-0.1454	0.86297	0.86281	1	17056	0	-0.1454	1.83499
PRKX	4	0.01465	0.043389	0.915733	934	2	-0.12845	0.20551	0.32753	0.998813	6442	2	-0.12845	1.83416
LRIT1	4	0.014669	0.043433	0.915733	935	2	-0.14106	0.78702	0.78663	1	15554	0	-0.14106	1.8336
QSOX2	4	0.014693	0.043484	0.915764	936	3	-0.1114	0.98136	0.98146	1	19540	0	-0.1114	1.83289
ZNF629	4	0.014715	0.043525	0.915764	937	2	-0.10214	0.71487	0.71921	1	14200	1	-0.10214	1.83224
CLEC3B	4	0.014737	0.043572	0.91578	938	3	-0.17349	0.98737	0.98745	1	19697	0	-0.17349	1.83159
DCTD	4	0.014772	0.043642	0.916131	939	1	-0.026417	0.94176	0.94177	1	18644	0	-0.026417	1.83056
ZNF800	4	0.014788	0.043679	0.916131	940	3	-0.1213	0.43748	0.54078	1	10629	1	-0.1213	1.83009
E2F5	4	0.014926	0.043993	0.920777	941	2	-0.030305	0.27423	0.40479	1	7957	2	-0.030305	1.82606
PCDHGA5	4	0.01496	0.044069	0.92095	942	3	-0.17263	0.78544	0.78498	1	15522	0	-0.17263	1.82507
C5orf63	4	0.01497	0.044096	0.92095	943	3	-0.16451	0.95797	0.95808	1	18994	0	-0.16451	1.82478
MUC12	4	0.015047	0.044264	0.92095	944	2	-0.20792	0.94345	0.94347	1	18680	0	-0.20792	1.82255
HRNR	4	0.015054	0.044283	0.92095	945	3	-0.12922	0.75099	0.75145	1	14855	1	-0.12922	1.82235
BATF	4	0.015078	0.044349	0.92095	946	3	-0.17766	0.84453	0.8443	1	16705	0	-0.17766	1.82166
ZAN	4	0.015094	0.04438	0.92095	947	2	-0.11606	0.51698	0.5835	1	11478	1	-0.11606	1.8212
PNISR	4	0.015105	0.044398	0.92095	948	2	-0.14055	0.80088	0.80053	1	15845	0	-0.14055	1.82088
PA2G4	4	0.015131	0.044465	0.92095	949	2	-0.20144	0.97456	0.97463	1	19383	0	-0.20144	1.82013
NFKBIE	4	0.015182	0.044569	0.92095	950	1	0.08975	0.17176	0.28936	0.99733	5672	2	0.08975	1.81867
NUDCD2	4	0.015185	0.04458	0.92095	951	3	-0.17035	0.97564	0.97576	1	19409	0	-0.17035	1.81859
ECI2	4	0.015192	0.044596	0.92095	952	2	-0.1308	0.73854	0.73993	1	14632	1	-0.1308	1.81839
XPC	4	0.015192	0.044596	0.92095	953	3	-0.15457	0.10637	0.21529	0.993845	4197	1	-0.15457	1.81839
RALGAPB	4	0.015233	0.044677	0.92167	954	1	-0.0062065	0.79454	0.79408	1	15712	0	-0.0062065	1.81721
RHBDD2	4	0.015286	0.044804	0.923354	955	3	-0.15872	0.95369	0.95376	1	18892	0	-0.15872	1.81571
WDR38	4	0.015336	0.044919	0.92477	956	3	-0.19528	0.79421	0.79376	1	15707	0	-0.19528	1.81429
LCN6	4	0.015387	0.045038	0.926264	957	2	-0.037853	0.88128	0.88097	1	17426	0	-0.037853	1.81285
PARP10	4	0.015438	0.04515	0.927634	958	1	-0.083265	0.54998	0.60258	1	11875	1	-0.083265	1.81141
GPR17	4	0.015476	0.045241	0.927919	959	3	-0.20023	0.98395	0.98402	1	19593	0	-0.20023	1.81034
FAM69B	4	0.015488	0.045271	0.927919	960	3	-0.13637	0.90284	0.90263	1	17867	0	-0.13637	1.81
Non-TargetingControl_754	1	0.015535	0.015438	0.683986	961	1	-0.21307	0.98447	0.9845	1	19608	0	-0.21307	1.80869
PODNL1	4	0.015541	0.045403	0.927919	962	2	0.0081092	0.18283	0.30187	0.99733	5921	2	0.0081092	1.80852
PLAC9	4	0.015554	0.045433	0.927919	963	3	-0.17714	0.97388	0.97392	1	19371	0	-0.17714	1.80816
SHISA8	4	0.015568	0.045469	0.927919	964	3	-0.089836	0.26046	0.38928	1	7630	1	-0.089836	1.80777
NANS	4	0.015569	0.045473	0.927919	965	2	-0.08052	0.3753	0.51044	1	10008	1	-0.08052	1.80774
CRYGN	4	0.015592	0.045514	0.927919	966	2	-0.13067	0.74238	0.74346	1	14702	1	-0.13067	1.8071
DALRD3	4	0.015604	0.045533	0.927919	967	3	-0.1421	0.81051	0.81018	1	16046	0	-0.1421	1.80676
CELF2	4	0.015686	0.045713	0.929168	968	3	-0.13754	0.92864	0.92856	1	18380	0	-0.13754	1.80449
COX7C	4	0.015686	0.045713	0.929168	969	3	-0.15335	0.98977	0.98982	1	19763	0	-0.15335	1.80449
STBD1	4	0.015694	0.045733	0.929168	970	1	-0.036424	0.41638	0.53028	1	10428	1	-0.036424	1.80427
HIPK1	4	0.015738	0.04583	0.92979	971	3	-0.19772	0.82125	0.82102	1	16246	0	-0.19772	1.80305
BHLHA9	4	0.015752	0.045856	0.92979	972	3	-0.14498	0.26944	0.39933	1	7847	1	-0.14498	1.80266
Non-TargetingControl_717	1	0.015755	0.015661	0.685039	973	1	-0.19536	0.98424	0.98427	1	19603	0	-0.19536	1.80258
RAB12	4	0.015791	0.045942	0.929911	974	3	-0.19449	0.29921	0.43286	1	8491	1	-0.19449	1.80159
KIF27	4	0.015797	0.045955	0.929911	975	2	-0.048007	0.77543	0.77493	1	15328	0	-0.048007	1.80143
C22orf23	4	0.01588	0.046142	0.932758	976	2	-0.11766	0.97768	0.97779	1	19457	0	-0.11766	1.79915
MSH5	4	0.015921	0.046241	0.933203	977	2	-0.12047	0.93694	0.93697	1	18552	0	-0.12047	1.79803
CDCA7	4	0.015993	0.046386	0.933203	978	3	-0.24128	0.91013	0.90998	1	18015	0	-0.24128	1.79607
MRPL24	4	0.015996	0.04639	0.933203	979	2	-0.10592	0.35802	0.49872	1	9774	1	-0.10592	1.79599
CHD7	4	0.016002	0.046396	0.933203	980	2	0.045302	0.10959	0.21898	0.993845	4281	2	0.045302	1.79583
CTXN3	4	0.016025	0.046461	0.933576	981	2	-0.041475	0.21734	0.34084	1	6699	2	-0.041475	1.7952
PON3	4	0.016053	0.046534	0.933585	982	2	-0.063149	0.61861	0.64635	1	12735	1	-0.063149	1.79444
CDK20	4	0.016085	0.046604	0.933585	983	3	-0.15869	0.97837	0.97851	1	19478	0	-0.15869	1.79358
HIST1H2BB	4	0.01609	0.046616	0.933585	984	3	-0.1888	0.90091	0.9007	1	17828	0	-0.1888	1.79344
SDE2	4	0.016104	0.046647	0.933585	985	1	0.16012	0.012236	0.037739	0.932424	800	2	0.16012	1.79307
LAMTOR4	4	0.01623	0.046944	0.937895	986	3	-0.17469	0.84751	0.84731	1	16756	0	-0.17469	1.78968
GRK4	4	0.016234	0.046955	0.937895	987	3	-0.12954	0.96542	0.96548	1	19157	0	-0.12954	1.78957
APOL2	4	0.016258	0.047009	0.938025	988	2	-0.12369	0.46229	0.5536	1	10887	1	-0.12369	1.78893
WDR86	4	0.016294	0.047094	0.938304	989	3	-0.27633	0.98371	0.98378	1	19589	0	-0.27633	1.78797
USP17L28	4	0.016318	0.04715	0.938304	990	3	-0.38717	0.81707	0.81673	1	16165	0	-0.38717	1.78733
BOLA3	4	0.016339	0.047195	0.938304	991	1	-0.30457	0.93003	0.92994	1	18410	0	-0.30457	1.78677
ZIC1	4	0.01636	0.047238	0.938304	992	1	0.0254	0.25342	0.38135	1	7470	2	0.0254	1.78622
SLC30A5	4	0.016401	0.047324	0.938304	993	3	-0.21895	0.85844	0.85831	1	16968	0	-0.21895	1.78513
IFIT5	4	0.016412	0.047349	0.938304	994	2	-0.17205	0.43597	0.54004	1	10616	1	-0.17205	1.78484
OSBP2	4	0.016433	0.047387	0.938304	995	3	-0.089207	0.62547	0.65108	1	12822	1	-0.089207	1.78428
SELENBP1	4	0.016462	0.047458	0.938304	996	3	-0.1259	0.12924	0.24114	0.993845	4725	1	-0.1259	1.78352
C6orf226	4	0.016476	0.047489	0.938304	997	3	-0.138	0.98096	0.98106	1	19529	0	-0.138	1.78315
POLR3K	4	0.016514	0.047577	0.938551	998	2	-0.016539	0.77583	0.77532	1	15332	0	-0.016539	1.78215
YIF1A	4	0.016527	0.047595	0.938551	999	3	-0.16756	0.18086	0.29965	0.99733	5874	1	-0.16756	1.78181
PHOSPHO2	4	0.016628	0.04781	0.941557	1000	2	-0.11168	0.59145	0.62827	1	12367	1	-0.11168	1.77916
GSN	4	0.016664	0.047881	0.941557	1001	3	-0.17481	0.83587	0.8356	1	16534	0	-0.17481	1.77822
ITGBL1	4	0.016668	0.047888	0.941557	1002	2	-0.045739	0.28351	0.41516	1	8161	1	-0.045739	1.77812
KTI12	4	0.016689	0.047938	0.941624	1003	2	-0.20894	0.90541	0.90522	1	17917	0	-0.20894	1.77757
TRIM44	4	0.016715	0.047998	0.941893	1004	3	-0.23832	0.86625	0.86599	1	17119	0	-0.23832	1.77689
PPP2R5A	4	0.016764	0.048104	0.942363	1005	3	-0.14252	0.95246	0.95252	1	18869	0	-0.14252	1.77562
DPCR1	4	0.01677	0.048116	0.942363	1006	2	0.087428	0.00043871	0.0015907	0.454964	68	2	0.087428	1.77547
KIAA1958	4	0.016814	0.048212	0.943086	1007	3	-0.17017	0.50084	0.57443	1	11299	1	-0.17017	1.77433
QDPR	4	0.016834	0.048258	0.943086	1008	3	-0.16392	0.54228	0.59797	1	11790	1	-0.16392	1.77381
GUCY2D	4	0.016861	0.048312	0.943086	1009	3	-0.12979	0.18723	0.30683	0.99733	6017	1	-0.12979	1.77312
ALG1L	4	0.016872	0.048341	0.943086	1010	1	-0.0026206	0.69486	0.70271	1	13865	1	-0.0026206	1.77283
SLC25A2	4	0.016941	0.048496	0.943338	1011	3	-0.18806	0.73536	0.73709	1	14579	1	-0.18806	1.77106
FAM185A	4	0.016964	0.048544	0.943338	1012	3	-0.15702	0.95934	0.95945	1	19025	0	-0.15702	1.77047
DHX8	4	0.016994	0.048609	0.943338	1013	3	-0.24869	0.9291	0.929	1	18388	0	-0.24869	1.7697
SAP30BP	4	0.017013	0.048651	0.943338	1014	3	-0.20417	0.1333	0.24574	0.993845	4816	1	-0.20417	1.76922
PTP4A1	4	0.017026	0.048681	0.943338	1015	3	-0.18747	0.94659	0.94661	1	18751	0	-0.18747	1.76889
BACE2	4	0.017046	0.048729	0.943338	1016	3	-0.13442	0.82941	0.82915	1	16410	0	-0.13442	1.76838
FBXL13	4	0.017065	0.048767	0.943338	1017	3	-0.19041	0.99041	0.99049	1	19781	0	-0.19041	1.76789
ZNF626	4	0.017077	0.048793	0.943338	1018	2	-0.086947	0.072572	0.16308	0.98562	3218	2	-0.086947	1.76759
TMEM132B	4	0.017113	0.048869	0.943338	1019	3	-0.17171	0.32203	0.45853	1	8988	1	-0.17171	1.76667
OR51I2	4	0.017121	0.048887	0.943338	1020	3	-0.13282	0.96773	0.96778	1	19221	0	-0.13282	1.76647
HSPD1	4	0.017128	0.048903	0.943338	1021	3	-0.14949	0.69355	0.70165	1	13843	1	-0.14949	1.76629
OR2F1	4	0.017179	0.049022	0.943338	1022	1	0.010235	0.08883	0.19394	0.993515	3796	1	0.010235	1.765
WIPI2	4	0.017225	0.049127	0.943338	1023	2	-0.06996	0.27617	0.40697	1	8009	2	-0.06996	1.76384
YARS	4	0.017282	0.049258	0.943338	1024	2	-0.0067475	0.22642	0.35105	1	6907	2	-0.0067475	1.76241
RIMBP3C	4	0.01733	0.04937	0.943338	1025	3	-0.1345	0.87544	0.87509	1	17303	0	-0.1345	1.7612
HR	4	0.017349	0.049411	0.943338	1026	3	-0.21244	0.96463	0.96472	1	19145	0	-0.21244	1.76073
SNTN	4	0.017356	0.049429	0.943338	1027	2	-0.10848	0.83962	0.83934	1	16607	0	-0.10848	1.76055
MAGEA4	4	0.017376	0.04947	0.943338	1028	3	-0.11728	0.98429	0.98437	1	19604	0	-0.11728	1.76005
SDR16C5	4	0.017384	0.049489	0.943338	1029	1	-0.040713	0.96001	0.9601	1	19041	0	-0.040713	1.75985
USP3	4	0.017425	0.049578	0.943338	1030	3	-0.24854	0.9309	0.93081	1	18432	0	-0.24854	1.75883
RBP5	4	0.017432	0.049593	0.943338	1031	3	-0.21419	0.91393	0.91382	1	18081	0	-0.21419	1.75865
IL31RA	4	0.017435	0.049602	0.943338	1032	1	0.028923	0.048078	0.11439	0.980547	2266	2	0.028923	1.75858
SLC44A3	4	0.017486	0.049711	0.943338	1033	3	-0.091538	0.80305	0.80272	1	15886	0	-0.091538	1.75731
FAM117A	4	0.017498	0.049739	0.943338	1034	3	-0.16271	0.53085	0.59142	1	11653	1	-0.16271	1.75701
ZNF556	4	0.017498	0.049739	0.943338	1035	3	-0.15233	0.83072	0.83051	1	16432	0	-0.15233	1.75701
BTN3A1	4	0.017504	0.049751	0.943338	1036	2	-0.090509	0.96405	0.96413	1	19129	0	-0.090509	1.75686
CXCL1	4	0.017512	0.049772	0.943338	1037	3	-0.19521	0.20147	0.32297	0.998813	6352	1	-0.19521	1.75666
USP38	4	0.017544	0.049838	0.943338	1038	3	-0.2169	0.98246	0.98256	1	19562	0	-0.2169	1.75587
TK2	4	0.017551	0.049855	0.943338	1039	2	-0.10157	0.71452	0.71891	1	14193	1	-0.10157	1.7557
C9orf139	4	0.017563	0.049882	0.943338	1040	2	-0.062576	0.8731	0.87278	1	17256	0	-0.062576	1.7554
KAT5	4	0.017563	0.049882	0.943338	1041	2	-0.16565	0.84979	0.84959	1	16807	0	-0.16565	1.7554
NME6	4	0.017578	0.049916	0.943338	1042	3	-0.12677	0.9821	0.9822	1	19557	0	-0.12677	1.75503
FOXB1	4	0.017598	0.049962	0.943338	1043	3	-0.11493	0.27328	0.40371	1	7931	1	-0.11493	1.75454
GPT	4	0.017619	0.050005	0.943338	1044	3	-0.16671	0.31132	0.4465	1	8761	1	-0.16671	1.75402
FSCN3	4	0.017655	0.050088	0.943338	1045	3	-0.14792	0.77623	0.77575	1	15340	0	-0.14792	1.75313
ZSCAN25	4	0.017674	0.050132	0.943338	1046	3	-0.092929	0.88023	0.87991	1	17403	0	-0.092929	1.75267
SERPINB3	4	0.01769	0.050167	0.943338	1047	3	-0.14709	0.70126	0.70787	1	13958	1	-0.14709	1.75227
HBP1	4	0.017691	0.050171	0.943338	1048	2	-0.095677	0.98664	0.98675	1	19670	0	-0.095677	1.75225
AK8	4	0.017695	0.050183	0.943338	1049	2	-0.087084	0.33408	0.47206	1	9271	2	-0.087084	1.75215
MTRNR2L2	4	0.017754	0.05031	0.94455	1050	3	-0.23518	0.86665	0.86637	1	17124	0	-0.23518	1.7507
BIVM	4	0.017793	0.050411	0.94455	1051	3	-0.15295	0.72152	0.72491	1	14316	1	-0.15295	1.74975
ZNF385D	4	0.017835	0.050512	0.94455	1052	3	-0.19326	0.73967	0.74096	1	14658	1	-0.19326	1.74873
GDPGP1	4	0.017838	0.050521	0.94455	1053	3	-0.16932	0.151	0.26581	0.994899	5221	1	-0.16932	1.74865
PATE3	4	0.017845	0.050534	0.94455	1054	1	-0.048086	0.94566	0.94567	1	18724	0	-0.048086	1.74848
PHTF1	4	0.017846	0.050537	0.94455	1055	3	-0.13985	0.89169	0.89139	1	17619	0	-0.13985	1.74846
AKAP2	4	0.017879	0.050609	0.94455	1056	2	-0.1148	0.92043	0.92029	1	18216	0	-0.1148	1.74766
SKIDA1	4	0.017896	0.050645	0.94455	1057	2	-0.092124	0.88088	0.88056	1	17419	0	-0.092124	1.74724
ZNF165	4	0.017913	0.050678	0.94455	1058	3	-0.25792	0.86734	0.86707	1	17141	0	-0.25792	1.74683
SRRT	4	0.01793	0.050717	0.94455	1059	3	-0.22204	0.75419	0.75446	1	14921	1	-0.22204	1.74642
LONRF3	4	0.017974	0.05082	0.945609	1060	3	-0.24888	0.53717	0.59506	1	11723	1	-0.24888	1.74536
PRELID2	4	0.018003	0.050882	0.945888	1061	3	-0.10747	0.86362	0.86344	1	17069	0	-0.10747	1.74466
CELF6	4	0.018049	0.05098	0.946705	1062	1	0.011021	0.78758	0.78719	1	15565	0	0.011021	1.74355
REXO4	4	0.018127	0.051145	0.946705	1063	3	-0.13211	0.91716	0.91706	1	18149	0	-0.13211	1.74167
CCDC83	4	0.018147	0.051183	0.946705	1064	2	-0.12633	0.97022	0.97024	1	19272	0	-0.12633	1.7412
INTS1	4	0.018148	0.051187	0.946705	1065	3	-0.24308	0.936	0.93599	1	18530	0	-0.24308	1.74117
STEAP2	4	0.018151	0.051194	0.946705	1066	2	-0.034297	0.89918	0.89897	1	17783	0	-0.034297	1.7411
SH3BP4	4	0.018254	0.051418	0.946705	1067	2	-0.071908	0.63181	0.65544	1	12914	1	-0.071908	1.73864
MUC3A	4	0.018266	0.051447	0.946705	1068	2	-0.029384	0.31353	0.44897	1	8808	2	-0.029384	1.73836
CD244	4	0.018305	0.051534	0.946705	1069	2	-0.045806	0.55765	0.60714	1	11961	1	-0.045806	1.73743
CSRNP3	4	0.018321	0.051571	0.946705	1070	2	-0.11761	0.684	0.69406	1	13686	1	-0.11761	1.73705
SERHL2	4	0.018345	0.051616	0.946705	1071	2	-0.099148	0.71463	0.71901	1	14194	1	-0.099148	1.73648
ENO3	4	0.018352	0.051632	0.946705	1072	3	-0.27822	0.95848	0.95859	1	19006	0	-0.27822	1.73632
DHX30	4	0.018359	0.051647	0.946705	1073	3	-0.1237	0.29347	0.42633	1	8372	1	-0.1237	1.73615
SEC14L3	4	0.018375	0.05168	0.946705	1074	3	-0.15884	0.97615	0.97627	1	19420	0	-0.15884	1.73577
RABGEF1	4	0.018401	0.051739	0.946705	1075	3	-0.15541	0.64492	0.66484	1	13089	1	-0.15541	1.73516
LNX2	4	0.018458	0.051861	0.946705	1076	1	0.022912	0.7994	0.79909	1	15816	0	0.022912	1.73382
SPATA31A3	4	0.018472	0.051891	0.946705	1077	2	-0.05135	0.099132	0.20692	0.993845	4047	2	-0.05135	1.73349
TRIM48	4	0.018498	0.051938	0.946705	1078	3	-0.1379	0.86973	0.86939	1	17187	0	-0.1379	1.73288
CFAP58	4	0.018504	0.05195	0.946705	1079	3	-0.1488	0.89962	0.89942	1	17795	0	-0.1488	1.73273
RAB6C	4	0.018509	0.051966	0.946705	1080	2	0.028269	0.059367	0.13709	0.984341	2703	2	0.028269	1.73262
PCDHGA10	4	0.018516	0.051976	0.946705	1081	3	-0.16344	0.41133	0.52777	1	10388	1	-0.16344	1.73245
RNF125	4	0.018527	0.051995	0.946705	1082	3	-0.15443	0.26734	0.39699	1	7797	1	-0.15443	1.73219
GLRA1	4	0.018552	0.052046	0.946705	1083	3	-0.18345	0.71602	0.72018	1	14222	1	-0.18345	1.73161
DMBT1	4	0.018561	0.05207	0.946705	1084	3	-0.12165	0.62193	0.64863	1	12778	1	-0.12165	1.7314
P2RY1	4	0.018568	0.052086	0.946705	1085	3	-0.11265	0.94876	0.94878	1	18802	0	-0.11265	1.73123
SRRM3	4	0.0186	0.052151	0.946705	1086	3	-0.20478	0.75025	0.75076	1	14842	1	-0.20478	1.73049
TCP10	4	0.018608	0.052167	0.946705	1087	3	-0.15242	0.75597	0.75613	1	14953	1	-0.15242	1.7303
ZNF645	4	0.018622	0.052197	0.946705	1088	3	-0.10984	0.15599	0.27145	0.995443	5336	1	-0.10984	1.72997
CD3E	4	0.018665	0.052294	0.947131	1089	3	-0.11708	0.95773	0.95782	1	18986	0	-0.11708	1.72897
TSEN15	4	0.018673	0.052315	0.947131	1090	3	-0.11796	0.85751	0.85736	1	16952	0	-0.11796	1.72879
NAPB	4	0.018714	0.052406	0.947342	1091	1	0.031226	0.25429	0.38235	1	7491	2	0.031226	1.72783
SAMM50	4	0.018767	0.052536	0.947342	1092	3	-0.18487	0.98993	0.98999	1	19771	0	-0.18487	1.72661
SSSCA1	4	0.018768	0.052536	0.947342	1093	3	-0.16688	0.73595	0.73762	1	14593	1	-0.16688	1.72658
PEX3	4	0.018779	0.052559	0.947342	1094	3	-0.12798	0.10268	0.21097	0.993845	4120	1	-0.12798	1.72633
OR4K15	4	0.018792	0.052589	0.947342	1095	2	-0.045299	0.018407	0.05161	0.949002	1061	2	-0.045299	1.72603
TUBB4A	4	0.018816	0.052646	0.947342	1096	2	-0.077976	0.74698	0.74777	1	14786	1	-0.077976	1.72547
ATP8B3	4	0.018867	0.052756	0.947342	1097	3	-0.13946	0.48973	0.56827	1	11179	1	-0.13946	1.7243
ZNF257	4	0.018888	0.052801	0.947342	1098	3	-0.13454	0.60493	0.6371	1	12550	1	-0.13454	1.72381
DCHS2	4	0.01891	0.052851	0.947342	1099	3	-0.12078	0.98591	0.98599	1	19646	0	-0.12078	1.72331
WDR48	4	0.018918	0.052875	0.947342	1100	2	-0.25853	0.96162	0.96169	1	19077	0	-0.25853	1.72312
PTGDR2	4	0.018942	0.052934	0.947342	1101	3	-0.12196	0.96595	0.966	1	19177	0	-0.12196	1.72257
SEMA4D	4	0.018995	0.053058	0.947342	1102	3	-0.19441	0.91812	0.91799	1	18167	0	-0.19441	1.72136
PNPLA1	4	0.019041	0.053172	0.947342	1103	3	-0.16306	0.9606	0.96067	1	19052	0	-0.16306	1.72031
NMRK1	4	0.019072	0.053252	0.947342	1104	3	-0.078855	0.45509	0.54981	1	10819	1	-0.078855	1.7196
ANK1	4	0.019095	0.053295	0.947342	1105	3	-0.12021	0.95453	0.95459	1	18910	0	-0.12021	1.71908
TNFRSF10D	4	0.019109	0.053326	0.947342	1106	3	-0.14007	0.95559	0.95564	1	18934	0	-0.14007	1.71876
PIP5K1C	4	0.019117	0.053345	0.947342	1107	3	-0.14386	0.90981	0.90965	1	18008	0	-0.14386	1.71858
NAE1	4	0.019123	0.053354	0.947342	1108	1	0.045123	0.29367	0.42654	1	8376	2	0.045123	1.71844
TARDBP	4	0.019127	0.053358	0.947342	1109	2	-0.16027	0.3213	0.45772	1	8978	1	-0.16027	1.71835
FAM174B	4	0.019139	0.053382	0.947342	1110	2	-0.20468	0.43834	0.54123	1	10633	1	-0.20468	1.71808
TMEM88	4	0.019147	0.053397	0.947342	1111	2	-0.11674	0.97169	0.97172	1	19303	0	-0.11674	1.7179
METTL18	4	0.019157	0.053421	0.947342	1112	3	-0.12194	0.94876	0.94878	1	18803	0	-0.12194	1.71767
ASB4	4	0.019174	0.053457	0.947342	1113	2	-0.077099	0.83775	0.83745	1	16569	0	-0.077099	1.71729
LOC100144595	4	0.01922	0.053571	0.948521	1114	2	-0.099886	0.047178	0.11264	0.980547	2227	1	-0.099886	1.71625
SLC34A3	4	0.019276	0.05369	0.948903	1115	2	-0.073712	0.50693	0.57775	1	11363	1	-0.073712	1.71498
TRIOBP	4	0.019281	0.053703	0.948903	1116	3	-0.11919	0.93909	0.93908	1	18591	0	-0.11919	1.71487
METTL8	4	0.019301	0.05375	0.948903	1117	2	-0.10843	0.64466	0.66466	1	13086	1	-0.10843	1.71442
NR2F6	4	0.019327	0.053809	0.948903	1118	2	-0.094617	0.14299	0.25677	0.993845	5047	1	-0.094617	1.71384
AZGP1	4	0.019334	0.053828	0.948903	1119	2	-0.072721	0.87955	0.87919	1	17390	0	-0.072721	1.71368
GALNT3	4	0.019419	0.054028	0.950732	1120	3	-0.17166	0.90408	0.90386	1	17890	0	-0.17166	1.71177
BCL2L2	4	0.019429	0.054046	0.950732	1121	2	-0.050055	0.2484	0.37571	1	7369	1	-0.050055	1.71155
SHC4	4	0.019444	0.054079	0.950732	1122	3	-0.15023	0.97252	0.97254	1	19328	0	-0.15023	1.71121
CTHRC1	4	0.01948	0.054172	0.950732	1123	3	-0.083115	0.94122	0.94121	1	18638	0	-0.083115	1.71041
KCP	4	0.019493	0.05421	0.950732	1124	3	-0.22316	0.96217	0.96223	1	19096	0	-0.22316	1.71012
FAM53A	4	0.019519	0.05426	0.950732	1125	3	-0.080323	0.98408	0.98415	1	19596	0	-0.080323	1.70954
ANKRD23	4	0.019523	0.054268	0.950732	1126	3	-0.12081	0.98617	0.98627	1	19653	0	-0.12081	1.70945
WBSCR27	4	0.019576	0.054388	0.950732	1127	3	-0.11591	0.94855	0.94857	1	18796	0	-0.11591	1.70828
ARHGEF10	4	0.019583	0.054404	0.950732	1128	2	-0.093091	0.48632	0.56644	1	11140	1	-0.093091	1.70812
TFAM	4	0.019584	0.054404	0.950732	1129	3	-0.1833	0.73569	0.7374	1	14589	1	-0.1833	1.7081
NCR1	4	0.019634	0.054504	0.951642	1130	1	0.020918	0.7456	0.74647	1	14763	1	0.020918	1.70699
GHR	4	0.019685	0.05462	0.952835	1131	2	0.04992	0.096658	0.20403	0.993845	3995	2	0.04992	1.70586
SBDS	4	0.019736	0.054729	0.953285	1132	2	-0.11752	0.16368	0.2802	0.99733	5500	1	-0.11752	1.70474
FCAMR	4	0.019743	0.05474	0.953285	1133	3	-0.095072	0.98572	0.98579	1	19641	0	-0.095072	1.70459
TRIM21	4	0.019808	0.054869	0.954244	1134	2	0.03796	0.044355	0.10692	0.980547	2121	2	0.03796	1.70316
ZNF778	4	0.019838	0.054933	0.954244	1135	1	0.029951	0.1918	0.31204	0.99733	6121	2	0.029951	1.7025
PDLIM2	4	0.01984	0.054938	0.954244	1136	3	-0.10212	0.97096	0.97098	1	19295	0	-0.10212	1.70246
VARS2	4	0.019926	0.055133	0.956569	1137	3	-0.21707	0.98971	0.98976	1	19761	0	-0.21707	1.70058
LGALS2	4	0.019971	0.055235	0.956569	1138	3	-0.15971	0.8374	0.83713	1	16565	0	-0.15971	1.6996
SMPD1	4	0.019982	0.055255	0.956569	1139	3	-0.17688	0.28121	0.41261	1	8122	1	-0.17688	1.69936
CYTL1	4	0.01999	0.055274	0.956569	1140	3	-0.20072	0.23649	0.3624	1	7126	1	-0.20072	1.69919
GBGT1	4	0.020042	0.05539	0.956725	1141	2	-0.091839	0.98564	0.9857	1	19640	0	-0.091839	1.69806
BRD2	4	0.020072	0.055458	0.956725	1142	2	-0.18305	0.73351	0.73546	1	14546	1	-0.18305	1.69741
SARM1	4	0.020093	0.055511	0.956725	1143	2	-0.078468	0.85887	0.85873	1	16977	0	-0.078468	1.69696
ENOX2	4	0.020103	0.055535	0.956725	1144	3	-0.087741	0.35999	0.50093	1	9812	1	-0.087741	1.69674
HPSE	4	0.020126	0.055587	0.956725	1145	3	-0.18154	0.82294	0.82268	1	16287	0	-0.18154	1.69624
POLR2J	4	0.020195	0.055736	0.956725	1146	3	-0.15229	0.9868	0.9869	1	19676	0	-0.15229	1.69476
ZBTB10	4	0.020201	0.055746	0.956725	1147	2	-0.1609	0.97454	0.97459	1	19382	0	-0.1609	1.69463
PCDHA1	4	0.02028	0.055923	0.957931	1148	2	-0.20602	0.026359	0.068984	0.962005	1413	1	-0.20602	1.69293
URGCP-MRPS24	4	0.020297	0.055959	0.957931	1149	3	-0.13922	0.88774	0.8874	1	17546	0	-0.13922	1.69257
KNDC1	4	0.020298	0.055959	0.957931	1150	2	-0.084475	0.2252	0.34964	1	6877	1	-0.084475	1.69255
IFI27	4	0.020346	0.056067	0.958449	1151	2	-0.12647	0.74035	0.7416	1	14673	1	-0.12647	1.69152
ZFP57	4	0.020353	0.056085	0.958449	1152	3	-0.17729	0.99009	0.99016	1	19775	0	-0.17729	1.69137
FXYD7	4	0.020391	0.056172	0.959114	1153	3	-0.18569	0.78268	0.78226	1	15476	0	-0.18569	1.69056
LCE3A	4	0.020428	0.056262	0.959737	1154	3	-0.21358	0.9076	0.90745	1	17964	0	-0.21358	1.68977
HJURP	4	0.020447	0.056304	0.959737	1155	3	-0.19527	0.55088	0.60314	1	11886	1	-0.19527	1.68937
SPATA32	4	0.02047	0.056357	0.95983	1156	3	-0.13218	0.76028	0.76023	1	15032	1	-0.13218	1.68888
CFAP20	4	0.020522	0.056463	0.960692	1157	2	-0.093018	0.26582	0.39533	1	7760	1	-0.093018	1.68778
OR51Q1	4	0.02058	0.05659	0.960692	1158	2	-0.15476	0.22353	0.34776	1	6842	1	-0.15476	1.68655
ABCA9	4	0.020604	0.056646	0.960692	1159	1	0.017049	0.73916	0.74051	1	14646	1	0.017049	1.68605
SSBP1	4	0.020641	0.056712	0.960692	1160	1	-0.25231	0.81753	0.81719	1	16172	0	-0.25231	1.68527
TMPRSS2	4	0.020655	0.056742	0.960692	1161	1	0.061108	0.076582	0.17078	0.986062	3367	3	0.061108	1.68497
SSMEM1	4	0.020698	0.056833	0.960773	1162	3	-0.16385	0.9707	0.97073	1	19287	0	-0.16385	1.68407
MLN	4	0.020727	0.056896	0.960773	1163	3	-0.16367	0.65664	0.67331	1	13275	1	-0.16367	1.68346
RANBP3L	4	0.020744	0.05693	0.960773	1164	2	-0.13412	0.96688	0.96693	1	19200	0	-0.13412	1.68311
NDUFB6	4	0.020757	0.056959	0.960773	1165	1	0.028043	0.34296	0.482	1	9444	2	0.028043	1.68284
IRF6	4	0.020778	0.057003	0.960773	1166	3	-0.16472	0.36395	0.50513	1	9893	1	-0.16472	1.6824
TP53TG5	4	0.02079	0.057033	0.960773	1167	2	-0.072743	0.18705	0.30664	0.99733	6010	2	-0.072743	1.68215
ALG5	4	0.0209	0.057271	0.961072	1168	3	-0.12598	0.65475	0.67192	1	13250	1	-0.12598	1.67985
AMER3	4	0.02091	0.057294	0.961072	1169	2	-0.018944	0.54351	0.59872	1	11807	1	-0.018944	1.67965
CAB39L	4	0.020938	0.057365	0.961072	1170	3	-0.1528	0.7484	0.74908	1	14808	1	-0.1528	1.67906
CPZ	4	0.020943	0.057377	0.961072	1171	3	-0.10212	0.34781	0.48737	1	9544	1	-0.10212	1.67896
SMIM1	4	0.020959	0.05741	0.961072	1172	2	-0.051321	0.11532	0.22546	0.993845	4411	2	-0.051321	1.67863
DYNLT1	4	0.020961	0.057413	0.961072	1173	1	0.025747	0.086003	0.18858	0.993515	3694	2	0.025747	1.67859
ARMC12	4	0.020985	0.057453	0.961072	1174	3	-0.11433	0.84251	0.84228	1	16663	0	-0.11433	1.67809
SAFB	4	0.020989	0.057463	0.961072	1175	3	-0.1631	0.7645	0.76416	1	15114	1	-0.1631	1.67801
NXF2	4	0.021012	0.057514	0.961072	1176	1	0.038937	0.34184	0.48073	1	9425	1	0.038937	1.67753
TMEM184A	4	0.021022	0.057537	0.961072	1177	2	-0.050997	0.58818	0.62617	1	12327	1	-0.050997	1.67733
ITGB3	4	0.021061	0.057623	0.961072	1178	3	-0.14922	0.73319	0.73518	1	14538	1	-0.14922	1.67652
HIST1H2AL	4	0.021082	0.057666	0.961072	1179	3	-0.19904	0.3666	0.50637	1	9919	1	-0.19904	1.67609
MS4A3	4	0.021112	0.057731	0.961072	1180	3	-0.11184	0.98603	0.98612	1	19650	0	-0.11184	1.67547
TBL2	4	0.021114	0.057736	0.961072	1181	2	-0.075729	0.89476	0.89451	1	17679	0	-0.075729	1.67543
CPNE5	4	0.021128	0.057768	0.961072	1182	2	-0.14558	0.98386	0.98393	1	19591	0	-0.14558	1.67514
CTNS	4	0.021165	0.057858	0.96116	1183	2	-0.042756	0.13925	0.25253	0.993845	4955	2	-0.042756	1.67438
C11orf87	4	0.02117	0.057868	0.96116	1184	2	-0.051141	0.82351	0.82327	1	16291	0	-0.051141	1.67428
PTCD2	4	0.021221	0.057973	0.961417	1185	2	-0.073991	0.62183	0.64855	1	12776	1	-0.073991	1.67323
CNTRL	4	0.021255	0.058043	0.961417	1186	2	-0.13007	0.14147	0.25505	0.993845	5016	1	-0.13007	1.67254
SP4	4	0.021267	0.058069	0.961417	1187	1	0.11205	0.096111	0.2034	0.993845	3981	2	0.11205	1.67229
CD83	4	0.021272	0.058077	0.961417	1188	2	-0.10122	0.9408	0.94077	1	18630	0	-0.10122	1.67219
TXNRD3NB	4	0.021318	0.05817	0.961417	1189	2	0.0028227	0.088262	0.19289	0.993515	3778	2	0.0028227	1.67125
ZNF492	4	0.021319	0.058171	0.961417	1190	2	-0.0090596	0.0089048	0.030165	0.910224	650	2	-0.0090596	1.67123
POMT1	4	0.021372	0.058299	0.961486	1191	3	-0.12569	0.66472	0.67927	1	13377	1	-0.12569	1.67015
TMEM183A	4	0.021381	0.058315	0.961486	1192	3	-0.11402	0.12061	0.23135	0.993845	4532	1	-0.11402	1.66997
DCST2	4	0.02142	0.058414	0.961486	1194	2	-0.059928	0.071739	0.1615	0.98562	3181	1	-0.059928	1.66918
XIRP2	4	0.02142	0.058413	0.961486	1193	3	-0.18504	0.54797	0.60137	1	11858	1	-0.18504	1.66918
SLC25A22	4	0.021467	0.058521	0.961856	1195	3	-0.14605	0.9745	0.97456	1	19380	0	-0.14605	1.66823
CLUL1	4	0.021471	0.058532	0.961856	1196	2	-0.11145	0.29281	0.42562	1	8355	1	-0.11145	1.66815
Non-TargetingControl_990	1	0.021484	0.021416	0.79118	1197	1	-0.18731	0.97852	0.97858	1	19484	0	-0.18731	1.66788
AOC1	4	0.021519	0.058649	0.96196	1198	3	-0.21812	0.24888	0.37625	1	7384	1	-0.21812	1.66718
UBXN2A	4	0.021522	0.058655	0.96196	1199	2	-0.06064	0.46152	0.5532	1	10880	1	-0.06064	1.66712
PSMB1	4	0.02157	0.058763	0.96196	1200	3	-0.1909	0.95615	0.95618	1	18943	0	-0.1909	1.66615
FCGR1B	4	0.021573	0.058771	0.96196	1201	3	-0.28175	0.87628	0.87593	1	17325	0	-0.28175	1.66609
STMN2	4	0.021605	0.058837	0.96196	1202	3	-0.13593	0.95987	0.95996	1	19038	0	-0.13593	1.66545
AMELX	4	0.021624	0.058871	0.96196	1203	1	0.0098289	0.45883	0.55178	1	10851	1	0.0098289	1.66506
IQCA1L	4	0.021626	0.058873	0.96196	1204	3	-0.13871	0.77986	0.77943	1	15412	0	-0.13871	1.66502
NIPSNAP3B	4	0.021678	0.058999	0.963229	1205	3	-0.1458	0.49712	0.57231	1	11252	1	-0.1458	1.66398
NR1H3	4	0.021777	0.059234	0.965427	1206	1	0.026335	0.061646	0.14162	0.984341	2795	2	0.026335	1.662
SCGN	4	0.021784	0.059249	0.965427	1207	2	-0.16963	0.9565	0.95656	1	18953	0	-0.16963	1.66186
KIF5B	4	0.021797	0.059277	0.965427	1208	2	-0.084198	0.84775	0.84755	1	16763	0	-0.084198	1.6616
OR4Q3	4	0.021828	0.059343	0.965719	1209	1	0.097754	0.064965	0.14827	0.98562	2922	3	0.097754	1.66099
RPL17	4	0.021922	0.059541	0.967677	1210	2	-0.21899	0.93608	0.93607	1	18533	0	-0.21899	1.65912
ASB10	4	0.021973	0.059644	0.967677	1211	3	-0.11782	0.95519	0.95525	1	18921	0	-0.11782	1.65811
ARMC9	4	0.021986	0.059677	0.967677	1212	3	-0.13491	0.87306	0.87274	1	17255	0	-0.13491	1.65785
CD68	4	0.022014	0.059747	0.967677	1213	3	-0.2044	0.95222	0.95227	1	18866	0	-0.2044	1.6573
HMGN3	4	0.022025	0.059764	0.967677	1214	3	-0.10457	0.98776	0.98783	1	19706	0	-0.10457	1.65708
KLHL42	4	0.022032	0.059775	0.967677	1215	2	-0.07045	0.1765	0.29473	0.99733	5774	1	-0.07045	1.65695
DNAH3	4	0.022083	0.059885	0.967677	1216	1	0.11586	0.032829	0.08285	0.967257	1680	3	0.11586	1.65594
KLF4	4	0.022095	0.059912	0.967677	1217	3	-0.11223	0.97719	0.9773	1	19447	0	-0.11223	1.65571
NXPH3	4	0.022134	0.059982	0.967677	1218	2	-0.0066602	0.26828	0.39802	1	7819	2	-0.0066602	1.65494
WDR63	4	0.022147	0.060003	0.967677	1219	2	-0.13745	0.88291	0.88261	1	17465	0	-0.13745	1.65469
RABEPK	4	0.022164	0.060044	0.967677	1220	3	-0.13847	0.32079	0.45713	1	8973	1	-0.13847	1.65435
ATP1A3	4	0.02217	0.060058	0.967677	1221	3	-0.17292	0.94722	0.94723	1	18765	0	-0.17292	1.65423
TTF1	4	0.022186	0.060089	0.967677	1222	2	-0.080808	0.2304	0.35553	1	6995	2	-0.080808	1.65392
DGCR6L	4	0.022216	0.060155	0.967972	1223	3	-0.13425	0.9491	0.94911	1	18812	0	-0.13425	1.65333
TCF4	4	0.022278	0.060298	0.968254	1224	3	-0.31829	0.97772	0.97784	1	19458	0	-0.31829	1.65212
SSH3	4	0.022287	0.060317	0.968254	1225	1	0.062603	0.18917	0.309	0.99733	6061	2	0.062603	1.65195
ATRX	4	0.022338	0.060413	0.968801	1226	2	-0.12382	0.77079	0.77032	1	15250	1	-0.12382	1.65096
DESI2	4	0.022368	0.060469	0.968801	1227	3	-0.1406	0.9452	0.9452	1	18710	0	-0.1406	1.65037
BRCA2	4	0.022433	0.060604	0.968801	1228	2	-0.092686	0.11201	0.22173	0.993845	4335	1	-0.092686	1.64911
DLAT	4	0.02246	0.060666	0.968801	1229	3	-0.099031	0.84101	0.84076	1	16630	0	-0.099031	1.64859
NR4A2	4	0.022465	0.060673	0.968801	1230	3	-0.11368	0.88223	0.88193	1	17451	0	-0.11368	1.64849
BUB1	4	0.022489	0.060729	0.968801	1231	3	-0.23798	0.98988	0.98994	1	19768	0	-0.23798	1.64803
KRT84	4	0.022491	0.060737	0.968801	1232	2	-0.12399	0.95628	0.95633	1	18946	0	-0.12399	1.64799
OR8G1	4	0.022527	0.060824	0.969087	1233	3	-0.1806	0.96588	0.96592	1	19173	0	-0.1806	1.6473
DACT3	4	0.022542	0.060859	0.969087	1234	1	0.051499	0.19796	0.31902	0.99733	6285	2	0.051499	1.64701
FAM81A	4	0.022555	0.060899	0.969087	1235	3	-0.18193	0.82919	0.82894	1	16405	0	-0.18193	1.64676
STX10	4	0.022586	0.060972	0.969479	1236	2	-0.12158	0.20551	0.32753	0.998813	6443	1	-0.12158	1.64616
EXOC8	4	0.02266	0.061129	0.970442	1237	3	-0.15804	0.49888	0.57332	1	11277	1	-0.15804	1.64474
PCDHGC5	4	0.022695	0.061206	0.970902	1238	2	-0.073769	0.15514	0.27047	0.995443	5313	1	-0.073769	1.64407
LHX2	4	0.022746	0.061319	0.970947	1239	1	-0.035621	0.43768	0.54089	1	10631	1	-0.035621	1.64309
NRROS	4	0.022746	0.061319	0.970947	1240	3	-0.15334	0.93368	0.93366	1	18485	0	-0.15334	1.64309
SEMA3E	4	0.02278	0.061396	0.970947	1241	3	-0.22283	0.951	0.95103	1	18841	0	-0.22283	1.64245
ADAMTS8	4	0.022782	0.061402	0.970947	1242	3	-0.12704	0.44602	0.54513	1	10724	1	-0.12704	1.64241
SPSB4	4	0.022848	0.061549	0.97251	1243	2	-0.075503	0.72549	0.72842	1	14397	1	-0.075503	1.64115
KPNA4	4	0.022883	0.061623	0.972753	1244	2	-0.073257	0.17221	0.28987	0.99733	5683	1	-0.073257	1.64049
OGFOD1	4	0.02292	0.061692	0.972753	1245	3	-0.13159	0.40827	0.52626	1	10357	1	-0.13159	1.63979
NMNAT1	4	0.022932	0.06171	0.972753	1246	2	-0.064378	0.28992	0.42236	1	8298	2	-0.064378	1.63956
GPR141	4	0.023001	0.061854	0.974255	1247	2	-0.11044	0.72311	0.72631	1	14348	1	-0.11044	1.63825
Non-TargetingControl_829	1	0.023027	0.022969	0.802522	1248	1	-0.19899	0.97697	0.97704	1	19442	0	-0.19899	1.63776
CERCAM	4	0.023057	0.061975	0.975217	1249	3	-0.12133	0.79785	0.79748	1	15783	0	-0.12133	1.6372
MOCS2	4	0.023073	0.062012	0.975217	1250	2	-0.090483	0.70766	0.7132	1	14064	1	-0.090483	1.6369
KLC4	4	0.023103	0.062076	0.97546	1251	2	-0.030505	0.36228	0.50346	1	9861	1	-0.030505	1.63633
FAM102A	4	0.023174	0.062242	0.976975	1252	3	-0.11728	0.92207	0.92196	1	18245	0	-0.11728	1.635
PSG3	4	0.02321	0.062327	0.976975	1253	3	-0.13473	0.97183	0.97187	1	19308	0	-0.13473	1.63432
RDH8	4	0.023255	0.062432	0.976975	1254	1	0.088389	0.083909	0.18467	0.991983	3626	3	0.088389	1.63348
Non-TargetingControl_454	1	0.023286	0.023224	0.806794	1255	1	-0.23757	0.97671	0.97678	1	19435	0	-0.23757	1.63291
MTCL1	4	0.023359	0.062676	0.976975	1256	3	-0.10059	0.31304	0.44842	1	8793	1	-0.10059	1.63155
CAMK2A	4	0.023432	0.062842	0.976975	1257	3	-0.20413	0.0024605	0.0087745	0.767951	228	1	-0.20413	1.63019
POLR2I	4	0.023459	0.062901	0.976975	1258	2	-0.11012	0.7896	0.78919	1	15614	0	-0.11012	1.62969
MGMT	4	0.0235	0.062982	0.976975	1259	3	-0.11621	0.16372	0.28025	0.99733	5501	1	-0.11621	1.62893
TSC22D2	4	0.02351	0.063008	0.976975	1260	1	-0.041782	0.93267	0.9326	1	18465	0	-0.041782	1.62875
RBM7	4	0.023518	0.063024	0.976975	1261	3	-0.17654	0.42714	0.53562	1	10535	1	-0.17654	1.6286
TPD52L2	4	0.023591	0.063199	0.976975	1262	3	-0.12005	0.95863	0.95874	1	19008	0	-0.12005	1.62725
NUPL1	4	0.023646	0.063328	0.976975	1263	3	-0.16805	0.96716	0.9672	1	19205	0	-0.16805	1.62624
TBC1D3	4	0.023649	0.06334	0.976975	1264	2	-0.078388	0.3057	0.44015	1	8637	1	-0.078388	1.62619
GOLGA6L10	4	0.023658	0.063356	0.976975	1265	2	-0.074619	0.11346	0.22331	0.993845	4370	2	-0.074619	1.62602
C7orf61	4	0.023663	0.063364	0.976975	1266	3	-0.084992	0.93254	0.93247	1	18462	0	-0.084992	1.62593
AKAP6	4	0.023687	0.06342	0.976975	1267	3	-0.093555	0.92799	0.92791	1	18366	0	-0.093555	1.62549
PRDM10	4	0.023714	0.06348	0.976975	1268	2	-0.05405	0.8716	0.87125	1	17229	0	-0.05405	1.625
NAIF1	4	0.023729	0.063512	0.976975	1269	3	-0.16886	0.96596	0.96602	1	19179	0	-0.16886	1.62472
C9orf64	4	0.023765	0.063584	0.976975	1270	2	-0.12251	0.9792	0.97933	1	19495	0	-0.12251	1.62406
TRIM55	4	0.0238	0.063661	0.976975	1271	3	-0.15446	0.48026	0.56318	1	11077	1	-0.15446	1.62342
MTFP1	4	0.023819	0.063696	0.976975	1272	3	-0.19086	0.73931	0.74064	1	14649	1	-0.19086	1.62308
TCEB3CL2	4	0.023856	0.063778	0.976975	1273	3	-0.13853	0.92855	0.92847	1	18379	0	-0.13853	1.6224
ZFP36	4	0.023917	0.063907	0.976975	1274	2	-0.07672	0.62207	0.64872	1	12781	1	-0.07672	1.62129
FBXL6	4	0.023918	0.063908	0.976975	1275	2	-0.0934	0.70816	0.71362	1	14074	1	-0.0934	1.62128
DLL3	4	0.02395	0.063981	0.976975	1276	3	-0.15884	0.87605	0.87571	1	17317	0	-0.15884	1.62069
RBL1	4	0.023953	0.063986	0.976975	1277	2	-0.096565	0.38481	0.5149	1	10110	1	-0.096565	1.62064
SRD5A1	4	0.023968	0.064021	0.976975	1278	1	-0.01184	0.39476	0.51969	1	10211	1	-0.01184	1.62037
RAP1GAP2	4	0.023971	0.064027	0.976975	1279	2	-0.10092	0.16992	0.28727	0.99733	5632	1	-0.10092	1.62031
DNAJA2	4	0.02398	0.064044	0.976975	1280	3	-0.17708	0.10802	0.21717	0.993845	4242	1	-0.17708	1.62015
FLVCR2	4	0.024015	0.064112	0.976975	1281	2	-0.090697	0.30135	0.43526	1	8538	1	-0.090697	1.61952
BRE	4	0.024019	0.064123	0.976975	1282	2	-0.070556	0.9151	0.915	1	18103	0	-0.070556	1.61945
CISD2	4	0.024026	0.064136	0.976975	1283	3	-0.2254	0.054806	0.12801	0.984341	2529	1	-0.2254	1.61932
PIAS4	4	0.02407	0.064232	0.976975	1284	2	-0.065135	0.85905	0.8589	1	16980	0	-0.065135	1.61852
LPXN	4	0.024095	0.064294	0.976975	1285	3	-0.15566	0.90689	0.90676	1	17948	0	-0.15566	1.61807
GCDH	4	0.0241	0.064303	0.976975	1286	3	-0.11351	0.96309	0.96312	1	19109	0	-0.11351	1.61798
GNA13	4	0.024123	0.064349	0.976975	1287	3	-0.081003	0.43	0.53706	1	10556	1	-0.081003	1.61757
LINGO4	4	0.024128	0.064358	0.976975	1288	3	-0.11103	0.67781	0.68921	1	13585	1	-0.11103	1.61748
CHRDL1	4	0.02416	0.064414	0.976975	1289	3	-0.13304	0.46832	0.55681	1	10964	1	-0.13304	1.6169
COQ10B	4	0.024168	0.064432	0.976975	1290	2	-0.08066	0.82808	0.82785	1	16388	0	-0.08066	1.61676
PPIAL4A	4	0.024177	0.06445	0.976975	1291	2	-0.16656	0.48531	0.56589	1	11129	1	-0.16656	1.6166
MUS81	4	0.024223	0.064551	0.976975	1292	1	0.1129	0.042778	0.10371	0.980256	2061	3	0.1129	1.61577
C17orf80	4	0.024257	0.064622	0.976975	1293	3	-0.22399	0.96585	0.9659	1	19171	0	-0.22399	1.61516
NLE1	4	0.024281	0.064679	0.976975	1294	3	-0.24071	0.98179	0.98191	1	19551	0	-0.24071	1.61473
RNF24	4	0.024285	0.064686	0.976975	1295	2	-0.13584	0.69975	0.70673	1	13942	1	-0.13584	1.61466
ZNF675	4	0.024313	0.064742	0.976975	1296	2	-0.1803	0.91203	0.91194	1	18046	0	-0.1803	1.61416
GAS8	4	0.024322	0.06476	0.976975	1298	3	-0.10782	0.73161	0.73379	1	14515	1	-0.10782	1.614
YIPF1	4	0.024322	0.064758	0.976975	1297	2	-0.051845	0.74364	0.74466	1	14727	1	-0.051845	1.614
MBP	4	0.024325	0.064768	0.976975	1299	3	-0.10259	0.8837	0.88339	1	17483	0	-0.10259	1.61395
GCKR	4	0.024359	0.064837	0.976975	1300	2	-0.20996	0.68251	0.69289	1	13665	0	-0.20996	1.61334
TMEM40	4	0.024362	0.064846	0.976975	1301	3	-0.1521	0.34345	0.4825	1	9453	1	-0.1521	1.61329
CD248	4	0.024376	0.064874	0.976975	1302	2	-0.025092	0.60843	0.63939	1	12594	1	-0.025092	1.61304
PPP2R4	4	0.024376	0.064874	0.976975	1303	2	-0.10999	0.4023	0.52338	1	10287	1	-0.10999	1.61304
UBR3	4	0.024427	0.064987	0.976975	1304	2	-0.062601	0.78653	0.78613	1	15542	0	-0.062601	1.61213
BRD4	4	0.024439	0.065014	0.976975	1305	2	-0.049946	0.11237	0.22211	0.993845	4345	2	-0.049946	1.61192
CEND1	4	0.024448	0.065032	0.976975	1306	3	-0.14096	0.97819	0.97832	1	19473	0	-0.14096	1.61176
NFATC2	4	0.024477	0.065084	0.976975	1307	1	0.0012753	0.91167	0.91159	1	18041	0	0.0012753	1.61124
TSPO2	4	0.024484	0.065098	0.976975	1308	3	-0.093569	0.98744	0.98753	1	19702	0	-0.093569	1.61112
LRRC4	4	0.024502	0.065135	0.976975	1309	2	0.032108	0.025452	0.067054	0.955782	1380	2	0.032108	1.6108
KCNK4	4	0.024579	0.065317	0.97897	1310	3	-0.13589	0.67558	0.68751	1	13550	1	-0.13589	1.60944
PARP9	4	0.024639	0.065449	0.980224	1311	3	-0.16151	0.85441	0.85423	1	16893	0	-0.16151	1.60838
CDC42BPG	4	0.024666	0.065511	0.98043	1312	2	-0.071937	0.096408	0.20373	0.993845	3989	2	-0.071937	1.6079
MTRF1L	4	0.024766	0.065718	0.982443	1313	3	-0.15856	0.032089	0.081269	0.966021	1646	1	-0.15856	1.60614
IL2	4	0.024793	0.065778	0.982443	1314	2	-0.0051905	0.20864	0.33105	0.998838	6519	2	-0.0051905	1.60567
TBC1D1	4	0.024832	0.065848	0.982443	1315	3	-0.098114	0.29457	0.42754	1	8393	1	-0.098114	1.60499
IGFL2	4	0.024834	0.065853	0.982443	1316	1	0.034445	0.37211	0.5089	1	9972	1	0.034445	1.60495
MLXIPL	4	0.024893	0.065987	0.982443	1317	3	-0.10341	0.95887	0.95897	1	19014	0	-0.10341	1.60392
SYK	4	0.024921	0.066039	0.982443	1318	3	-0.13437	0.38578	0.51537	1	10119	1	-0.13437	1.60343
MRPS26	4	0.024935	0.066072	0.982443	1319	3	-0.1727	0.97758	0.97768	1	19453	0	-0.1727	1.60319
TBPL2	4	0.024942	0.06609	0.982443	1320	3	-0.14897	0.9222	0.92209	1	18249	0	-0.14897	1.60307
TAS1R1	4	0.024985	0.066178	0.982443	1321	2	-0.092871	0.20697	0.32915	0.998835	6479	1	-0.092871	1.60232
MTERF1	4	0.02499	0.066186	0.982443	1322	3	-0.20434	0.82236	0.8221	1	16274	0	-0.20434	1.60223
GNAI1	4	0.025007	0.066229	0.982443	1323	2	-0.14514	0.98663	0.98674	1	19669	0	-0.14514	1.60194
NBPF12	4	0.025037	0.06629	0.982443	1324	3	-0.09481	0.93966	0.93969	1	18604	0	-0.09481	1.60142
VILL	4	0.025037	0.06629	0.982443	1325	2	-0.091565	0.9636	0.96365	1	19117	0	-0.091565	1.60142
NUDT12	4	0.025088	0.066394	0.982443	1326	2	-0.10424	0.48208	0.56415	1	11098	1	-0.10424	1.60053
NEMF	4	0.02512	0.066467	0.982443	1327	3	-0.12548	0.79312	0.79267	1	15682	0	-0.12548	1.59998
C12orf57	4	0.025139	0.066509	0.982443	1328	2	-0.037013	0.56181	0.60964	1	12002	1	-0.037013	1.59965
HLA-DRB5	4	0.02514	0.066512	0.982443	1329	2	-0.14627	0.63734	0.65934	1	12981	1	-0.14627	1.59963
CCDC74A	4	0.025172	0.06659	0.982443	1330	3	-0.16489	0.98335	0.98344	1	19578	0	-0.16489	1.59908
Non-TargetingControl_420	1	0.025204	0.025125	0.819899	1331	1	-0.17919	0.9748	0.97484	1	19390	0	-0.17919	1.59853
SPIRE1	4	0.025223	0.066687	0.982443	1332	2	-0.038866	0.18229	0.30125	0.99733	5907	2	-0.038866	1.5982
NUDT13	4	0.025232	0.066712	0.982443	1333	2	-0.14583	0.86372	0.86353	1	17074	0	-0.14583	1.59805
NR3C1	4	0.025295	0.066845	0.982443	1334	3	-0.15965	0.85576	0.85557	1	16919	0	-0.15965	1.59697
OR2J2	4	0.025305	0.066875	0.982443	1335	3	-0.10695	0.95657	0.95663	1	18956	0	-0.10695	1.59679
RPL18	4	0.025305	0.066875	0.982443	1336	3	-0.40503	0.43448	0.5393	1	10604	1	-0.40503	1.59679
ACAA1	4	0.025342	0.066951	0.982443	1337	2	-0.056136	0.15936	0.27524	0.996105	5405	1	-0.056136	1.59616
PPP2R2A	4	0.025343	0.066952	0.982443	1338	3	-0.10882	0.98186	0.98198	1	19553	0	-0.10882	1.59614
NOL9	4	0.025395	0.06707	0.982443	1339	3	-0.18153	0.80295	0.80262	1	15881	0	-0.18153	1.59525
UQCRFS1	4	0.02541	0.067099	0.982443	1340	3	-0.17615	0.80328	0.80295	1	15891	0	-0.17615	1.595
CRELD2	4	0.025455	0.067191	0.982443	1341	3	-0.15553	0.66523	0.67965	1	13382	1	-0.15553	1.59423
TNNI3	4	0.025495	0.067272	0.982443	1342	1	0.041868	0.35462	0.49493	1	9706	2	0.041868	1.59354
CYBRD1	4	0.025508	0.067307	0.982443	1343	2	-0.075581	0.21037	0.33295	0.999422	6554	1	-0.075581	1.59332
MRPL57	4	0.025517	0.067324	0.982443	1344	3	-0.18484	0.95775	0.95785	1	18987	0	-0.18484	1.59317
RASGRP3	4	0.025526	0.06734	0.982443	1345	2	-0.025014	0.076157	0.16996	0.986062	3353	2	-0.025014	1.59302
PIK3C2A	4	0.025546	0.067376	0.982443	1346	2	-0.12551	0.42946	0.53678	1	10552	1	-0.12551	1.59268
AIMP1	4	0.025549	0.067385	0.982443	1347	3	-0.10954	0.68479	0.69466	1	13699	1	-0.10954	1.59263
CORO6	4	0.025628	0.067551	0.982443	1348	3	-0.1338	0.9403	0.9403	1	18618	0	-0.1338	1.59129
C22orf39	4	0.025648	0.067594	0.982443	1349	3	-0.22566	0.94439	0.94441	1	18699	0	-0.22566	1.59095
ERMAP	4	0.025678	0.067655	0.982443	1350	2	-0.22978	0.15546	0.27084	0.995443	5321	1	-0.22978	1.59044
PRRT4	4	0.025698	0.067694	0.982443	1351	1	0.0059418	0.10201	0.21023	0.993845	4106	1	0.0059418	1.5901
FAM89B	4	0.025702	0.067702	0.982443	1352	3	-0.12249	0.80288	0.80254	1	15878	0	-0.12249	1.59003
CECR1	4	0.025716	0.067726	0.982443	1354	2	-0.13868	0.83345	0.83325	1	16485	0	-0.13868	1.5898
GIGYF1	4	0.025716	0.067726	0.982443	1353	2	-0.17539	0.90116	0.90095	1	17833	0	-0.17539	1.5898
CLASP1	4	0.0258	0.067913	0.984153	1355	2	-0.1185	0.4884	0.56755	1	11165	1	-0.1185	1.58838
TLE4	4	0.025896	0.068126	0.985127	1356	2	-0.12872	0.77665	0.77616	1	15348	0	-0.12872	1.58677
CYFIP1	4	0.025902	0.068135	0.985127	1358	3	-0.096372	0.82822	0.82798	1	16392	0	-0.096372	1.58667
PLEKHA3	4	0.025902	0.068135	0.985127	1357	3	-0.2036	0.75908	0.75908	1	15007	1	-0.2036	1.58667
RABGGTB	4	0.025923	0.068182	0.985127	1359	3	-0.12314	0.71776	0.7217	1	14250	1	-0.12314	1.58631
ITGB1BP1	4	0.025943	0.068225	0.985127	1360	2	-0.10708	0.8475	0.8473	1	16755	0	-0.10708	1.58598
CYP51A1	4	0.025967	0.068275	0.985141	1361	3	-0.15048	0.8785	0.87819	1	17366	0	-0.15048	1.58558
NCOA6	4	0.026003	0.068358	0.985624	1362	1	0.14022	0.01551	0.045176	0.949002	927	2	0.14022	1.58498
AP3B1	4	0.026035	0.068426	0.985704	1363	3	-0.12141	0.97088	0.9709	1	19293	0	-0.12141	1.58444
ADAM11	4	0.026054	0.068472	0.985704	1364	2	-0.030246	0.26315	0.39232	1	7693	1	-0.030246	1.58413
FBXW8	4	0.026073	0.06851	0.985704	1365	3	-0.13633	0.34032	0.47902	1	9394	1	-0.13633	1.58381
CHSY3	4	0.026105	0.068572	0.985892	1366	2	-0.11356	0.58051	0.62127	1	12226	1	-0.11356	1.58328
WDR36	4	0.026129	0.068631	0.986036	1367	2	-0.11828	0.96926	0.96927	1	19255	0	-0.11828	1.58288
Non-TargetingControl_84	1	0.026151	0.026073	0.819899	1368	1	-0.16987	0.97385	0.97394	1	19368	0	-0.16987	1.58251
METTL3	4	0.026166	0.068715	0.986249	1369	2	-0.090078	0.87393	0.87361	1	17269	0	-0.090078	1.58226
STRADB	4	0.026185	0.068753	0.986249	1370	3	-0.13501	0.9841	0.98417	1	19597	0	-0.13501	1.58195
PALD1	4	0.026207	0.068793	0.986249	1371	2	-0.052138	0.76788	0.76748	1	15180	1	-0.052138	1.58158
IGLL1	4	0.026302	0.068989	0.987876	1372	3	-0.12888	0.16295	0.27937	0.996775	5484	1	-0.12888	1.58001
MPC2	4	0.026308	0.069005	0.987876	1373	2	-0.095894	0.87512	0.87475	1	17294	0	-0.095894	1.57991
Non-TargetingControl_379	1	0.026332	0.026269	0.819899	1374	1	-0.21472	0.97367	0.97374	1	19363	0	-0.21472	1.57952
RNASEH2A	4	0.026359	0.069112	0.988701	1375	2	-0.044672	0.49666	0.57205	1	11250	1	-0.044672	1.57907
SPTAN1	4	0.026402	0.069218	0.988771	1376	3	-0.16271	0.53899	0.59612	1	11744	1	-0.16271	1.57836
GLI4	4	0.026458	0.069328	0.988771	1377	3	-0.13513	0.98836	0.98842	1	19715	0	-0.13513	1.57744
TANC2	4	0.026468	0.06935	0.988771	1378	3	-0.12939	0.86085	0.86071	1	17017	0	-0.12939	1.57728
WISP1	4	0.026503	0.069419	0.988771	1379	2	-0.056895	0.080874	0.17897	0.986524	3533	1	-0.056895	1.5767
SIRT5	4	0.026516	0.069447	0.988771	1380	3	-0.2122	0.97348	0.97351	1	19358	0	-0.2122	1.57649
PRDM12	4	0.026522	0.069462	0.988771	1381	3	-0.14378	0.86704	0.86676	1	17133	0	-0.14378	1.57639
NUCB1	4	0.026556	0.069546	0.988771	1382	3	-0.11126	0.93226	0.93217	1	18455	0	-0.11126	1.57584
SIRPD	4	0.026573	0.069582	0.988771	1383	3	-0.11608	0.86463	0.86446	1	17092	0	-0.11608	1.57556
MKX	4	0.026613	0.069667	0.988771	1384	2	-0.055841	0.91891	0.91879	1	18187	0	-0.055841	1.57491
DCK	4	0.026637	0.069709	0.988771	1385	3	-0.14043	0.080241	0.17779	0.986524	3503	1	-0.14043	1.57451
ATG4C	4	0.026653	0.069749	0.988771	1386	2	-0.072225	0.64448	0.66453	1	13081	1	-0.072225	1.57425
PDCD1	4	0.026664	0.069764	0.988771	1387	1	-0.060755	0.64505	0.66492	1	13093	1	-0.060755	1.57407
RDH10	4	0.026672	0.069786	0.988771	1388	3	-0.14315	0.85627	0.8561	1	16931	0	-0.14315	1.57394
ICK	4	0.026682	0.069805	0.988771	1389	2	-0.094882	0.73346	0.7354	1	14544	1	-0.094882	1.57378
Non-TargetingControl_874	1	0.026695	0.026637	0.819899	1390	1	-0.1571	0.9733	0.97342	1	19353	0	-0.1571	1.57357
HIST1H4J	4	0.026795	0.070065	0.990325	1391	3	-0.14166	0.47059	0.558	1	10992	1	-0.14166	1.57195
VPS18	4	0.026797	0.070069	0.990325	1392	3	-0.13325	0.99045	0.99053	1	19783	0	-0.13325	1.57191
EPC1	4	0.026802	0.070077	0.990325	1393	3	-0.20092	0.9748	0.97489	1	19391	0	-0.20092	1.57183
DGCR6	4	0.026816	0.070112	0.990325	1394	2	-0.14963	0.96312	0.96316	1	19110	0	-0.14963	1.57161
ATXN10	4	0.026969	0.070441	0.992681	1395	1	0.1723	0.041459	0.10096	0.98003	2006	3	0.1723	1.56914
ADAT3	4	0.026974	0.070459	0.992681	1396	2	-0.12666	0.73564	0.73735	1	14587	1	-0.12666	1.56905
CNIH4	4	0.026983	0.070482	0.992681	1397	3	-0.12377	0.90024	0.90003	1	17811	0	-0.12377	1.56891
NFIB	4	0.026985	0.070486	0.992681	1398	3	-0.10839	0.779	0.77853	1	15396	0	-0.10839	1.56888
HRASLS2	4	0.027012	0.070541	0.992681	1399	3	-0.14717	0.18545	0.30481	0.99733	5980	1	-0.14717	1.56844
CFAP221	4	0.027031	0.070581	0.992681	1400	3	-0.13626	0.24869	0.37603	1	7378	1	-0.13626	1.56814
PGAP1	4	0.027064	0.070662	0.992681	1401	3	-0.11421	0.25935	0.38803	1	7599	1	-0.11421	1.56761
ZNF662	4	0.02707	0.070673	0.992681	1402	3	-0.17058	0.82221	0.82194	1	16267	0	-0.17058	1.56751
ITGAV	4	0.027121	0.070785	0.992746	1403	2	-0.068317	0.67429	0.68653	1	13532	1	-0.068317	1.56669
RNF180	4	0.027135	0.070818	0.992746	1404	2	-0.083021	0.71116	0.71613	1	14130	1	-0.083021	1.56647
REM2	4	0.027161	0.070882	0.992746	1405	3	-0.20559	0.51952	0.58493	1	11508	1	-0.20559	1.56605
CDKN2A	4	0.027173	0.070912	0.992746	1406	2	-0.071789	0.30454	0.43885	1	8605	2	-0.071789	1.56586
CITED2	4	0.027201	0.070984	0.992746	1407	2	-0.14938	0.79982	0.7995	1	15825	0	-0.14938	1.56542
SLAMF7	4	0.027213	0.071013	0.992746	1408	3	-0.11792	0.98685	0.98695	1	19679	0	-0.11792	1.56522
MYL12B	4	0.027249	0.071083	0.992746	1409	2	-0.044269	0.54453	0.59932	1	11817	1	-0.044269	1.56465
UQCRC1	4	0.027274	0.071138	0.992746	1410	2	-0.059032	0.8973	0.8971	1	17747	0	-0.059032	1.56425
FAM73A	4	0.027324	0.071241	0.992746	1411	2	-0.0071766	0.63872	0.66034	1	13002	1	-0.0071766	1.56346
CARD17	4	0.027341	0.071284	0.992746	1412	3	-0.16683	0.5814	0.62181	1	12237	1	-0.16683	1.56319
NAT8L	4	0.027353	0.071313	0.992746	1413	3	-0.13816	0.96375	0.96379	1	19120	0	-0.13816	1.563
CRCT1	4	0.027383	0.071387	0.992746	1414	3	-0.086749	0.90906	0.9089	1	17997	0	-0.086749	1.56252
CT83	4	0.027413	0.071439	0.992746	1415	3	-0.11649	0.27161	0.40182	1	7892	1	-0.11649	1.56204
CPXM2	4	0.02742	0.071454	0.992746	1416	2	-0.10478	0.97881	0.97895	1	19488	0	-0.10478	1.56193
CCDC183	4	0.027423	0.071462	0.992746	1417	3	-0.2403	0.96432	0.96441	1	19137	0	-0.2403	1.56189
ABCA6	4	0.027439	0.071493	0.992746	1418	2	-0.11273	0.70318	0.70947	1	13991	1	-0.11273	1.56163
MYPN	4	0.027477	0.071569	0.992746	1419	1	-0.021221	0.62565	0.65121	1	12825	1	-0.021221	1.56103
TRAPPC3	4	0.027481	0.071578	0.992746	1420	2	-0.31408	0.35114	0.49102	1	9622	1	-0.31408	1.56097
EBF1	4	0.027525	0.071679	0.992746	1421	2	-0.18313	0.96391	0.96397	1	19124	0	-0.18313	1.56027
CENPQ	4	0.027538	0.071714	0.992746	1422	3	-0.10418	0.31831	0.45432	1	8918	1	-0.10418	1.56007
EVX1	4	0.02764	0.071949	0.994881	1423	2	-0.15428	0.82812	0.82789	1	16389	0	-0.15428	1.55846
PEPD	4	0.027684	0.072039	0.994881	1424	3	-0.17342	0.57082	0.61519	1	12113	1	-0.17342	1.55777
TMEM191C	4	0.027739	0.072163	0.994881	1425	3	-0.20116	0.86047	0.86033	1	17009	0	-0.20116	1.55691
NARS2	4	0.027774	0.07224	0.994881	1426	3	-0.11123	0.98187	0.98198	1	19554	0	-0.11123	1.55636
FAM124A	4	0.027781	0.072255	0.994881	1427	2	-0.041395	0.55585	0.60607	1	11942	1	-0.041395	1.55625
SSPN	4	0.027794	0.072286	0.994881	1428	3	-0.10928	0.97221	0.97222	1	19320	0	-0.10928	1.55605
C2orf74	4	0.027832	0.072373	0.994881	1429	2	-0.046103	0.85217	0.85199	1	16847	0	-0.046103	1.55546
PGLS	4	0.027888	0.0725	0.994881	1430	3	-0.22103	0.075802	0.16932	0.986062	3339	1	-0.22103	1.55458
TEF	4	0.027934	0.072596	0.994881	1431	1	-0.018311	0.83105	0.83085	1	16437	0	-0.018311	1.55387
ALAD	4	0.027975	0.072684	0.994881	1432	2	-0.10289	0.76059	0.76053	1	15037	1	-0.10289	1.55323
STRIP2	4	0.027977	0.07269	0.994881	1433	3	-0.14255	0.795	0.79457	1	15719	0	-0.14255	1.5532
CCDC47	4	0.027985	0.072708	0.994881	1434	2	-0.14323	0.92781	0.92773	1	18358	0	-0.14323	1.55307
YIF1B	4	0.02801	0.072763	0.994881	1435	3	-0.11623	0.97706	0.97718	1	19444	0	-0.11623	1.55269
IZUMO4	4	0.028023	0.072797	0.994881	1436	3	-0.15961	0.73799	0.73947	1	14620	1	-0.15961	1.55249
APOB	4	0.028086	0.072936	0.994881	1437	1	0.0011781	0.51911	0.5847	1	11503	1	0.0011781	1.55151
PROC	4	0.028101	0.072965	0.994881	1438	3	-0.15517	0.90164	0.90144	1	17845	0	-0.15517	1.55128
Non-TargetingControl_9	1	0.028121	0.028058	0.821473	1439	1	-0.14852	0.97188	0.97197	1	19309	0	-0.14852	1.55097
NR2C2AP	4	0.028137	0.073032	0.994881	1440	2	-0.090208	0.84348	0.84327	1	16688	0	-0.090208	1.55072
SSR3	4	0.028195	0.073143	0.994881	1441	3	-0.15258	0.19545	0.31621	0.99733	6213	1	-0.15258	1.54983
LILRA2	4	0.028196	0.073146	0.994881	1442	2	-0.067287	0.78553	0.78509	1	15524	0	-0.067287	1.54981
SCARB2	4	0.028213	0.073168	0.994881	1443	3	-0.16748	0.48555	0.56601	1	11130	1	-0.16748	1.54955
HARS	4	0.028238	0.07322	0.994881	1444	2	-0.086799	0.78333	0.78289	1	15488	0	-0.086799	1.54917
LILRB3	4	0.028251	0.073248	0.994881	1445	3	-0.12547	0.86715	0.86687	1	17136	0	-0.12547	1.54897
UBXN8	4	0.028263	0.073274	0.994881	1446	3	-0.23821	0.97174	0.97177	1	19304	0	-0.23821	1.54878
ARC	4	0.028312	0.073378	0.994881	1447	2	-0.067945	0.87474	0.8744	1	17282	0	-0.067945	1.54803
ARMC10	4	0.028333	0.073425	0.994881	1448	3	-0.11448	0.33423	0.47223	1	9275	1	-0.11448	1.54771
ARHGEF35	4	0.02834	0.073438	0.994881	1449	3	-0.10967	0.80265	0.80231	1	15874	0	-0.10967	1.5476
ARRB1	4	0.02838	0.073526	0.994881	1450	2	-0.081703	0.82487	0.82464	1	16321	0	-0.081703	1.54699
MYOF	4	0.02839	0.073545	0.994881	1451	1	-0.002899	0.84941	0.84921	1	16801	0	-0.002899	1.54683
SSBP2	4	0.028394	0.073559	0.994881	1452	2	-0.060008	0.20628	0.3284	0.998813	6463	1	-0.060008	1.54677
NTHL1	4	0.028409	0.073595	0.994881	1453	2	-0.17117	0.23729	0.36329	1	7141	1	-0.17117	1.54654
SKIV2L2	4	0.028441	0.073663	0.994881	1454	2	-0.22956	0.84193	0.84169	1	16655	0	-0.22956	1.54606
HIGD1A	4	0.028477	0.073728	0.994881	1455	2	-0.11869	0.87348	0.87317	1	17262	0	-0.11869	1.54551
FAM3D	4	0.028492	0.073766	0.994881	1456	1	0.0058608	0.61113	0.64119	1	12630	1	0.0058608	1.54528
RXRA	4	0.028496	0.073772	0.994881	1457	2	-0.14402	0.43194	0.53804	1	10575	1	-0.14402	1.54522
TSKS	4	0.028514	0.073807	0.994881	1458	3	-0.096559	0.8027	0.80235	1	15875	0	-0.096559	1.54494
SPATA31A6	4	0.028525	0.073834	0.994881	1459	3	-0.20803	0.99048	0.99056	1	19785	0	-0.20803	1.54477
SRP19	4	0.028543	0.073873	0.994881	1460	2	-0.051779	0.20858	0.33099	0.998838	6516	1	-0.051779	1.5445
ZKSCAN3	4	0.028614	0.074025	0.994881	1461	3	-0.1357	0.96081	0.9609	1	19060	0	-0.1357	1.54342
ENG	4	0.028644	0.074094	0.994881	1462	1	0.16345	0.026691	0.069699	0.963506	1424	3	0.16345	1.54297
BACE1	4	0.028645	0.074096	0.994881	1463	3	-0.11443	0.86395	0.86377	1	17079	0	-0.11443	1.54295
ZNF425	4	0.028668	0.07415	0.994881	1464	3	-0.16944	0.70589	0.71169	1	14033	1	-0.16944	1.5426
MMP25	4	0.028685	0.074191	0.994881	1465	2	-0.16169	0.3838	0.51442	1	10095	1	-0.16169	1.54235
ZNF782	4	0.028686	0.074193	0.994881	1466	3	-0.084295	0.92918	0.92908	1	18389	0	-0.084295	1.54233
PCM1	4	0.028745	0.074331	0.995155	1467	2	-0.058404	0.32763	0.46493	1	9106	1	-0.058404	1.54144
OSR2	4	0.028789	0.074425	0.995155	1468	3	-0.14153	0.92995	0.92986	1	18407	0	-0.14153	1.54077
DPPA5	4	0.028796	0.07444	0.995155	1469	1	-0.036371	0.6937	0.70177	1	13845	1	-0.036371	1.54067
RIMS2	4	0.028807	0.074461	0.995155	1470	3	-0.15269	0.21314	0.33614	1	6611	1	-0.15269	1.5405
CBWD2	4	0.028841	0.074543	0.995299	1471	3	-0.20277	0.96103	0.9611	1	19066	0	-0.20277	1.53999
PPP1R15B	4	0.028856	0.074571	0.995299	1472	2	0.0019206	0.041185	0.10039	0.979936	1997	2	0.0019206	1.53976
EIF2A	4	0.028899	0.074667	0.995366	1473	2	-0.13511	0.54925	0.60216	1	11871	1	-0.13511	1.53912
WBSCR28	4	0.028948	0.074775	0.995366	1474	2	-0.033012	0.4773	0.56164	1	11051	1	-0.033012	1.53838
TOX	4	0.028955	0.074786	0.995366	1475	3	-0.11435	0.97498	0.97508	1	19394	0	-0.11435	1.53828
Non-TargetingControl_449	1	0.028989	0.028897	0.826935	1476	1	-0.27021	0.97101	0.97112	1	19298	0	-0.27021	1.53777
PADI3	4	0.028991	0.074862	0.995366	1477	3	-0.13865	0.10119	0.20932	0.993845	4091	1	-0.13865	1.53774
PPIL2	4	0.028999	0.074874	0.995366	1478	2	-0.071779	0.90217	0.90196	1	17854	0	-0.071779	1.53762
OPLAH	4	0.029021	0.074916	0.995366	1479	2	-0.059367	0.49604	0.57173	1	11242	1	-0.059367	1.53729
MFGE8	4	0.029041	0.074951	0.995366	1480	2	-0.12108	0.84801	0.84782	1	16771	0	-0.12108	1.53699
ANKRD49	4	0.02905	0.074972	0.995366	1481	2	-0.065677	0.96398	0.96405	1	19127	0	-0.065677	1.53685
SLC22A20	4	0.0291	0.075086	0.995535	1482	2	-0.063214	0.29003	0.42249	1	8301	2	-0.063214	1.53611
SYN2	4	0.029101	0.075089	0.995535	1483	2	-0.048716	0.77251	0.77205	1	15279	0	-0.048716	1.53609
FANCG	4	0.02912	0.075133	0.995535	1484	3	-0.15065	0.94392	0.94394	1	18685	0	-0.15065	1.53581
PKD2L1	4	0.029144	0.075189	0.995541	1485	3	-0.13393	0.47795	0.56199	1	11056	1	-0.13393	1.53545
C9orf57	4	0.029165	0.075232	0.995541	1486	3	-0.17544	0.98482	0.9849	1	19618	0	-0.17544	1.53514
JPH4	4	0.029198	0.075307	0.995597	1487	2	-0.093972	0.071591	0.1612	0.98562	3174	1	-0.093972	1.53465
ZNF280B	4	0.029237	0.075383	0.995597	1488	3	-0.11109	0.85449	0.85431	1	16894	0	-0.11109	1.53407
UPK3A	4	0.029253	0.075418	0.995597	1489	2	0.032377	0.18265	0.30167	0.99733	5916	2	0.032377	1.53383
CRCP	4	0.029282	0.075474	0.995597	1490	3	-0.13015	0.56998	0.61465	1	12099	1	-0.13015	1.5334
NOVA1	4	0.029303	0.075519	0.995597	1491	2	-0.083741	0.82419	0.82398	1	16306	0	-0.083741	1.53309
IDI1	4	0.029336	0.075591	0.995597	1492	3	-0.18846	0.90861	0.90845	1	17986	0	-0.18846	1.5326
SLC27A3	4	0.029354	0.07562	0.995597	1493	1	0.029651	0.24798	0.37523	1	7357	2	0.029651	1.53233
C19orf60	4	0.029405	0.075724	0.996129	1494	2	-0.062221	0.55862	0.60771	1	11978	1	-0.062221	1.53158
PCSK6	4	0.029455	0.075822	0.996129	1495	1	0.087041	0.042269	0.10264	0.980191	2041	3	0.087041	1.53084
TTC13	4	0.029506	0.075913	0.996288	1496	1	-0.0041333	0.55432	0.60517	1	11923	1	-0.0041333	1.53009
COQ9	4	0.029527	0.075962	0.996288	1497	3	-0.13177	0.50836	0.57858	1	11380	1	-0.13177	1.52978
MARVELD2	4	0.029548	0.076009	0.996288	1498	3	-0.1407	0.97251	0.97254	1	19327	0	-0.1407	1.52947
WDR34	4	0.029561	0.076032	0.996288	1499	3	-0.1806	0.9134	0.91331	1	18073	0	-0.1806	1.52928
PRAMEF19	4	0.029608	0.076124	0.996744	1500	1	0.073352	0.11895	0.22952	0.993845	4496	2	0.073352	1.52859
OMD	4	0.029658	0.076232	0.996744	1501	2	-0.077056	0.98758	0.98767	1	19705	0	-0.077056	1.52786
STAU2	4	0.029664	0.076244	0.996744	1502	3	-0.21862	0.85605	0.85588	1	16926	0	-0.21862	1.52777
PYGL	4	0.029698	0.076319	0.996744	1503	3	-0.13787	0.050275	0.11882	0.980547	2346	1	-0.13787	1.52727
STARD5	4	0.029743	0.076423	0.996744	1504	2	-0.17914	0.45637	0.55048	1	10827	1	-0.17914	1.52662
HDDC3	4	0.029758	0.076444	0.996744	1505	2	-0.11688	0.84168	0.84144	1	16646	0	-0.11688	1.5264
CRYZ	4	0.02976	0.076444	0.996744	1506	2	-0.065248	0.71489	0.71922	1	14201	1	-0.065248	1.52637
TMEM251	4	0.029769	0.076463	0.996744	1507	3	-0.12224	0.25026	0.37777	1	7411	1	-0.12224	1.52624
NLRP10	4	0.02981	0.076558	0.9971	1508	2	-0.063632	0.903	0.90279	1	17873	0	-0.063632	1.52564
ERLIN2	4	0.029821	0.076589	0.9971	1509	3	-0.13787	0.39586	0.52024	1	10221	1	-0.13787	1.52548
CA7	4	0.029897	0.076756	0.997214	1510	2	-0.10561	0.81201	0.8117	1	16078	0	-0.10561	1.52437
PEX6	4	0.029903	0.07677	0.997214	1511	3	-0.1176	0.29634	0.42954	1	8431	1	-0.1176	1.52429
CCDC152	4	0.029907	0.076775	0.997214	1512	2	-0.15225	0.84297	0.84274	1	16674	0	-0.15225	1.52423
ARMCX1	4	0.029968	0.076902	0.997214	1513	1	0.15983	0.47323	0.55941	1	11019	1	0.15983	1.52334
C1orf229	4	0.029981	0.076928	0.997214	1514	2	-0.12347	0.94749	0.94749	1	18776	0	-0.12347	1.52315
CHORDC1	4	0.029981	0.076928	0.997214	1515	2	-0.16602	0.86609	0.86584	1	17117	0	-0.16602	1.52315
CPSF7	4	0.030013	0.076985	0.997214	1516	2	-0.057336	0.8422	0.84197	1	16658	0	-0.057336	1.52269
ACBD3	4	0.030025	0.077014	0.997214	1517	3	-0.12215	0.18558	0.30497	0.99733	5983	1	-0.12215	1.52252
PCLO	4	0.030045	0.077054	0.997214	1518	2	-0.19829	0.87786	0.87751	1	17352	0	-0.19829	1.52223
OCRL	4	0.030064	0.077094	0.997214	1519	1	-0.0046684	0.73935	0.74067	1	14650	1	-0.0046684	1.52195
STH	4	0.030095	0.077162	0.997214	1520	3	-0.093117	0.72381	0.72694	1	14367	1	-0.093117	1.52151
ARPC1A	4	0.030145	0.077276	0.997214	1521	3	-0.1646	0.88317	0.88288	1	17472	0	-0.1646	1.52078
MED19	4	0.030199	0.07739	0.997214	1522	3	-0.17472	0.48437	0.56536	1	11120	1	-0.17472	1.52001
TMEM91	4	0.030204	0.077396	0.997214	1523	3	-0.14213	0.79301	0.79255	1	15679	0	-0.14213	1.51994
SLC35D1	4	0.030216	0.077422	0.997214	1524	1	0.012148	0.80445	0.80408	1	15923	0	0.012148	1.51976
BMP1	4	0.030224	0.077441	0.997214	1525	3	-0.13078	0.74801	0.7487	1	14804	1	-0.13078	1.51965
PTGDR	4	0.030339	0.077692	0.997569	1526	2	-0.15068	0.1254	0.23679	0.993845	4641	1	-0.15068	1.518
XCL1	4	0.030353	0.077726	0.997569	1527	3	-0.15645	0.26075	0.3896	1	7639	1	-0.15645	1.5178
BHLHA15	4	0.030383	0.077789	0.997569	1528	3	-0.13221	0.67723	0.68875	1	13572	1	-0.13221	1.51737
TSKU	4	0.03041	0.077837	0.997569	1529	3	-0.13811	0.65913	0.67514	1	13312	1	-0.13811	1.51698
DCANP1	4	0.030413	0.077844	0.997569	1530	2	-0.07128	0.84	0.83972	1	16614	0	-0.07128	1.51694
SLC2A12	4	0.030423	0.077867	0.997569	1531	2	-0.10024	0.34995	0.48974	1	9588	1	-0.10024	1.5168
WNT7B	4	0.030469	0.077961	0.997569	1532	1	0.066412	0.14093	0.25443	0.993845	5002	2	0.066412	1.51614
MAGI2	4	0.030473	0.077971	0.997569	1533	2	-0.063495	0.20015	0.32147	0.998658	6324	2	-0.063495	1.51608
DNAJC25	4	0.030518	0.078062	0.997569	1534	3	-0.12899	0.99012	0.99019	1	19777	0	-0.12899	1.51544
Non-TargetingControl_546	1	0.030519	0.030399	0.836728	1535	1	-0.27455	0.96948	0.96965	1	19258	0	-0.27455	1.51543
STT3B	4	0.030553	0.07813	0.997569	1536	2	-0.19422	0.38228	0.51371	1	10081	1	-0.19422	1.51495
CD93	4	0.03057	0.078161	0.997569	1537	2	-0.077825	0.94872	0.94875	1	18800	0	-0.077825	1.5147
FPR1	4	0.030578	0.078179	0.997569	1538	2	-0.11994	0.28165	0.41307	1	8130	1	-0.11994	1.51459
GTPBP2	4	0.030607	0.078236	0.997569	1539	3	-0.14608	0.98647	0.98658	1	19666	0	-0.14608	1.51418
POMZP3	4	0.030621	0.078262	0.997569	1540	2	-0.10457	0.71027	0.71537	1	14112	1	-0.10457	1.51398
ITPR2	4	0.030682	0.078405	0.998726	1541	3	-0.11438	0.97627	0.9764	1	19424	0	-0.11438	1.51312
GSG1	4	0.030738	0.078523	0.998726	1543	2	-0.095654	0.38679	0.51586	1	10132	1	-0.095654	1.51232
TMEM215	4	0.030738	0.078523	0.998726	1542	2	-0.12432	0.82161	0.82137	1	16253	0	-0.12432	1.51232
FBXW5	4	0.030753	0.078552	0.998726	1544	2	-0.16709	0.49782	0.57271	1	11261	1	-0.16709	1.51211
SUSD1	4	0.030824	0.078708	0.999447	1545	1	0.020531	0.054557	0.1275	0.984341	2519	1	0.020531	1.51111
ARHGAP23	4	0.030874	0.078828	0.999835	1546	2	0.0044963	0.27251	0.40285	1	7909	2	0.0044963	1.51041
ICA1L	4	0.030879	0.078838	0.999835	1547	2	-0.11358	0.1526	0.26761	0.99517	5255	1	-0.11358	1.51034
DSG1	4	0.030925	0.078941	1	1548	1	0.12102	0.078145	0.17377	0.986251	3432	3	0.12102	1.50969
CLASRP	4	0.030976	0.079046	1	1549	3	-0.11042	0.98903	0.98912	1	19737	0	-0.11042	1.50897
NHSL2	4	0.031026	0.079157	1	1550	2	0.021836	0.13433	0.24692	0.993845	4837	2	0.021836	1.50827
SGOL2	4	0.031077	0.079266	1	1551	1	-0.04818	0.86629	0.86603	1	17120	0	-0.04818	1.50756
DAW1	4	0.031127	0.079364	1	1552	1	-0.049718	0.85554	0.85535	1	16916	0	-0.049718	1.50686
RHOT1	4	0.03114	0.079399	1	1553	3	-0.1864	0.093029	0.19989	0.993845	3913	1	-0.1864	1.50668
CMTR2	4	0.031175	0.079474	1	1554	2	-0.091871	0.28653	0.41853	1	8231	1	-0.091871	1.50619
PTPN7	4	0.031192	0.079503	1	1555	3	-0.092998	0.5165	0.58323	1	11469	1	-0.092998	1.50596
PABPC4	4	0.031227	0.07957	1	1556	3	-0.090007	0.093125	0.19999	0.993845	3916	1	-0.090007	1.50547
FEZ1	4	0.031229	0.079574	1	1557	2	-0.02814	0.6536	0.67105	1	13230	1	-0.02814	1.50544
ASF1B	4	0.031297	0.079698	1	1558	3	-0.13504	0.54453	0.59932	1	11818	1	-0.13504	1.5045
ADAM19	4	0.031327	0.079781	1	1559	2	-0.081314	0.48725	0.56694	1	11149	1	-0.081314	1.50408
ZNF805	4	0.031387	0.079906	1	1560	2	-0.062056	0.0017358	0.0062193	0.749066	167	1	-0.062056	1.50325
SLC25A40	4	0.031398	0.079929	1	1561	2	-0.16344	0.97761	0.97771	1	19454	0	-0.16344	1.5031
STT3A	4	0.031448	0.080041	1	1562	2	-0.069773	0.5043	0.57633	1	11334	1	-0.069773	1.50241
SMPD4	4	0.031482	0.080111	1	1563	2	-0.071658	0.97882	0.97896	1	19489	0	-0.071658	1.50194
FABP3	4	0.03151	0.080172	1	1564	3	-0.12947	0.95875	0.95886	1	19011	0	-0.12947	1.50155
PDZD3	4	0.03151	0.080172	1	1565	3	-0.11197	0.98618	0.98627	1	19654	0	-0.11197	1.50155
Non-TargetingControl_846	1	0.03153	0.031431	0.841788	1566	1	-0.31109	0.96847	0.96865	1	19239	0	-0.31109	1.50128
HOXB5	4	0.031532	0.080217	1	1567	2	-0.0071194	0.18296	0.30202	0.99733	5925	1	-0.0071194	1.50125
CTCFL	4	0.031583	0.080318	1	1568	2	-0.090591	0.67875	0.68994	1	13601	1	-0.090591	1.50055
ITIH3	4	0.031619	0.080383	1	1569	3	-0.13718	0.94651	0.94653	1	18749	0	-0.13718	1.50005
SESN1	4	0.03162	0.080387	1	1570	2	-0.10675	0.50954	0.57923	1	11396	1	-0.10675	1.50004
CTAG2	4	0.031631	0.08041	1	1571	2	-0.085326	0.87588	0.87553	1	17313	0	-0.085326	1.49989
CATSPERD	4	0.031661	0.080471	1	1572	3	-0.19373	0.35429	0.49456	1	9696	1	-0.19373	1.49948
PRAMEF2	4	0.031668	0.080492	1	1573	3	-0.13762	0.92704	0.92696	1	18342	0	-0.13762	1.49938
ACE2	4	0.031679	0.080519	1	1574	3	-0.12596	0.67847	0.68973	1	13596	1	-0.12596	1.49923
MDGA1	4	0.031684	0.08053	1	1575	2	-0.092086	0.79619	0.79575	1	15749	0	-0.092086	1.49916
GPRC5B	4	0.031722	0.080598	1	1576	3	-0.096214	0.35355	0.49373	1	9679	1	-0.096214	1.49864
FNIP1	4	0.031735	0.080624	1	1577	2	-0.094392	0.86287	0.86271	1	17053	0	-0.094392	1.49846
LNPEP	4	0.031752	0.080665	1	1578	2	-0.070209	0.29717	0.4305	1	8446	2	-0.070209	1.49823
PDE10A	4	0.031785	0.080725	1	1579	1	-0.038986	0.31153	0.44677	1	8766	1	-0.038986	1.49778
GATC	4	0.031836	0.080839	1	1580	3	-0.15717	0.9282	0.92812	1	18370	0	-0.15717	1.49708
HYAL1	4	0.03186	0.080881	1	1581	3	-0.11626	0.79295	0.79249	1	15676	0	-0.11626	1.49675
PNKD	4	0.031926	0.081028	1	1582	2	-0.14109	0.92022	0.92008	1	18213	0	-0.14109	1.49586
CIAO1	4	0.031937	0.081056	1	1583	1	0.10909	0.10161	0.20977	0.993845	4101	2	0.10909	1.49571
DPYSL3	4	0.031988	0.081165	1	1584	1	0.017408	0.29648	0.4297	1	8435	1	0.017408	1.49501
PRDX1	4	0.031997	0.081185	1	1585	2	-0.18853	0.19888	0.32003	0.997606	6303	1	-0.18853	1.49489
DDX55	4	0.032017	0.081226	1	1586	2	-0.028563	0.11551	0.22567	0.993845	4415	2	-0.028563	1.49462
CXorf40A	4	0.032038	0.08127	1	1587	2	-0.087342	0.42235	0.53322	1	10478	1	-0.087342	1.49433
SPHAR	2	0.032053	0.058333	0.961486	1588	1	-0.17695	0.26846	0.29508	0.99733	7821	1	-0.17695	1.49413
CLTB	4	0.032069	0.081341	1	1589	3	-0.15449	0.92589	0.9258	1	18321	0	-0.15449	1.49391
CALB1	4	0.032109	0.081423	1	1590	3	-0.10058	0.9762	0.97633	1	19421	0	-0.10058	1.49337
FKTN	4	0.032113	0.081434	1	1591	3	-0.09509	0.26792	0.3976	1	7810	1	-0.09509	1.49332
AVPR1A	4	0.032135	0.081475	1	1592	3	-0.10579	0.57981	0.62083	1	12218	1	-0.10579	1.49302
RAB3B	4	0.03214	0.081485	1	1593	1	-0.043297	0.41887	0.53149	1	10448	1	-0.043297	1.49295
TCEAL8	4	0.032143	0.08149	1	1594	3	-0.14256	0.97302	0.97307	1	19343	0	-0.14256	1.49291
CCT6A	4	0.032209	0.081635	1	1595	3	-0.24941	0.36833	0.50717	1	9935	1	-0.24941	1.49202
NFKB1	4	0.032241	0.081714	1	1596	3	-0.060623	0.71733	0.72132	1	14244	1	-0.060623	1.49159
AFM	4	0.032243	0.081719	1	1597	3	-0.15706	0.84756	0.84737	1	16758	0	-0.15706	1.49156
TMEM18	4	0.032256	0.081743	1	1598	3	-0.13281	0.45532	0.54993	1	10820	1	-0.13281	1.49139
GTF3C6	4	0.032291	0.081815	1	1599	2	-0.069252	0.58076	0.62143	1	12229	1	-0.069252	1.49092
LAS1L	4	0.032303	0.08184	1	1600	2	0.025061	0.10358	0.21201	0.993845	4138	2	0.025061	1.49076
HIST1H2AI	4	0.032395	0.08203	1	1601	3	-0.26	0.97559	0.9757	1	19407	0	-0.26	1.48952
AAED1	4	0.032406	0.082056	1	1602	3	-0.15219	0.97127	0.9713	1	19300	0	-0.15219	1.48937
DEFB112	4	0.032447	0.082151	1	1603	2	-0.15253	0.96445	0.96454	1	19142	0	-0.15253	1.48883
ROPN1L	4	0.032494	0.082263	1	1604	1	0.10693	0.0056574	0.019577	0.87312	445	2	0.10693	1.4882
LMNB2	4	0.032544	0.082362	1	1605	2	-0.021555	0.60922	0.63991	1	12607	1	-0.021555	1.48753
BEX4	4	0.032595	0.082469	1	1606	1	0.011311	0.33503	0.47311	1	9293	1	0.011311	1.48685
GRSF1	4	0.032601	0.082483	1	1607	3	-0.22773	0.92604	0.92596	1	18325	0	-0.22773	1.48677
ZYG11B	4	0.032617	0.082516	1	1608	3	-0.13832	0.7398	0.74108	1	14660	1	-0.13832	1.48656
COL1A2	4	0.032632	0.082549	1	1609	2	-0.064257	0.79398	0.79353	1	15701	0	-0.064257	1.48636
HIST1H3F	4	0.032645	0.082578	1	1610	3	-0.1569	0.98288	0.98298	1	19570	0	-0.1569	1.48618
FANCF	4	0.032678	0.082641	1	1611	3	-0.15313	0.46463	0.55482	1	10915	1	-0.15313	1.48574
TIMM44	4	0.032689	0.082672	1	1612	3	-0.21482	0.91367	0.91358	1	18074	0	-0.21482	1.4856
RNASE2	4	0.032696	0.082681	1	1613	1	0.042554	0.18563	0.30502	0.99733	5984	2	0.042554	1.48551
LRWD1	4	0.032704	0.082701	1	1614	2	-0.10413	0.0097375	0.032203	0.919208	690	1	-0.10413	1.4854
MAP1S	4	0.032704	0.082701	1	1615	2	-0.14722	0.5885	0.62637	1	12334	1	-0.14722	1.4854
C3orf58	4	0.032747	0.082788	1	1616	1	0.043937	0.54023	0.59681	1	11764	1	0.043937	1.48483
KLC3	4	0.032765	0.082826	1	1617	3	-0.14902	0.55897	0.60791	1	11981	1	-0.14902	1.48459
CABIN1	4	0.032776	0.082851	1	1618	3	-0.20898	0.98549	0.98555	1	19635	0	-0.20898	1.48444
TTC9C	4	0.032784	0.082867	1	1619	3	-0.13677	0.83043	0.83019	1	16427	0	-0.13677	1.48434
RUNDC3A	4	0.032797	0.0829	1	1620	1	0.062699	0.35627	0.49676	1	9743	2	0.062699	1.48417
DOLK	4	0.032807	0.082922	1	1621	3	-0.18026	0.98437	0.98445	1	19605	0	-0.18026	1.48403
FBXL19	4	0.032828	0.082963	1	1622	2	-0.069965	0.40764	0.52597	1	10347	1	-0.069965	1.48376
AP3D1	4	0.032857	0.083028	1	1623	3	-0.090548	0.98824	0.98831	1	19712	0	-0.090548	1.48337
TRAF6	4	0.032935	0.083195	1	1624	3	-0.16187	0.30975	0.44467	1	8725	1	-0.16187	1.48234
SULT1A1	4	0.032949	0.083227	1	1625	2	-0.078194	0.24882	0.37618	1	7382	1	-0.078194	1.48216
FKBP14	4	0.032999	0.083337	1	1626	2	-0.10336	0.89674	0.89654	1	17727	0	-0.10336	1.4815
FIGN	4	0.03305	0.083441	1	1627	2	-0.1518	0.96385	0.96392	1	19122	0	-0.1518	1.48083
STYX	4	0.033121	0.083589	1	1628	3	-0.1342	0.82529	0.82506	1	16331	0	-0.1342	1.4799
SNRK	4	0.033151	0.083654	1	1629	2	-0.072499	0.79974	0.79941	1	15822	0	-0.072499	1.4795
GKAP1	4	0.033231	0.08382	1	1630	3	-0.13055	0.73712	0.73869	1	14609	1	-0.13055	1.47846
DCHS1	4	0.033241	0.083831	1	1631	2	-0.16139	0.49021	0.56855	1	11186	1	-0.16139	1.47833
KYNU	4	0.033273	0.083908	1	1632	3	-0.19221	0.81324	0.81291	1	16095	0	-0.19221	1.47791
TAT	4	0.033277	0.083916	1	1634	1	-0.0078006	0.42389	0.534	1	10496	1	-0.0078006	1.47786
USH1C	4	0.033277	0.083916	1	1633	1	0.0036966	0.83858	0.83829	1	16588	0	0.0036966	1.47786
OR2AE1	4	0.033306	0.083986	1	1635	3	-0.10678	0.9879	0.98798	1	19707	0	-0.10678	1.47748
GCC1	4	0.033353	0.084091	1	1636	1	-0.0057837	0.90041	0.9002	1	17815	0	-0.0057837	1.47687
RAB40A	4	0.033357	0.084097	1	1637	3	-0.12825	0.83172	0.83151	1	16449	0	-0.12825	1.47681
C16orf52	4	0.033366	0.084115	1	1638	2	-0.12211	0.91116	0.91105	1	18039	0	-0.12211	1.4767
ZBED9	4	0.033385	0.084155	1	1639	3	-0.11402	0.98896	0.98904	1	19735	0	-0.11402	1.47645
ARHGAP8	4	0.033397	0.084179	1	1640	3	-0.15764	0.91036	0.91022	1	18018	0	-0.15764	1.47629
FAM26E	4	0.033397	0.08418	1	1641	2	-0.082777	0.055054	0.12848	0.984341	2536	1	-0.082777	1.47629
ZNF114	4	0.033404	0.084194	1	1642	1	0.082923	0.077913	0.17334	0.986062	3422	2	0.082923	1.4762
LRP3	4	0.033425	0.084245	1	1643	3	-0.13625	0.54061	0.59702	1	11769	1	-0.13625	1.47593
AHCYL1	4	0.033448	0.0843	1	1644	3	-0.11481	0.9732	0.97323	1	19349	0	-0.11481	1.47563
UBXN11	4	0.033454	0.084314	1	1645	1	0.08223	0.24556	0.37249	1	7312	2	0.08223	1.47555
GHRL	4	0.03349	0.084391	1	1646	3	-0.18543	0.69879	0.70591	1	13922	1	-0.18543	1.47508
ZNF16	4	0.033505	0.084419	1	1647	1	0.1258	0.022963	0.061641	0.949002	1268	3	0.1258	1.47489
PIK3R5	4	0.033538	0.084485	1	1648	3	-0.14177	0.2342	0.35984	1	7073	1	-0.14177	1.47446
AIF1	4	0.033606	0.084625	1	1649	1	0.043115	0.086216	0.18902	0.993515	3703	1	0.043115	1.47358
PRLH	4	0.033616	0.084648	1	1650	2	-0.10473	0.89657	0.89637	1	17723	0	-0.10473	1.47345
ATCAY	4	0.033617	0.084652	1	1651	3	-0.11466	0.9276	0.92751	1	18355	0	-0.11466	1.47344
GAL3ST4	4	0.033657	0.084739	1	1652	3	-0.10689	0.64163	0.66249	1	13040	1	-0.10689	1.47292
CASD1	4	0.033674	0.084775	1	1653	3	-0.1195	0.98415	0.98422	1	19599	0	-0.1195	1.47271
POLR3B	4	0.033705	0.084839	1	1654	3	-0.17836	0.85269	0.85249	1	16859	0	-0.17836	1.47231
OR2T2	4	0.03371	0.084845	1	1655	2	-0.057605	0.27605	0.40684	1	8005	2	-0.057605	1.47224
WSCD2	4	0.033728	0.084877	1	1657	3	-0.15326	0.98177	0.98188	1	19550	0	-0.15326	1.47201
YPEL3	4	0.033728	0.084877	1	1656	3	-0.23256	0.25428	0.38235	1	7490	1	-0.23256	1.47201
ZNF837	4	0.033751	0.084933	1	1658	2	-0.13538	0.55737	0.60698	1	11958	1	-0.13538	1.47171
EPHX4	4	0.033771	0.084968	1	1659	3	-0.097413	0.84399	0.84377	1	16695	0	-0.097413	1.47146
PTPRA	4	0.033808	0.085046	1	1660	1	0.10519	0.011394	0.035903	0.928921	758	2	0.10519	1.47098
ANKRD1	4	0.033824	0.085079	1	1661	2	-0.026608	0.038348	0.094493	0.978238	1885	2	-0.026608	1.47078
METRNL	4	0.033902	0.085242	1	1662	3	-0.16548	0.98754	0.98763	1	19704	0	-0.16548	1.46977
PLA2G6	4	0.033909	0.085261	1	1663	1	0.013904	0.81412	0.81378	1	16116	0	0.013904	1.46969
UMPS	4	0.03395	0.085358	1	1664	2	-0.070687	0.90215	0.90193	1	17853	0	-0.070687	1.46916
CLPS	4	0.03396	0.085376	1	1665	2	-0.093434	0.74605	0.74688	1	14772	1	-0.093434	1.46903
ECH1	4	0.03401	0.085483	1	1666	1	0.039586	0.64218	0.66288	1	13047	1	0.039586	1.46839
FERMT2	4	0.034013	0.085486	1	1667	2	-0.093785	0.2229	0.34705	1	6825	2	-0.093785	1.46836
DNAJC21	4	0.034039	0.085543	1	1668	3	-0.14442	0.77971	0.77927	1	15409	0	-0.14442	1.46802
MCAT	4	0.034061	0.085599	1	1669	2	-0.075607	0.86621	0.86596	1	17118	0	-0.075607	1.46774
RFX1	4	0.034179	0.085852	1	1670	3	-0.12146	0.97577	0.97589	1	19413	0	-0.12146	1.46624
ALOX5	4	0.034191	0.085883	1	1671	2	-0.15553	0.27922	0.41039	1	8085	1	-0.15553	1.46609
TAF13	4	0.034234	0.085962	1	1672	3	-0.08256	0.18656	0.30608	0.99733	5998	1	-0.08256	1.46554
ARL11	4	0.034262	0.086029	1	1673	3	-0.14096	0.71387	0.71838	1	14182	1	-0.14096	1.46519
Non-TargetingControl_361	1	0.034317	0.03423	0.861256	1674	1	-0.19615	0.96568	0.96593	1	19167	0	-0.19615	1.46449
NLK	4	0.034357	0.086225	1	1675	3	-0.13107	0.97248	0.9725	1	19326	0	-0.13107	1.46398
CDK15	4	0.034359	0.086229	1	1676	3	-0.13639	0.57834	0.61991	1	12196	1	-0.13639	1.46396
GTF3C1	4	0.034377	0.086264	1	1677	3	-0.11917	0.98592	0.98599	1	19647	0	-0.11917	1.46373
HECTD1	4	0.034391	0.086296	1	1678	3	-0.18382	0.92564	0.92554	1	18315	0	-0.18382	1.46356
TRPV1	4	0.034414	0.086347	1	1679	1	0.057556	0.19928	0.32047	0.997606	6312	1	0.057556	1.46326
PCSK9	4	0.034465	0.086456	1	1680	2	-0.090927	0.43255	0.53834	1	10581	1	-0.090927	1.46262
STIP1	4	0.034489	0.08651	1	1681	3	-0.13534	0.89031	0.88997	1	17595	0	-0.13534	1.46232
MPP2	4	0.034566	0.086653	1	1682	3	-0.096681	0.79694	0.79653	1	15764	0	-0.096681	1.46135
ARPC1B	4	0.034602	0.086722	1	1683	3	-0.16407	0.97586	0.97599	1	19416	0	-0.16407	1.4609
GMEB2	4	0.034616	0.086749	1	1684	3	-0.17532	0.82904	0.8288	1	16401	0	-0.17532	1.46072
RHOBTB3	4	0.034616	0.086749	1	1685	1	-0.038123	0.39951	0.52202	1	10263	1	-0.038123	1.46072
PCDHB15	4	0.034633	0.086781	1	1686	2	-0.08454	0.80773	0.8074	1	15991	0	-0.08454	1.46051
MS4A12	4	0.034644	0.086804	1	1687	2	-0.075996	0.88501	0.88465	1	17507	0	-0.075996	1.46037
CLPX	4	0.034665	0.086849	1	1688	2	-0.041156	0.14693	0.2612	0.994342	5130	2	-0.041156	1.46011
FA2H	4	0.034667	0.086855	1	1689	1	-0.0061057	0.17477	0.2928	0.99733	5735	1	-0.0061057	1.46008
UBE3C	4	0.034712	0.086944	1	1690	3	-0.12336	0.93679	0.93681	1	18547	0	-0.12336	1.45952
FGF4	4	0.034717	0.08696	1	1691	1	-0.027472	0.80107	0.80073	1	15847	0	-0.027472	1.45946
HTATIP2	4	0.034768	0.087055	1	1692	1	-0.022736	0.74905	0.74968	1	14818	1	-0.022736	1.45882
NFE4	4	0.034813	0.087151	1	1693	3	-0.13333	0.60238	0.63546	1	12517	1	-0.13333	1.45826
ARHGEF28	4	0.034869	0.087262	1	1694	2	-0.033119	0.7996	0.79929	1	15820	0	-0.033119	1.45756
HNRNPAB	4	0.034886	0.087298	1	1695	3	-0.12854	0.19219	0.31248	0.99733	6127	1	-0.12854	1.45735
STK19	4	0.034919	0.087361	1	1696	2	-0.082575	0.96983	0.96986	1	19263	0	-0.082575	1.45694
SGCE	4	0.034967	0.087455	1	1697	3	-0.11315	0.66386	0.67864	1	13365	1	-0.11315	1.45634
MAGEE1	4	0.03497	0.087459	1	1698	1	-0.014567	0.82708	0.82685	1	16364	0	-0.014567	1.4563
GNA14	4	0.034983	0.087487	1	1699	2	-0.10812	0.85049	0.85029	1	16819	0	-0.10812	1.45614
ATHL1	4	0.034993	0.08751	1	1700	2	-0.12674	0.59543	0.63088	1	12417	1	-0.12674	1.45602
SLC6A14	4	0.035025	0.087578	1	1701	2	-0.17368	0.94417	0.94418	1	18691	0	-0.17368	1.45562
LRTM2	4	0.035036	0.087597	1	1702	2	-0.086836	0.611	0.6411	1	12628	1	-0.086836	1.45549
CBWD6	4	0.035046	0.087618	1	1703	2	-0.10637	0.41536	0.52978	1	10419	1	-0.10637	1.45536
USP14	4	0.035101	0.087726	1	1704	3	-0.10234	0.98889	0.98896	1	19732	0	-0.10234	1.45468
R3HCC1	4	0.035121	0.087774	1	1705	1	0.036468	0.23046	0.3556	1	6998	2	0.036468	1.45443
MMP13	4	0.035159	0.087859	1	1706	3	-0.12661	0.85436	0.85419	1	16892	0	-0.12661	1.45396
OR51I1	4	0.035197	0.087944	1	1707	3	-0.12261	0.79275	0.7923	1	15671	0	-0.12261	1.45349
DNAJC30	4	0.035235	0.088023	1	1708	3	-0.090962	0.97204	0.97206	1	19315	0	-0.090962	1.45303
ZDHHC13	4	0.035264	0.088081	1	1709	3	-0.08386	0.60521	0.63728	1	12553	1	-0.08386	1.45267
EDF1	4	0.03534	0.08825	1	1710	3	-0.088067	0.95947	0.95957	1	19030	0	-0.088067	1.45173
NFE2L1	4	0.035344	0.088258	1	1711	2	-0.10135	0.083062	0.18307	0.99118	3599	1	-0.10135	1.45168
DMPK	4	0.035365	0.088314	1	1712	2	-0.13862	0.97338	0.97341	1	19355	0	-0.13862	1.45143
OGN	4	0.035424	0.088448	1	1713	2	-0.056068	0.57338	0.61682	1	12144	1	-0.056068	1.4507
COX8A	4	0.035474	0.088562	1	1714	2	-0.078842	0.51285	0.58109	1	11428	1	-0.078842	1.45009
MFF	4	0.035498	0.088605	1	1715	3	-0.11769	0.9663	0.96635	1	19186	0	-0.11769	1.4498
PPA2	4	0.035525	0.088667	1	1716	3	-0.13714	0.96113	0.9612	1	19067	0	-0.13714	1.44947
SLC4A9	4	0.035525	0.088667	1	1717	1	0.11055	0.0139	0.041497	0.948959	864	3	0.11055	1.44947
NUTM2G	4	0.035574	0.088767	1	1718	3	-0.11614	0.98049	0.98061	1	19520	0	-0.11614	1.44887
PDCL	4	0.035579	0.088777	1	1719	2	-0.06366	0.81031	0.80998	1	16040	0	-0.06366	1.44881
CHRNA10	4	0.035589	0.088801	1	1720	3	-0.12197	0.15237	0.26735	0.99517	5250	1	-0.12197	1.44868
PROCR	4	0.035611	0.088848	1	1721	2	-0.10357	0.8403	0.84004	1	16619	0	-0.10357	1.44842
CBWD3	4	0.035653	0.088936	1	1722	2	-0.24253	0.56288	0.6103	1	12018	1	-0.24253	1.4479
SLMO2	4	0.035686	0.089012	1	1723	3	-0.21173	0.95696	0.95704	1	18966	0	-0.21173	1.4475
RTKN2	4	0.035728	0.089113	1	1724	2	-0.13621	0.9657	0.96574	1	19168	0	-0.13621	1.44699
RLTPR	4	0.035777	0.089203	1	1725	1	0.061289	0.32169	0.45815	1	8985	2	0.061289	1.4464
KLHDC9	4	0.035782	0.089211	1	1726	2	-0.11803	0.77027	0.76981	1	15238	1	-0.11803	1.44634
CLC	4	0.035792	0.089231	1	1727	3	-0.12227	0.96997	0.96999	1	19267	0	-0.12227	1.44621
SLC16A9	4	0.035828	0.089309	1	1728	1	0.022399	0.17983	0.29851	0.99733	5846	2	0.022399	1.44578
MUC17	4	0.035878	0.089416	1	1729	1	-0.052119	0.71195	0.71676	1	14146	1	-0.052119	1.44517
NDUFS3	4	0.0359	0.089462	1	1730	2	-0.075256	0.52132	0.58597	1	11535	1	-0.075256	1.44491
HAUS6	4	0.035922	0.089516	1	1731	3	-0.098334	0.96811	0.96814	1	19233	0	-0.098334	1.44464
LAMTOR1	4	0.035929	0.089535	1	1732	2	-0.077042	0.13374	0.24626	0.993845	4829	2	-0.077042	1.44455
FAM9B	4	0.035969	0.089613	1	1733	3	-0.16647	0.24046	0.36681	1	7209	1	-0.16647	1.44407
GKN1	4	0.035979	0.08963	1	1734	2	-0.06582	0.018509	0.051823	0.949002	1067	1	-0.06582	1.44395
EXOC3L1	4	0.035986	0.089644	1	1735	2	-0.12922	0.64462	0.66464	1	13085	1	-0.12922	1.44387
COA7	4	0.036008	0.089688	1	1736	3	-0.18764	0.98725	0.98732	1	19692	0	-0.18764	1.4436
Non-TargetingControl_724	1	0.036028	0.035934	0.863767	1737	1	-0.18162	0.96397	0.96421	1	19126	0	-0.18162	1.44336
GTF2E2	4	0.03604	0.089762	1	1738	3	-0.16362	0.87635	0.87598	1	17326	0	-0.16362	1.44322
POLR2B	4	0.036056	0.089795	1	1739	2	-0.11023	0.38547	0.51522	1	10116	1	-0.11023	1.44302
FUZ	4	0.03613	0.089938	1	1740	2	-0.012407	0.14655	0.26081	0.994342	5123	2	-0.012407	1.44213
PRR5-ARHGAP8	4	0.036181	0.090048	1	1741	2	-0.12029	0.76893	0.7685	1	15204	1	-0.12029	1.44152
PFDN4	4	0.036212	0.090117	1	1742	2	-0.11136	0.95389	0.95397	1	18895	0	-0.11136	1.44115
HNRNPH1	4	0.036278	0.090266	1	1743	3	-0.11224	0.82422	0.824	1	16307	0	-0.11224	1.44036
HOXD12	4	0.036282	0.090274	1	1744	1	0.064151	0.27159	0.40181	1	7891	2	0.064151	1.44031
C10orf2	4	0.036332	0.090377	1	1745	2	-0.074398	0.8315	0.83129	1	16446	0	-0.074398	1.43971
CDKN2AIPNL	4	0.036373	0.090461	1	1746	2	-0.059123	0.40389	0.52414	1	10305	1	-0.059123	1.43922
LHX6	4	0.036382	0.090476	1	1747	3	-0.075826	0.45971	0.55225	1	10861	1	-0.075826	1.43911
SMG1	4	0.036414	0.090547	1	1748	3	-0.20442	0.83795	0.83765	1	16574	0	-0.20442	1.43873
MZT2A	4	0.036427	0.090581	1	1749	3	-0.11931	0.91621	0.9161	1	18124	0	-0.11931	1.43858
CD22	4	0.036456	0.090636	1	1750	3	-0.13516	0.17019	0.28758	0.99733	5640	1	-0.13516	1.43823
GRXCR2	4	0.036476	0.090681	1	1751	2	-0.077731	0.15594	0.27139	0.995443	5334	1	-0.077731	1.43799
TAS2R7	4	0.036534	0.090787	1	1752	1	0.05184	0.26638	0.39594	1	7771	2	0.05184	1.4373
HILPDA	4	0.036549	0.090815	1	1753	3	-0.10989	0.69337	0.7015	1	13833	1	-0.10989	1.43712
ROGDI	4	0.036557	0.09083	1	1754	2	-0.066029	0.084324	0.18542	0.992202	3640	2	-0.066029	1.43703
GPR55	4	0.036611	0.090957	1	1755	2	-0.04592	0.17823	0.2967	0.99733	5809	1	-0.04592	1.43639
THEM5	4	0.036635	0.091005	1	1756	1	0.053393	0.086029	0.18864	0.993515	3697	3	0.053393	1.4361
ORM1	4	0.036677	0.091088	1	1757	3	-0.17673	0.95688	0.95694	1	18963	0	-0.17673	1.43561
BIK	4	0.036685	0.091104	1	1758	1	-0.023577	0.87895	0.87862	1	17381	0	-0.023577	1.43551
OSM	4	0.036687	0.091107	1	1759	3	-0.21546	0.97997	0.98009	1	19513	0	-0.21546	1.43549
CCDC102B	4	0.036786	0.091304	1	1760	1	0.070288	0.67816	0.68948	1	13591	1	0.070288	1.43432
CNTNAP4	4	0.036791	0.091314	1	1761	3	-0.16725	0.88633	0.88599	1	17525	0	-0.16725	1.43426
C9orf142	4	0.036803	0.091337	1	1762	3	-0.18544	0.65072	0.66898	1	13180	1	-0.18544	1.43412
SRXN1	4	0.036836	0.091406	1	1763	1	0.10234	0.066916	0.15212	0.98562	2988	3	0.10234	1.43373
CIB3	4	0.036838	0.09141	1	1764	3	-0.1749	0.16172	0.278	0.996775	5454	1	-0.1749	1.4337
CD82	4	0.036871	0.091478	1	1765	2	-0.11808	0.42745	0.53578	1	10536	1	-0.11808	1.43332
DUSP22	4	0.036872	0.091478	1	1766	3	-0.11468	0.73149	0.73368	1	14512	1	-0.11468	1.4333
RAP2A	4	0.036872	0.091478	1	1767	3	-0.086442	0.084567	0.18586	0.992219	3649	1	-0.086442	1.4333
PHLDA3	4	0.036881	0.091498	1	1768	3	-0.1237	0.98239	0.98249	1	19561	0	-0.1237	1.4332
SRI	4	0.036912	0.09156	1	1769	1	-0.026141	0.7759	0.7754	1	15335	0	-0.026141	1.43283
LAT2	4	0.036917	0.091567	1	1770	3	-0.14434	0.99048	0.99056	1	19784	0	-0.14434	1.43277
MX1	4	0.036941	0.091614	1	1771	3	-0.10727	0.81336	0.81304	1	16099	0	-0.10727	1.43249
TAS2R40	4	0.036947	0.091627	1	1772	2	-0.14949	0.39353	0.5191	1	10199	1	-0.14949	1.43242
CHADL	4	0.03699	0.091717	1	1773	2	-0.093374	0.75088	0.75135	1	14851	1	-0.093374	1.43192
IL15	4	0.037001	0.091741	1	1774	2	-0.088285	0.77247	0.77202	1	15278	0	-0.088285	1.43179
IL2RB	4	0.037012	0.091766	1	1775	2	-0.15452	0.69882	0.70594	1	13924	1	-0.15452	1.43166
P3H3	4	0.037016	0.091774	1	1776	3	-0.13109	0.93257	0.93249	1	18463	0	-0.13109	1.43161
BCLAF1	4	0.037038	0.09182	1	1777	1	-0.093611	0.1732	0.291	0.99733	5703	1	-0.093611	1.43135
CUL7	4	0.037056	0.091851	1	1778	2	0.033168	0.002362	0.0084245	0.763291	221	2	0.033168	1.43114
PRR20C	4	0.037077	0.091905	1	1779	2	-0.10001	0.75345	0.75377	1	14907	1	-0.10001	1.4309
ANKRD54	4	0.037088	0.091933	1	1780	1	0.074053	0.075842	0.16939	0.986062	3341	2	0.074053	1.43077
ZBTB2	4	0.037099	0.091948	1	1781	3	-0.1303	0.89562	0.8954	1	17701	0	-0.1303	1.43064
FAM3B	4	0.037121	0.091993	1	1782	2	-0.12849	0.80485	0.8045	1	15934	0	-0.12849	1.43038
GPD2	4	0.037131	0.092009	1	1783	3	-0.116	0.96903	0.96904	1	19252	0	-0.116	1.43026
DCAF12L1	4	0.037186	0.092132	1	1784	2	-0.071828	0.87799	0.87765	1	17355	0	-0.071828	1.42962
ANXA1	4	0.03723	0.09222	1	1785	2	-0.1074	0.97052	0.97055	1	19282	0	-0.1074	1.42911
TRIM63	4	0.037285	0.09234	1	1786	3	-0.12103	0.89747	0.89727	1	17750	0	-0.12103	1.42847
SP140L	4	0.03729	0.092349	1	1787	1	-0.053312	0.97043	0.97045	1	19281	0	-0.053312	1.42841
SAV1	4	0.037304	0.092394	1	1788	2	-0.18728	0.86386	0.86369	1	17077	0	-0.18728	1.42824
TDRD7	4	0.037328	0.092448	1	1789	3	-0.13597	0.92582	0.92574	1	18320	0	-0.13597	1.42797
KCNG1	4	0.037391	0.092577	1	1790	1	0.065429	0.22844	0.35328	1	6946	2	0.065429	1.42723
MSANTD3-TMEFF1	4	0.037415	0.09263	1	1791	2	-0.080897	0.8853	0.88495	1	17512	0	-0.080897	1.42695
SLC25A5	4	0.037441	0.092681	1	1792	2	-0.12873	0.23562	0.36144	1	7105	1	-0.12873	1.42665
OR51F1	4	0.03746	0.092719	1	1793	3	-0.12983	0.96086	0.96095	1	19063	0	-0.12983	1.42643
METTL4	4	0.037466	0.092733	1	1794	3	-0.10366	0.88549	0.88514	1	17513	0	-0.10366	1.42636
SWI5	4	0.037512	0.092822	1	1795	3	-0.20343	0.9863	0.98641	1	19660	0	-0.20343	1.42583
PCDHB13	4	0.037517	0.092835	1	1796	1	0.050768	0.296	0.42915	1	8426	2	0.050768	1.42577
HNRNPU	4	0.037569	0.092967	1	1797	3	-0.18024	0.9054	0.9052	1	17916	0	-0.18024	1.42517
SLC7A6	4	0.037612	0.093039	1	1798	3	-0.17037	0.98478	0.98486	1	19617	0	-0.17037	1.42467
SMAD7	4	0.037667	0.093157	1	1799	2	-0.13989	0.84656	0.84636	1	16741	0	-0.13989	1.42404
VAMP2	4	0.037685	0.093191	1	1800	3	-0.16188	0.7119	0.71672	1	14145	1	-0.16188	1.42383
PROS1	4	0.037693	0.093206	1	1801	2	-0.027958	0.30083	0.4347	1	8525	1	-0.027958	1.42374
PPP2R3A	4	0.0377	0.093223	1	1802	3	-0.11628	0.70712	0.71275	1	14052	1	-0.11628	1.42366
Non-TargetingControl_477	1	0.037713	0.037634	0.875116	1803	1	-0.14703	0.96229	0.96255	1	19100	0	-0.14703	1.42351
COL12A1	4	0.037758	0.09334	1	1804	3	-0.12036	0.26751	0.39716	1	7799	1	-0.12036	1.42299
RUNX2	4	0.037787	0.093409	1	1805	3	-0.10746	0.82723	0.82701	1	16368	0	-0.10746	1.42266
DAO	4	0.037794	0.09343	1	1806	3	-0.15933	0.83023	0.83	1	16422	0	-0.15933	1.42258
FAM156B	4	0.037809	0.093466	1	1807	2	-0.062339	0.36101	0.50202	1	9833	2	-0.062339	1.4224
ZNF467	4	0.037822	0.093488	1	1808	3	-0.096364	0.51487	0.58227	1	11449	1	-0.096364	1.42226
C11orf95	4	0.037916	0.093684	1	1809	3	-0.12605	0.13762	0.2507	0.993845	4913	1	-0.12605	1.42118
CCDC82	4	0.037938	0.093725	1	1810	3	-0.15474	0.98705	0.98714	1	19685	0	-0.15474	1.42093
UQCC3	4	0.037945	0.093741	1	1811	2	-0.079009	0.95026	0.95027	1	18830	0	-0.079009	1.42085
RNF32	4	0.037953	0.093754	1	1812	3	-0.11413	0.70768	0.71321	1	14065	1	-0.11413	1.42075
SYNC	4	0.037995	0.093837	1	1813	2	0.0016284	0.2472	0.37435	1	7338	2	0.0016284	1.42027
HLA-DQB1	4	0.038036	0.093928	1	1814	3	-0.18592	0.89999	0.89977	1	17806	0	-0.18592	1.41981
QRSL1	4	0.038045	0.093952	1	1815	3	-0.12743	0.9671	0.96715	1	19204	0	-0.12743	1.4197
CYP4A22	4	0.038146	0.094173	1	1816	2	-0.17925	0.86879	0.86845	1	17169	0	-0.17925	1.41855
HLA-G	4	0.038149	0.09418	1	1817	3	-0.12505	0.89812	0.89792	1	17763	0	-0.12505	1.41852
CEACAM1	4	0.038155	0.094192	1	1818	3	-0.1191	0.63016	0.65433	1	12890	1	-0.1191	1.41845
FAM71F2	4	0.038183	0.094247	1	1819	2	-0.092375	0.61794	0.64588	1	12725	1	-0.092375	1.41813
SLITRK3	4	0.038247	0.094379	1	1820	2	0.014965	0.0228	0.061307	0.949002	1254	2	0.014965	1.4174
TSACC	4	0.038249	0.094386	1	1821	2	-0.094436	0.21136	0.33413	1	6576	1	-0.094436	1.41738
PPME1	4	0.038382	0.094664	1	1822	3	-0.1214	0.9299	0.92981	1	18406	0	-0.1214	1.41587
DDX4	4	0.038398	0.094688	1	1823	2	-0.024592	0.67422	0.68649	1	13531	1	-0.024592	1.41569
RNF123	4	0.038415	0.094723	1	1824	2	-0.097126	0.56761	0.61319	1	12078	1	-0.097126	1.4155
AMOTL1	4	0.038448	0.094794	1	1825	1	0.0098395	0.19525	0.31598	0.99733	6206	2	0.0098395	1.41513
IRS4	4	0.038454	0.094805	1	1826	2	-0.14195	0.73752	0.73904	1	14615	1	-0.14195	1.41506
STAM2	4	0.03847	0.094832	1	1827	2	-0.093027	0.76872	0.76831	1	15199	1	-0.093027	1.41488
GABRE	4	0.038475	0.094843	1	1828	3	-0.12069	0.98959	0.98965	1	19756	0	-0.12069	1.41482
RNF168	4	0.038481	0.094851	1	1829	3	-0.11634	0.96148	0.96156	1	19076	0	-0.11634	1.41475
C5orf51	4	0.038487	0.094866	1	1830	3	-0.12032	0.22875	0.35363	1	6955	1	-0.12032	1.41469
CLDN34	4	0.038492	0.09488	1	1831	2	-0.10883	0.76617	0.76579	1	15155	1	-0.10883	1.41463
SMURF1	4	0.038499	0.094893	1	1832	3	-0.1149	0.98337	0.98346	1	19581	0	-0.1149	1.41455
IRF7	4	0.038514	0.094932	1	1833	2	-0.11859	0.94175	0.94176	1	18643	0	-0.11859	1.41438
CPNE3	4	0.038549	0.094999	1	1834	3	-0.13357	0.37042	0.50813	1	9952	1	-0.13357	1.41399
BUB3	4	0.038581	0.095074	1	1835	2	-0.082916	0.72565	0.72856	1	14398	1	-0.082916	1.41363
Non-TargetingControl_459	1	0.038581	0.038478	0.880363	1836	1	-0.17346	0.96142	0.96169	1	19074	0	-0.17346	1.41363
CFB	4	0.038647	0.09521	1	1837	3	-0.14806	0.41447	0.5293	1	10411	1	-0.14806	1.41288
RPF2	4	0.03865	0.095213	1	1838	1	0.023587	0.30533	0.43974	1	8629	2	0.023587	1.41285
KPNA3	4	0.0387	0.095338	1	1839	1	-0.044243	0.89495	0.8947	1	17687	0	-0.044243	1.41229
CYSLTR1	4	0.038708	0.095352	1	1840	2	-0.083962	0.11058	0.22012	0.993845	4304	1	-0.083962	1.4122
IGSF11	4	0.03875	0.095448	1	1841	1	0.076593	0.10845	0.21769	0.993845	4254	2	0.076593	1.41173
CSNK2A1	4	0.038769	0.095486	1	1842	3	-0.1261	0.91762	0.91752	1	18156	0	-0.1261	1.41152
PODXL	4	0.038771	0.095495	1	1843	3	-0.091352	0.98667	0.98678	1	19674	0	-0.091352	1.41149
UCK1	4	0.038883	0.095706	1	1844	3	-0.14105	0.2424	0.36898	1	7254	1	-0.14105	1.41024
DAP	4	0.038892	0.095727	1	1845	3	-0.26996	0.95639	0.95644	1	18950	0	-0.26996	1.41014
STK3	4	0.038901	0.09575	1	1846	2	-0.096826	0.79427	0.79382	1	15709	0	-0.096826	1.41004
FOXD4	4	0.038954	0.095871	1	1847	3	-0.15822	0.98702	0.98711	1	19683	0	-0.15822	1.40945
TAS2R3	4	0.039002	0.095988	1	1848	1	0.020732	0.86561	0.86538	1	17106	0	0.020732	1.40891
Non-TargetingControl_802	1	0.039048	0.038948	0.880363	1849	1	-0.21426	0.96095	0.96121	1	19065	0	-0.21426	1.4084
ZNF70	4	0.039052	0.096089	1	1850	1	0.063679	0.14416	0.2581	0.993845	5073	2	0.063679	1.40836
C9orf47	4	0.039063	0.096114	1	1851	3	-0.083281	0.047978	0.1142	0.980547	2262	1	-0.083281	1.40823
FUT11	4	0.039119	0.096224	1	1852	2	-0.151	0.94544	0.94545	1	18716	0	-0.151	1.40761
CYP3A43	4	0.039134	0.096252	1	1853	3	-0.13763	0.97255	0.97257	1	19331	0	-0.13763	1.40745
MAPK8IP2	4	0.039141	0.096263	1	1854	3	-0.14356	0.95735	0.95744	1	18975	0	-0.14356	1.40737
OR4K1	4	0.039153	0.096283	1	1855	2	-0.034704	0.3051	0.43949	1	8621	1	-0.034704	1.40723
LAMB3	4	0.039203	0.096389	1	1856	1	-0.0049065	0.69895	0.70605	1	13926	1	-0.0049065	1.40668
PAXIP1	4	0.039303	0.096597	1	1857	3	-0.1557	0.80031	0.79999	1	15836	0	-0.1557	1.40557
PDCD1LG2	4	0.039304	0.096599	1	1858	2	-0.081013	0.96559	0.96563	1	19164	0	-0.081013	1.40556
C17orf51	4	0.039314	0.09662	1	1859	3	-0.10943	0.5046	0.5765	1	11338	1	-0.10943	1.40545
Non-TargetingControl_280	1	0.039333	0.039234	0.880741	1860	1	-0.12528	0.96067	0.96091	1	19055	0	-0.12528	1.40524
FOXD4L3	4	0.039348	0.096684	1	1861	2	-0.22949	0.96439	0.96449	1	19140	0	-0.22949	1.40508
TRIM9	4	0.039354	0.096688	1	1862	2	-0.035892	0.66478	0.67932	1	13378	1	-0.035892	1.40501
LRRC61	4	0.039387	0.096752	1	1863	3	-0.17589	0.91889	0.91878	1	18186	0	-0.17589	1.40465
RRH	4	0.039404	0.096792	1	1864	2	-0.067831	0.86329	0.86313	1	17064	0	-0.067831	1.40446
PHYKPL	4	0.039418	0.09682	1	1865	3	-0.11716	0.98506	0.98515	1	19625	0	-0.11716	1.40431
KCNG3	4	0.039434	0.096854	1	1866	3	-0.1239	0.68842	0.69754	1	13764	1	-0.1239	1.40413
ABHD15	4	0.039455	0.096903	1	1867	1	0.017008	0.60384	0.63642	1	12533	1	0.017008	1.4039
SFT2D3	4	0.039505	0.097002	1	1868	2	-0.10219	0.19535	0.3161	0.99733	6209	2	-0.10219	1.40335
MEPE	4	0.039555	0.097106	1	1869	1	0.037329	0.32878	0.46624	1	9130	2	0.037329	1.4028
MOGAT3	4	0.039582	0.097162	1	1870	2	-0.17251	0.88392	0.88361	1	17486	0	-0.17251	1.4025
C9orf172	4	0.039606	0.097212	1	1871	3	-0.11469	0.98098	0.98109	1	19530	0	-0.11469	1.40224
RNF169	4	0.039616	0.097231	1	1872	2	-0.09966	0.93942	0.93943	1	18598	0	-0.09966	1.40213
ZDHHC1	4	0.039638	0.097281	1	1873	2	-0.10604	0.19739	0.31839	0.99733	6269	1	-0.10604	1.40189
PRR32	4	0.039644	0.097292	1	1874	3	-0.13687	0.52203	0.58638	1	11546	1	-0.13687	1.40182
CDK14	4	0.039706	0.097413	1	1875	2	-0.051065	0.30084	0.4347	1	8526	2	-0.051065	1.40114
LBH	4	0.039706	0.09742	1	1876	1	0.11833	0.053216	0.12477	0.98127	2481	3	0.11833	1.40114
LRRC4B	4	0.039784	0.097573	1	1877	2	-0.086456	0.16743	0.28442	0.99733	5581	1	-0.086456	1.40029
GLRX2	4	0.039807	0.09762	1	1878	2	-0.088059	0.6738	0.68616	1	13525	1	-0.088059	1.40004
COQ6	4	0.039901	0.097825	1	1879	3	-0.11723	0.97924	0.97937	1	19496	0	-0.11723	1.39902
MFSD11	4	0.039919	0.097862	1	1880	2	-0.092299	0.57891	0.62025	1	12206	1	-0.092299	1.39882
NAT6	4	0.039939	0.097903	1	1881	3	-0.11799	0.92545	0.92535	1	18312	0	-0.11799	1.3986
NXPE1	4	0.039964	0.097955	1	1882	2	-0.059351	0.68083	0.69157	1	13634	1	-0.059351	1.39833
BOK	4	0.040009	0.098048	1	1883	3	-0.10057	0.93278	0.93271	1	18470	0	-0.10057	1.39784
EBI3	4	0.040028	0.098097	1	1884	3	-0.12639	0.31347	0.4489	1	8806	1	-0.12639	1.39764
HIST1H3A	4	0.040048	0.09814	1	1885	3	-0.18082	0.36103	0.50204	1	9834	1	-0.18082	1.39742
PARK7	4	0.040058	0.098171	1	1886	1	0.039313	0.66528	0.67969	1	13384	1	0.039313	1.39731
SI	4	0.040065	0.098188	1	1887	3	-0.15021	0.98845	0.98852	1	19717	0	-0.15021	1.39723
LOC79999	4	0.040078	0.098216	1	1888	3	-0.15875	0.98336	0.98344	1	19579	0	-0.15875	1.39709
LOXL2	4	0.040109	0.098279	1	1889	1	-0.030121	0.33358	0.47153	1	9253	1	-0.030121	1.39676
TOMM40	4	0.040115	0.09829	1	1890	2	-0.16469	0.91694	0.91685	1	18139	0	-0.16469	1.39669
ZCWPW1	4	0.040159	0.098371	1	1891	2	-0.011921	0.73101	0.73324	1	14504	1	-0.011921	1.39622
HTR3C	4	0.040166	0.098383	1	1892	2	-0.1522	0.88585	0.8855	1	17518	0	-0.1522	1.39614
IVNS1ABP	4	0.040209	0.09848	1	1893	2	-0.11211	0.77823	0.77775	1	15376	0	-0.11211	1.39568
B3GAT1	4	0.040234	0.098531	1	1894	2	-0.048367	0.055799	0.12995	0.984341	2561	1	-0.048367	1.39541
BST2	4	0.040245	0.098556	1	1895	2	-0.12319	0.87243	0.87212	1	17247	0	-0.12319	1.39529
SMIM17	4	0.040255	0.098584	1	1896	3	-0.10348	0.88281	0.88252	1	17462	0	-0.10348	1.39518
YIPF6	4	0.040262	0.098599	1	1897	3	-0.1276	0.98286	0.98296	1	19568	0	-0.1276	1.3951
DUSP4	4	0.040279	0.098633	1	1898	2	-0.12476	0.75421	0.75448	1	14922	1	-0.12476	1.39492
GNG10	4	0.04031	0.098696	1	1899	3	-0.13065	0.86249	0.86232	1	17047	0	-0.13065	1.39459
RUFY3	4	0.040325	0.098724	1	1900	3	-0.12386	0.9781	0.97824	1	19471	0	-0.12386	1.39443
PSME2	4	0.04036	0.0988	1	1901	1	0.022659	0.26063	0.38946	1	7637	2	0.022659	1.39405
MTMR8	4	0.040363	0.09881	1	1902	3	-0.19366	0.86685	0.86658	1	17129	0	-0.19366	1.39402
NCOA7	4	0.040369	0.098818	1	1903	3	-0.14854	0.91504	0.91495	1	18101	0	-0.14854	1.39395
COX17	4	0.040425	0.098918	1	1904	2	-0.12602	0.65269	0.6704	1	13218	1	-0.12602	1.39335
UNC80	4	0.040452	0.09897	1	1905	3	-0.16838	0.74918	0.74981	1	14820	1	-0.16838	1.39306
DR1	4	0.040461	0.09899	1	1906	1	0.019117	0.74221	0.7433	1	14699	1	0.019117	1.39296
MAPK6	4	0.040482	0.099032	1	1907	2	-0.092007	0.85625	0.85607	1	16930	0	-0.092007	1.39274
KIFC1	4	0.040505	0.099085	1	1908	2	-0.04742	0.2004	0.32175	0.998658	6329	2	-0.04742	1.39249
HIST1H2BG	4	0.040531	0.099132	1	1909	3	-0.098187	0.43379	0.53895	1	10598	1	-0.098187	1.39221
KIF6	4	0.040538	0.099144	1	1910	2	-0.14064	0.4842	0.56527	1	11119	1	-0.14064	1.39214
CHRNB2	4	0.040561	0.099191	1	1911	1	-0.058831	0.045127	0.10851	0.980547	2154	1	-0.058831	1.39189
WDR81	4	0.040566	0.099199	1	1912	3	-0.14728	0.55041	0.60284	1	11878	1	-0.14728	1.39184
SYT16	4	0.040584	0.099235	1	1913	2	-0.11455	0.59518	0.63072	1	12415	1	-0.11455	1.39165
PRR5	4	0.040617	0.099309	1	1914	3	-0.17326	0.50273	0.57545	1	11323	1	-0.17326	1.39129
MRPS31	4	0.040635	0.099345	1	1915	2	-0.1303	0.58299	0.6228	1	12266	1	-0.1303	1.3911
CSTA	4	0.040655	0.099388	1	1916	3	-0.16497	0.88414	0.88384	1	17491	0	-0.16497	1.39089
CLN5	4	0.040657	0.099392	1	1917	2	-0.092004	0.52746	0.58949	1	11615	1	-0.092004	1.39086
CRIPAK	4	0.040662	0.099401	1	1918	2	-0.082477	0.97356	0.97359	1	19360	0	-0.082477	1.39081
PPP3CB	4	0.040712	0.099513	1	1919	1	-0.01798	0.92499	0.9249	1	18300	0	-0.01798	1.39028
DHODH	4	0.040799	0.099677	1	1920	2	-0.10993	0.1625	0.27886	0.996775	5474	1	-0.10993	1.38935
NEK7	4	0.040844	0.099771	1	1921	2	-0.25371	0.90255	0.90234	1	17862	0	-0.25371	1.38887
HIST1H2BM	4	0.040863	0.099812	1	1922	2	-0.036431	0.35438	0.49466	1	9699	2	-0.036431	1.38867
NYNRIN	4	0.040866	0.099819	1	1923	3	-0.07755	0.96664	0.9667	1	19194	0	-0.07755	1.38864
NPC1L1	4	0.040892	0.099864	1	1924	3	-0.10067	0.51683	0.58341	1	11475	1	-0.10067	1.38836
DAZAP2	4	0.040913	0.09992	1	1925	1	0.14747	0.063919	0.14617	0.98562	2886	3	0.14747	1.38814
DPYD	4	0.040944	0.099986	1	1926	2	-0.25971	0.68331	0.69351	1	13676	0	-0.25971	1.38781
SDF2L1	4	0.040975	0.10004	1	1927	3	-0.13474	0.91859	0.91848	1	18179	0	-0.13474	1.38748
FARP1	4	0.040988	0.10007	1	1928	1	-0.026402	0.60694	0.63844	1	12574	1	-0.026402	1.38734
TUBA3C	4	0.041	0.1001	1	1929	3	-0.11009	0.90057	0.90036	1	17819	0	-0.11009	1.38722
IL1R1	4	0.04106	0.10022	1	1930	2	-0.0624	0.43116	0.53767	1	10564	1	-0.0624	1.38658
DMRT3	4	0.041064	0.10023	1	1931	2	-0.038373	0.77279	0.77233	1	15288	0	-0.038373	1.38654
INA	4	0.0411	0.10032	1	1932	2	-0.095281	0.79581	0.79538	1	15741	0	-0.095281	1.38616
CCDC25	4	0.041114	0.10034	1	1933	3	-0.08754	0.63166	0.65533	1	12911	1	-0.08754	1.38601
ERI1	4	0.041117	0.10035	1	1934	2	-0.13772	0.9156	0.91552	1	18114	0	-0.13772	1.38598
FAM219B	4	0.041148	0.10041	1	1935	3	-0.14035	0.73569	0.7374	1	14588	1	-0.14035	1.38565
HIP1	4	0.041174	0.10046	1	1936	3	-0.10657	0.89643	0.89624	1	17722	0	-0.10657	1.38538
SPINK5	4	0.04118	0.10048	1	1937	3	-0.12492	0.88289	0.8826	1	17464	0	-0.12492	1.38531
C17orf85	4	0.041206	0.10053	1	1938	3	-0.12163	0.86237	0.86221	1	17044	0	-0.12163	1.38504
HMGCLL1	4	0.041208	0.10054	1	1939	2	-0.15302	0.52638	0.58888	1	11603	1	-0.15302	1.38502
ZNF92	4	0.041248	0.10062	1	1940	2	-0.12002	0.71056	0.71563	1	14120	1	-0.12002	1.3846
ZDHHC12	4	0.041265	0.10065	1	1941	2	-0.047934	0.34094	0.47969	1	9409	2	-0.047934	1.38442
C9orf152	4	0.041286	0.10069	1	1942	3	-0.089787	0.96046	0.96054	1	19050	0	-0.089787	1.3842
CHMP4C	4	0.041288	0.10069	1	1943	3	-0.19777	0.35722	0.49782	1	9760	1	-0.19777	1.38418
APTX	4	0.04131	0.10074	1	1944	2	-0.077043	0.92982	0.92972	1	18404	0	-0.077043	1.38394
KIAA1671	4	0.041315	0.10075	1	1945	3	-0.19026	0.78035	0.77991	1	15423	0	-0.19026	1.38389
WFDC2	4	0.041402	0.10093	1	1946	2	-0.14769	0.94069	0.94065	1	18623	0	-0.14769	1.38298
DUSP8	4	0.041415	0.10096	1	1947	2	-0.11099	0.5431	0.59848	1	11800	1	-0.11099	1.38284
ZNF628	4	0.041465	0.10106	1	1948	2	-0.068511	0.55483	0.60548	1	11931	1	-0.068511	1.38232
PLAU	4	0.041476	0.10109	1	1949	3	-0.12444	0.41518	0.52969	1	10418	1	-0.12444	1.3822
MSL3	4	0.041493	0.10113	1	1950	3	-0.14519	0.98666	0.98677	1	19673	0	-0.14519	1.38203
CST6	4	0.041516	0.10117	1	1951	1	0.022983	0.28603	0.41797	1	8219	2	0.022983	1.38178
FAM60A	4	0.041527	0.1012	1	1952	2	-0.06986	0.65828	0.67448	1	13297	1	-0.06986	1.38167
ICAM4	4	0.041547	0.10124	1	1953	3	-0.090021	0.78005	0.77962	1	15416	0	-0.090021	1.38146
SLC47A2	4	0.041616	0.10139	1	1954	1	0.068497	0.086558	0.18964	0.993515	3713	2	0.068497	1.38074
HEG1	4	0.041653	0.10147	1	1955	2	-0.14008	0.88045	0.88012	1	17408	0	-0.14008	1.38035
OGFOD3	4	0.041738	0.10164	1	1956	3	-0.14057	0.87107	0.87073	1	17213	0	-0.14057	1.37947
XRN1	4	0.041756	0.10168	1	1957	2	-0.082521	0.18492	0.30422	0.99733	5967	1	-0.082521	1.37928
ZNF107	4	0.041767	0.1017	1	1958	2	-0.10386	0.88402	0.88371	1	17488	0	-0.10386	1.37917
SAP30	4	0.041768	0.1017	1	1959	2	-0.11368	0.15466	0.26994	0.995443	5304	1	-0.11368	1.37916
ATP2A3	4	0.041786	0.10174	1	1960	3	-0.15285	0.6166	0.64496	1	12701	1	-0.15285	1.37897
CD3G	4	0.041817	0.10181	1	1961	1	0.040114	0.19807	0.31913	0.99733	6287	1	0.040114	1.37865
CDRT15	4	0.041825	0.10183	1	1962	3	-0.11375	0.98132	0.98143	1	19538	0	-0.11375	1.37856
TRAPPC12	4	0.041867	0.10191	1	1963	1	-0.04147	0.9664	0.96644	1	19189	0	-0.04147	1.37813
FAM83E	4	0.041917	0.102	1	1964	1	0.0015787	0.12489	0.2362	0.993845	4628	1	0.0015787	1.37761
OR5AP2	4	0.041951	0.10207	1	1965	2	-0.090291	0.37061	0.5082	1	9956	1	-0.090291	1.37726
RPLP1	4	0.042066	0.10232	1	1966	2	-0.22004	0.75136	0.7518	1	14861	1	-0.22004	1.37607
ZMAT2	4	0.042079	0.10234	1	1967	3	-0.09182	0.95273	0.95279	1	18876	0	-0.09182	1.37593
CTAGE5	4	0.042118	0.10241	1	1968	3	-0.099673	0.94913	0.94914	1	18814	0	-0.099673	1.37553
PURG	4	0.042118	0.10241	1	1969	2	-0.028633	0.80808	0.80775	1	15999	0	-0.028633	1.37553
C11orf21	4	0.042123	0.10243	1	1970	3	-0.096834	0.34638	0.48576	1	9516	1	-0.096834	1.37548
KIDINS220	4	0.042137	0.10245	1	1971	3	-0.085839	0.87653	0.87617	1	17329	0	-0.085839	1.37534
ZACN	4	0.042144	0.10247	1	1972	3	-0.1169	0.88214	0.88184	1	17450	0	-0.1169	1.37526
HIST1H2BK	4	0.042158	0.1025	1	1973	2	-0.068456	0.89161	0.89131	1	17617	0	-0.068456	1.37512
L1CAM	4	0.042169	0.10252	1	1974	3	-0.22692	0.93302	0.93298	1	18476	0	-0.22692	1.37501
MAGI1	4	0.042196	0.10259	1	1975	3	-0.11085	0.45374	0.5491	1	10797	1	-0.11085	1.37473
GINS2	4	0.042204	0.10261	1	1976	2	-0.096262	0.60145	0.63485	1	12501	1	-0.096262	1.37465
HIST1H2BE	4	0.042206	0.10261	1	1977	3	-0.1037	0.90045	0.90025	1	17817	0	-0.1037	1.37463
ZHX1-C8orf76	4	0.042242	0.10267	1	1978	3	-0.11523	0.90762	0.90747	1	17965	0	-0.11523	1.37426
ANAPC15	4	0.042269	0.10273	1	1979	2	-0.087526	0.94222	0.94223	1	18651	0	-0.087526	1.37398
DHRS1	4	0.042281	0.10276	1	1980	3	-0.11839	0.53093	0.59146	1	11654	1	-0.11839	1.37385
LMOD3	4	0.042333	0.10287	1	1981	3	-0.11513	0.81926	0.81898	1	16208	0	-0.11513	1.37332
KLHL24	4	0.042418	0.10304	1	1982	3	-0.13488	0.74557	0.74644	1	14762	1	-0.13488	1.37245
TGFB1	4	0.042419	0.10305	1	1983	2	-0.01242	0.36289	0.50415	1	9873	2	-0.01242	1.37244
COLCA2	4	0.042437	0.10309	1	1984	3	-0.12451	0.96201	0.96208	1	19089	0	-0.12451	1.37226
DUS4L	4	0.04247	0.10317	1	1985	1	0.002364	0.27432	0.40488	1	7961	2	0.002364	1.37192
FAM134A	4	0.04252	0.10326	1	1986	1	-0.036127	0.33974	0.47835	1	9384	1	-0.036127	1.37141
OPN5	4	0.04257	0.10336	1	1987	2	-0.003278	0.28359	0.41525	1	8164	1	-0.003278	1.3709
CUTA	4	0.042601	0.10342	1	1988	3	-0.10945	0.94629	0.9463	1	18739	0	-0.10945	1.37058
PPP3R2	4	0.042614	0.10345	1	1989	3	-0.092654	0.99055	0.99063	1	19786	0	-0.092654	1.37045
SYNCRIP	4	0.042634	0.10348	1	1990	3	-0.18882	0.68838	0.69752	1	13762	1	-0.18882	1.37024
NCL	4	0.042642	0.1035	1	1991	3	-0.14926	0.87461	0.87427	1	17280	0	-0.14926	1.37016
TSSK2	4	0.042653	0.10352	1	1992	2	-0.051561	0.26179	0.39078	1	7666	2	-0.051561	1.37005
CCM2	4	0.04267	0.10356	1	1993	1	0.032668	0.24542	0.37234	1	7308	2	0.032668	1.36988
PRDM15	4	0.042693	0.10361	1	1994	3	-0.078752	0.98699	0.98708	1	19682	0	-0.078752	1.36964
TAOK1	4	0.0427	0.10362	1	1995	3	-0.058528	0.30645	0.44097	1	8655	1	-0.058528	1.36957
GNB2	4	0.042765	0.10377	1	1996	3	-0.11323	0.97607	0.97619	1	19418	0	-0.11323	1.36891
TTC30B	4	0.042771	0.10378	1	1997	1	-0.026547	0.76475	0.76439	1	15121	1	-0.026547	1.36885
CNOT7	4	0.042778	0.1038	1	1998	3	-0.1185	0.98484	0.98492	1	19619	0	-0.1185	1.36878
ALG14	4	0.04291	0.10407	1	1999	3	-0.10518	0.88784	0.8875	1	17550	0	-0.10518	1.36744
[truncated: 18,115 more rows]

## Sheet: Table S3 CRISPR screen primers
Step1
	ReadoutPCR1_F	AATGGACTATCATATGCTTACCGTAACTTGAAAGTATTTCG
	ReadoutPCR1_R	CTTTAGTTTGTATGTCTGTTGCTATTATGTCTACTATTCTTTCCC
Step2			sequence	parsed sequence	P5	P5+	1-9 bp variable spacer	8 bp barcode	amplicon-specific
F1	HK112	Selection readout v3 F Barcode 1	AATGATACGGCGACCACCGAGATCTACACTCTTTCCCTACACGACGCTCTTCCGATCTtAAGTAGAGtcttgtggaaaggacgaaacaccg	AATGATACGGCGACCACCGAGATCTACACTCTTTCCCTACACGACGCTCTTCCGATCTtAAGTAGAGtcttgtggaaaggacgaaacaccg	AATGATACGGCGACCACCGAGATCTACAC	TCTTTCCCTACACGACGCTCTTCCGATCT	t	AAGTAGAG	tcttgtggaaaggacgaaacaccg
F2	HK113	Selection readout v3 F Barcode 2	AATGATACGGCGACCACCGAGATCTACACTCTTTCCCTACACGACGCTCTTCCGATCTatACACGATCtcttgtggaaaggacgaaacaccg	AATGATACGGCGACCACCGAGATCTACACTCTTTCCCTACACGACGCTCTTCCGATCTatACACGATCtcttgtggaaaggacgaaacaccg	AATGATACGGCGACCACCGAGATCTACAC	TCTTTCCCTACACGACGCTCTTCCGATCT	at	ACACGATC	tcttgtggaaaggacgaaacaccg
F3	HK114	Selection readout v3 F Barcode 3	AATGATACGGCGACCACCGAGATCTACACTCTTTCCCTACACGACGCTCTTCCGATCTgatCGCGCGGTtcttgtggaaaggacgaaacaccg	AATGATACGGCGACCACCGAGATCTACACTCTTTCCCTACACGACGCTCTTCCGATCTgatCGCGCGGTtcttgtggaaaggacgaaacaccg	AATGATACGGCGACCACCGAGATCTACAC	TCTTTCCCTACACGACGCTCTTCCGATCT	gat	CGCGCGGT	tcttgtggaaaggacgaaacaccg
F4	HK115	Selection readout v3 F Barcode 4	AATGATACGGCGACCACCGAGATCTACACTCTTTCCCTACACGACGCTCTTCCGATCTcgatCATGATCGtcttgtggaaaggacgaaacaccg	AATGATACGGCGACCACCGAGATCTACACTCTTTCCCTACACGACGCTCTTCCGATCTcgatCATGATCGtcttgtggaaaggacgaaacaccg	AATGATACGGCGACCACCGAGATCTACAC	TCTTTCCCTACACGACGCTCTTCCGATCT	cgat	CATGATCG	tcttgtggaaaggacgaaacaccg
F5	HK116	Selection readout v3 F Barcode 5	AATGATACGGCGACCACCGAGATCTACACTCTTTCCCTACACGACGCTCTTCCGATCTtcgatCGTTACCAtcttgtggaaaggacgaaacaccg	AATGATACGGCGACCACCGAGATCTACACTCTTTCCCTACACGACGCTCTTCCGATCTtcgatCGTTACCAtcttgtggaaaggacgaaacaccg	AATGATACGGCGACCACCGAGATCTACAC	TCTTTCCCTACACGACGCTCTTCCGATCT	tcgat	CGTTACCA	tcttgtggaaaggacgaaacaccg
F6	HK117	Selection readout v3 F Barcode 6	AATGATACGGCGACCACCGAGATCTACACTCTTTCCCTACACGACGCTCTTCCGATCTatcgatTCCTTGGTtcttgtggaaaggacgaaacaccg	AATGATACGGCGACCACCGAGATCTACACTCTTTCCCTACACGACGCTCTTCCGATCTatcgatTCCTTGGTtcttgtggaaaggacgaaacaccg	AATGATACGGCGACCACCGAGATCTACAC	TCTTTCCCTACACGACGCTCTTCCGATCT	atcgat	TCCTTGGT	tcttgtggaaaggacgaaacaccg
F7	HK118	Selection readout v3 F Barcode 7	AATGATACGGCGACCACCGAGATCTACACTCTTTCCCTACACGACGCTCTTCCGATCTgatcgatAACGCATTtcttgtggaaaggacgaaacaccg	AATGATACGGCGACCACCGAGATCTACACTCTTTCCCTACACGACGCTCTTCCGATCTgatcgatAACGCATTtcttgtggaaaggacgaaacaccg	AATGATACGGCGACCACCGAGATCTACAC	TCTTTCCCTACACGACGCTCTTCCGATCT	gatcgat	AACGCATT	tcttgtggaaaggacgaaacaccg
F8	HK119	Selection readout v3 F Barcode 8	AATGATACGGCGACCACCGAGATCTACACTCTTTCCCTACACGACGCTCTTCCGATCTcgatcgatACAGGTATtcttgtggaaaggacgaaacaccg	AATGATACGGCGACCACCGAGATCTACACTCTTTCCCTACACGACGCTCTTCCGATCTcgatcgatACAGGTATtcttgtggaaaggacgaaacaccg	AATGATACGGCGACCACCGAGATCTACAC	TCTTTCCCTACACGACGCTCTTCCGATCT	cgatcgat	ACAGGTAT	tcttgtggaaaggacgaaacaccg
F9	HK120	Selection readout v3 F Barcode 9	AATGATACGGCGACCACCGAGATCTACACTCTTTCCCTACACGACGCTCTTCCGATCTacgatcgatAGGTAAGGtcttgtggaaaggacgaaacaccg	AATGATACGGCGACCACCGAGATCTACACTCTTTCCCTACACGACGCTCTTCCGATCTacgatcgatAGGTAAGGtcttgtggaaaggacgaaacaccg	AATGATACGGCGACCACCGAGATCTACAC	TCTTTCCCTACACGACGCTCTTCCGATCT	acgatcgat	AGGTAAGG	tcttgtggaaaggacgaaacaccg
F10	HK121	Selection readout v3 F Barcode 10	AATGATACGGCGACCACCGAGATCTACACTCTTTCCCTACACGACGCTCTTCCGATCTtAACAATGGtcttgtggaaaggacgaaacaccg	AATGATACGGCGACCACCGAGATCTACACTCTTTCCCTACACGACGCTCTTCCGATCTtAACAATGGtcttgtggaaaggacgaaacaccg	AATGATACGGCGACCACCGAGATCTACAC	TCTTTCCCTACACGACGCTCTTCCGATCT	t	AACAATGG	tcttgtggaaaggacgaaacaccg
F11	HK122	Selection readout v3 F Barcode 11	AATGATACGGCGACCACCGAGATCTACACTCTTTCCCTACACGACGCTCTTCCGATCTatACTGTATCtcttgtggaaaggacgaaacaccg	AATGATACGGCGACCACCGAGATCTACACTCTTTCCCTACACGACGCTCTTCCGATCTatACTGTATCtcttgtggaaaggacgaaacaccg	AATGATACGGCGACCACCGAGATCTACAC	TCTTTCCCTACACGACGCTCTTCCGATCT	at	ACTGTATC	tcttgtggaaaggacgaaacaccg
F12	HK123	Selection readout v3 F Barcode 12	AATGATACGGCGACCACCGAGATCTACACTCTTTCCCTACACGACGCTCTTCCGATCTgatAGGTCGCAtcttgtggaaaggacgaaacaccg	AATGATACGGCGACCACCGAGATCTACACTCTTTCCCTACACGACGCTCTTCCGATCTgatAGGTCGCAtcttgtggaaaggacgaaacaccg	AATGATACGGCGACCACCGAGATCTACAC	TCTTTCCCTACACGACGCTCTTCCGATCT	gat	AGGTCGCA	tcttgtggaaaggacgaaacaccg
			sequence	parsed sequence	P7	8 bp barcode	P7+	1-5 bp variable spacer	amplicon-specific
R1	HK086	barcoded RV primer for miSeq sequencing post selection	CAAGCAGAAGACGGCATACGAGATAAGTAGAGGTGACTGGAGTTCAGACGTGTGCTCTTCCGATCTtTCTACTATTCTTTCCCCTGCACTGT	CAAGCAGAAGACGGCATACGAGATAAGTAGAGGTGACTGGAGTTCAGACGTGTGCTCTTCCGATCTtTCTACTATTCTTTCCCCTGCACTGT	CAAGCAGAAGACGGCATACGAGAT	AAGTAGAG	GTGACTGGAGTTCAGACGTGTGCTCTTCCGATCT	t	TCTACTATTCTTTCCCCTGCACTGT
R2	HK087	barcoded RV primer for miSeq sequencing post selection	CAAGCAGAAGACGGCATACGAGATACACGATCGTGACTGGAGTTCAGACGTGTGCTCTTCCGATCTatTCTACTATTCTTTCCCCTGCACTGT	CAAGCAGAAGACGGCATACGAGATACACGATCGTGACTGGAGTTCAGACGTGTGCTCTTCCGATCTatTCTACTATTCTTTCCCCTGCACTGT	CAAGCAGAAGACGGCATACGAGAT	ACACGATC	GTGACTGGAGTTCAGACGTGTGCTCTTCCGATCT	at	TCTACTATTCTTTCCCCTGCACTGT
R3	HK088	barcoded RV primer for miSeq sequencing post selection	CAAGCAGAAGACGGCATACGAGATCGCGCGGTGTGACTGGAGTTCAGACGTGTGCTCTTCCGATCTgatTCTACTATTCTTTCCCCTGCACTGT	CAAGCAGAAGACGGCATACGAGATCGCGCGGTGTGACTGGAGTTCAGACGTGTGCTCTTCCGATCTgatTCTACTATTCTTTCCCCTGCACTGT	CAAGCAGAAGACGGCATACGAGAT	CGCGCGGT	GTGACTGGAGTTCAGACGTGTGCTCTTCCGATCT	gat	TCTACTATTCTTTCCCCTGCACTGT
R4	HK089	barcoded RV primer for miSeq sequencing post selection	CAAGCAGAAGACGGCATACGAGATCATGATCGGTGACTGGAGTTCAGACGTGTGCTCTTCCGATCTcgatTCTACTATTCTTTCCCCTGCACTGT	CAAGCAGAAGACGGCATACGAGATCATGATCGGTGACTGGAGTTCAGACGTGTGCTCTTCCGATCTcgatTCTACTATTCTTTCCCCTGCACTGT	CAAGCAGAAGACGGCATACGAGAT	CATGATCG	GTGACTGGAGTTCAGACGTGTGCTCTTCCGATCT	cgat	TCTACTATTCTTTCCCCTGCACTGT
R5	HK090	barcoded RV primer for miSeq sequencing post selection	CAAGCAGAAGACGGCATACGAGATCGTTACCAGTGACTGGAGTTCAGACGTGTGCTCTTCCGATCTcgatcTCTACTATTCTTTCCCCTGCACTGT	CAAGCAGAAGACGGCATACGAGATCGTTACCAGTGACTGGAGTTCAGACGTGTGCTCTTCCGATCTcgatcTCTACTATTCTTTCCCCTGCACTGT	CAAGCAGAAGACGGCATACGAGAT	CGTTACCA	GTGACTGGAGTTCAGACGTGTGCTCTTCCGATCT	cgatc	TCTACTATTCTTTCCCCTGCACTGT
R6	HK091	barcoded RV primer for miSeq sequencing post selection	CAAGCAGAAGACGGCATACGAGATTCCTTGGTGTGACTGGAGTTCAGACGTGTGCTCTTCCGATCTtTCTACTATTCTTTCCCCTGCACTGT	CAAGCAGAAGACGGCATACGAGATTCCTTGGTGTGACTGGAGTTCAGACGTGTGCTCTTCCGATCTtTCTACTATTCTTTCCCCTGCACTGT	CAAGCAGAAGACGGCATACGAGAT	TCCTTGGT	GTGACTGGAGTTCAGACGTGTGCTCTTCCGATCT	t	TCTACTATTCTTTCCCCTGCACTGT
R7	HK092	barcoded RV primer for miSeq sequencing post selection	CAAGCAGAAGACGGCATACGAGATAACGCATTGTGACTGGAGTTCAGACGTGTGCTCTTCCGATCTatTCTACTATTCTTTCCCCTGCACTGT	CAAGCAGAAGACGGCATACGAGATAACGCATTGTGACTGGAGTTCAGACGTGTGCTCTTCCGATCTatTCTACTATTCTTTCCCCTGCACTGT	CAAGCAGAAGACGGCATACGAGAT	AACGCATT	GTGACTGGAGTTCAGACGTGTGCTCTTCCGATCT	at	TCTACTATTCTTTCCCCTGCACTGT
R8	HK093	barcoded RV primer for miSeq sequencing post selection	CAAGCAGAAGACGGCATACGAGATACAGGTATGTGACTGGAGTTCAGACGTGTGCTCTTCCGATCTgatTCTACTATTCTTTCCCCTGCACTGT	CAAGCAGAAGACGGCATACGAGATACAGGTATGTGACTGGAGTTCAGACGTGTGCTCTTCCGATCTgatTCTACTATTCTTTCCCCTGCACTGT	CAAGCAGAAGACGGCATACGAGAT	ACAGGTAT	GTGACTGGAGTTCAGACGTGTGCTCTTCCGATCT	gat	TCTACTATTCTTTCCCCTGCACTGT
R9	HK094	barcoded RV primer for miSeq sequencing post selection	CAAGCAGAAGACGGCATACGAGATAGGTAAGGGTGACTGGAGTTCAGACGTGTGCTCTTCCGATCTcgatTCTACTATTCTTTCCCCTGCACTGT	CAAGCAGAAGACGGCATACGAGATAGGTAAGGGTGACTGGAGTTCAGACGTGTGCTCTTCCGATCTcgatTCTACTATTCTTTCCCCTGCACTGT	CAAGCAGAAGACGGCATACGAGAT	AGGTAAGG	GTGACTGGAGTTCAGACGTGTGCTCTTCCGATCT	cgat	TCTACTATTCTTTCCCCTGCACTGT
R10	HK095	barcoded RV primer for miSeq sequencing post selection	CAAGCAGAAGACGGCATACGAGATAACAATGGGTGACTGGAGTTCAGACGTGTGCTCTTCCGATCTcgatcTCTACTATTCTTTCCCCTGCACTGT	CAAGCAGAAGACGGCATACGAGATAACAATGGGTGACTGGAGTTCAGACGTGTGCTCTTCCGATCTcgatcTCTACTATTCTTTCCCCTGCACTGT	CAAGCAGAAGACGGCATACGAGAT	AACAATGG	GTGACTGGAGTTCAGACGTGTGCTCTTCCGATCT	cgatc	TCTACTATTCTTTCCCCTGCACTGT
R11	HK096	barcoded RV primer for miSeq sequencing post selection	CAAGCAGAAGACGGCATACGAGATACTGTATCGTGACTGGAGTTCAGACGTGTGCTCTTCCGATCTtTCTACTATTCTTTCCCCTGCACTGT	CAAGCAGAAGACGGCATACGAGATACTGTATCGTGACTGGAGTTCAGACGTGTGCTCTTCCGATCTtTCTACTATTCTTTCCCCTGCACTGT	CAAGCAGAAGACGGCATACGAGAT	ACTGTATC	GTGACTGGAGTTCAGACGTGTGCTCTTCCGATCT	t	TCTACTATTCTTTCCCCTGCACTGT
R12	HK097	barcoded RV primer for miSeq sequencing post selection	CAAGCAGAAGACGGCATACGAGATAGGTCGCAGTGACTGGAGTTCAGACGTGTGCTCTTCCGATCTatTCTACTATTCTTTCCCCTGCACTGT	CAAGCAGAAGACGGCATACGAGATAGGTCGCAGTGACTGGAGTTCAGACGTGTGCTCTTCCGATCTatTCTACTATTCTTTCCCCTGCACTGT	CAAGCAGAAGACGGCATACGAGAT	AGGTCGCA	GTGACTGGAGTTCAGACGTGTGCTCTTCCGATCT	at	TCTACTATTCTTTCCCCTGCACTGT
		example
	Forward Illumina primers
	Primer no	Illumina F (P5 & Illumina seq)	Stagger	Barcode F	Priming site		Concat COMPLETE PRIMER F
	F01	AATGATACGGCGACCACCGAGATCTACACTCTTTCCCTACACGACGCTCTTCCGATCT	t	AAGTAGAG	tcttgtggaaaggacgaaacaccg		AATGATACGGCGACCACCGAGATCTACACTCTTTCCCTACACGACGCTCTTCCGATCTtAAGTAGAGtcttgtggaaaggacgaaacaccg
	F02	AATGATACGGCGACCACCGAGATCTACACTCTTTCCCTACACGACGCTCTTCCGATCT	at	ACACGATC	tcttgtggaaaggacgaaacaccg		AATGATACGGCGACCACCGAGATCTACACTCTTTCCCTACACGACGCTCTTCCGATCTatACACGATCtcttgtggaaaggacgaaacaccg
	F03	AATGATACGGCGACCACCGAGATCTACACTCTTTCCCTACACGACGCTCTTCCGATCT	gat	CGCGCGGT	tcttgtggaaaggacgaaacaccg		AATGATACGGCGACCACCGAGATCTACACTCTTTCCCTACACGACGCTCTTCCGATCTgatCGCGCGGTtcttgtggaaaggacgaaacaccg
	F04	AATGATACGGCGACCACCGAGATCTACACTCTTTCCCTACACGACGCTCTTCCGATCT	cgat	CATGATCG	tcttgtggaaaggacgaaacaccg		AATGATACGGCGACCACCGAGATCTACACTCTTTCCCTACACGACGCTCTTCCGATCTcgatCATGATCGtcttgtggaaaggacgaaacaccg
	F05	AATGATACGGCGACCACCGAGATCTACACTCTTTCCCTACACGACGCTCTTCCGATCT	tcgat	CGTTACCA	tcttgtggaaaggacgaaacaccg		AATGATACGGCGACCACCGAGATCTACACTCTTTCCCTACACGACGCTCTTCCGATCTtcgatCGTTACCAtcttgtggaaaggacgaaacaccg
	F06	AATGATACGGCGACCACCGAGATCTACACTCTTTCCCTACACGACGCTCTTCCGATCT	atcgat	TCCTTGGT	tcttgtggaaaggacgaaacaccg		AATGATACGGCGACCACCGAGATCTACACTCTTTCCCTACACGACGCTCTTCCGATCTatcgatTCCTTGGTtcttgtggaaaggacgaaacaccg
	Reverse Illumina primers
	Primer no	Illumina P7	Barcode R	Illumina seq R	Stagger	Priming site	Concat COMPLETE PRIMER R
	GeCKOv2 R01	CAAGCAGAAGACGGCATACGAGAT	AAGTAGAG	GTGACTGGAGTTCAGACGTGTGCTCTTCCGATCT	t	CCAATTCCCACTCCTTTCAAGACCT	CAAGCAGAAGACGGCATACGAGATAAGTAGAG GTGACTGGAGTTCAGACGTGTGCTCTTCCGATCTtCCAATTCCCACTCCTTTCAAGACCT
	GeCKOv2 R02	CAAGCAGAAGACGGCATACGAGAT	ACACGATC	GTGACTGGAGTTCAGACGTGTGCTCTTCCGATCT	at	CCAATTCCCACTCCTTTCAAGACCT	CAAGCAGAAGACGGCATACGAGATACACGATCGTGACTGGAGTTCAGACGTGTGCTCTTCCGATCTatCCAATTCCCACTCCTTTCAAGACCT
	R01	CAAGCAGAAGACGGCATACGAGAT	AAGTAGAG	GTGACTGGAGTTCAGACGTGTGCTCTTCCGATCT	t	TCTACTATTCTTTCCCCTGCACTGT	CAAGCAGAAGACGGCATACGAGATAAGTAGAG GTGACTGGAGTTCAGACGTGTGCTCTTCCGATCTtTCTACTATTCTTTCCCCTGCACTGT
	R02	CAAGCAGAAGACGGCATACGAGAT	ACACGATC	GTGACTGGAGTTCAGACGTGTGCTCTTCCGATCT	at	TCTACTATTCTTTCCCCTGCACTGT	CAAGCAGAAGACGGCATACGAGATACACGATCGTGACTGGAGTTCAGACGTGTGCTCTTCCGATCTatTCTACTATTCTTTCCCCTGCACTGT

## Sheet: Table S4 qPCR primers
EPAS1	EPAS1 q2F	TTGCTCTGAAAACGAGTCCGA
	EPAS1 q2R	GGTCACCACGGCAATGAAAC
HIF1a	hif1a q1F	GAACGTCGAAAAGAAAAGTCTCG
	hif1a q1R	CCTTATCAAGATGCGAACTCACA
JAK1	JAK1 q1F	CTTTGCCCTGTATGACGAGAAC
	JAK1 q1R	ACCTCATCCGGTAGTGGAGC
JAK2	JAK2 q1F	TCTGGGGAGTATGTTGCAGAA
	JAK2 q1R	AGACATGGTTGGGTGGATACC
STAT3	STAT3 q1F	CAGCAGCTTGACACACGGTA
	STAT3 q1R	AAACACCAAAGTGGCATGTGA
STAT1	STAT1 q1F	CAGCTTGACTCAAAATTCCTGGA
	STAT1 q1R	TGAAGATTACGCTTGCTTTTCCT
CCND1	CCND1 q1F	ACAACGTGGTTACCCTCCC
	CCND1 q1R	AGCAGGAACTGCGGATTCTG
VEGFA	VEGFA q1F	AGGGCAGAATCATCACGAAGT
	VEGFA q1R	AGGGTCTCGATTGGATGGCA
NDRG1	NDRG1 q1F	CTCCTGCAAGAGTTTGATGTCC
	NDRG1 q1F	TCATGCCGATGTCATGGTAGG
Beta-actin	b-actin-QF	CACCAACTGGGACGACAT
	b-actin-QR	ACAGCCTGGATAGCAACG
