# Supplementary material for: Genome-wide CRISPR screen identifies a cytokine-enhancer circuit driving HIF-2α activation in renal cancer
Source: J Clin Invest. 2026 Mar 24;136(10):e201639. doi: 10.1172/JCI201639 (PMC13178659; doi:10.1172/JCI201639)
Supplement: Supporting data values [file jci-136-201639-s010.xlsx]

## Sheet: Figure 1
Figure 1J
	sgCtrl			THOC2 sg1			THOC2 sg2			ALYREF sg1			ALYREF sg2
786-O	0.954893	0.954893	1.09092	0.232535	0.322124	0.345689	0.253648	0.264521	0.302145	0.562314	0.601235	0.514236	0.514236	0.532145	0.601234
A498	0.997681	0.844783	1.15797	0.301254	0.264578	0.251423	0.301245	0.341256	0.298547	0.365487	0.401253	0.412154	0.345216	0.312456	0.341256
HKC8	0.987456	0.982145	1.0304	0.985642	0.951245	0.895246	0.974586	1.02325	0.895623	0.854214	0.801254	0.789564	0.814563	0.754126	0.745623
Figure 1L
	786-O EV			786-O HIF-2α WT
sgCtrl	0.95	1.03	1.02	0.98	1.1	0.96
THOC2 sg1	0.12	0.2	0.15	0.35	0.29	0.37
THOC2 sg2	0.15	0.24	0.21	0.35	0.4	0.36
ALYREF sg1	0.17	0.16	0.23	0.45	0.31	0.29
ALYREF sg2	0.19	0.18	0.21	0.36	0.29	0.39

## Sheet: Figure 2
Figure 2L
	sgCtrl			SOCS3 sg1			SOCS3 sg1
Epas1	0.94964	1.06344	0.986936	2.78271	2.45872	2.41538	2.10412	1.83103	1.678
Figure 2M
	sgCtrl			SOCS3 sg1			SOCS3 sg1
HIF2a	0.908924	1.04395	1.04715	1.84319	1.81578	1.97712	1.77577	1.62518	1.56122
Figure 2N
	sgCtrl			SOCS3 sg1			SOCS3 sg1
HIF2a	1.00482	1.05019	0.945015	6.21765	6.79331	5.74439	5.64397	5.73897	5.71633
Figure 2O
	sgCtrl			SOCS3 sg1			SOCS3 sg2
HIF2a	1.01414	0.931919	1.05389	4.85462	5.56508	5.30879	4.534	4.87136	4.66943
Figure 2P
	sgCtrl			SOCS3 sg1			SOCS3 sg2
HIF2a	0.95535	1.06028	0.984272	2.71527	2.82172	2.82355	1.81651	1.90652	2.01784
Figure 2Q
	sgCtrl			SOCS3 sg1			SOCS3 sg2
HIF2a	1.10127	0.954637	0.944316	4.78137	3.82748	3.66867	8.89574	5.09933	5.64035
Figure 2R
	sgCtrl			SOCS3 sg1			SOCS3 sg2
HIF2a	1.10855	0.910863	0.980567	2.83941	2.37358	2.15782	2.74233	1.68383	2.1385
Figure 2S
	sgCtrl			SOCS3 sg1			SOCS3 sg2
	0.838475	1.16777	0.993849	6.29364	6.18313	5.9501	3.15875	3.32742	3.38287

## Sheet: Supplement Figure 2
Supplement Figure 2C
	sgCtrl			SOCS3 sg1			SOCS3 sg2
0h	0.978915	1.06885	0.952236	5.44431	5.11505	4.90669	4.47457	4.93055	4.38249
2h	0.872971	0.978346	0.86801	4.2923	4.14608	3.94972	3.43049	3.4068	3.29075
8h	0.512308	0.560615	0.484673	2.40897	2.90475	3.02811	2.0445	1.71921	1.66065
16h	0.371581	0.344303	0.301818	1.39934	1.22667	1.16857	0.921304	0.853669	0.791
Supplement Figure 2D
	sgCtrl			SOCS3 sg1			SOCS3 sg2
0h	0.998583	1.00633	0.995084	3.01232	3.29843	3.00302	2.28081	2.42909	2.55085
2h	0.753445	0.841485	0.864494	2.78091	2.45752	2.59905	1.91141	2.01773	1.92729
8h	0.522245	0.39456	0.423216	1.51639	1.63458	1.75582	1.14181	1.04102	1.10286
16h	0.344667	0.297025	0.357492	1.01604	1.05208	1.0363	0.77028	0.68387	0.734893
Supplement Figure 2E
	sgCtrl			SOCS3 sg1			SOCS3 sg2
HIF1a	1.05795	0.930818	1.01131	1.65	1.41985	1.6767	1.71384	1.67181	1.41839
Supplement Figure 2F
	sgCtrl			SOCS3 sg1			SOCS3 sg2
HIF1a	1.04755	0.93596	1.01652	1.84094	1.6818	1.94773	2.64873	2.02939	2.55428
Supplement Figure 2G
	sgctrl								SOCS3sg1								SOCS3sg2
HIF1a	1.09911	0.989848	0.990182	0.961032	1.05599	1.05932	0.902763	0.94175	1.64579	1.48695	1.46876	1.50273	1.4395	1.45499	1.39205	1.55414	1.42815	1.12256	1.20961	1.23436	1.23178	1.28494	0.971383	1.18938
Supplement Figure 2H
	sgCtrl			SOCS3 sg1			SOCS3sg2
HIF1a	0.974641	0.910647	1.11471	1.42744	1.28881	1.38399	1.46354	1.2961	1.25577
Supplement Figure 2I
	sgctrl								SOCS3 sg1								SOCS3 sg2
HIF1a	1.09911	0.989849	0.990183	0.961034	1.05599	1.05932	0.902764	0.941751	1.38394	1.25037	1.23508	1.26364	1.21047	1.22349	1.17057	1.30687	1.71018	1.34424	1.44848	1.47812	1.47503	1.53869	1.16321	1.42425
Supplement Figure 2J
	sgctrl			SOCS3 sg1			SOCS3 sg2
HIF1a	1.02	0.978326	1.00167	1.76382	1.55344	1.58996	1.27427	1.32288	1.47077
Supplement Figure 2K
	sgCtrl			SOCS3 sg1			SOCS3 sg2
HIF1a	1.04313	0.859045	1.09782	1.63462	1.46773	1.48282	1.9007	1.40129	1.71478
Supplement Figure 2L
		sgctrl			SOCS3 sg1			SOCS3 sg2
HKC	VEGFA	1.10011	0.891107	1.00843	2.94666	2.72431	3.12059	2.65166	2.44347	2.8814
	CCND1	0.911055	1.08529	1.00378	0.121315	0.137915	0.126766	0.136093	0.131453	0.150439
	NDRG1	1.14882	0.909878	0.938052	8.27832	7.68169	6.98609	8.22282	6.0603	6.88468
HK-2		sgctrl			SOCS3 sg1			SOCS3 sg2
	VEGFA	1.01272	0.863215	1.12359	3.42739	3.72919	3.63864	2.62441	2.79657	3.15501
	CCND1	1.01891	1.02959	0.951465	1.17848	1.16399	1.2408	1.88692	1.8313	1.61202
	NDRG1	0.911987	1.0188	1.0692	1.51142	1.55539	1.00264	1.31565	1.43775	1.31506
786-O		sgctrl			SOCS3 sg1			SOCS3 sg2
	VEGFA	0.990895	1.02837	0.980874	14.1183	11.9637	12.266	17.3431	18.9694	17.9102
	CCND1	1.02377	0.971657	1.00457	2.58077	2.60298	3.0771	3.35592	3.16616	3.33581
	NDRG1	0.788579	1.14468	1.06676	18.0768	16.6919	15.9062	20.2152	19.2955	18.8551
A498		sgctrl			SOCS3 sg1			SOCS3 sg2
	VEGFA	0.916147	0.962589	1.12138	4.89758	5.22408	4.97666	5.75233	6.15453	5.3319
	CCND1	1.09714	1.02937	0.873501	2.0363	1.96695	1.93728	2.25942	2.80043	3.20812
	NDRG1	1.05527	1.09867	0.846051	11.9053	11.2095	10.3994	12.7691	12.2491	11.4471
XP258		sgCtrl			SOCS3 sg1			SOCS3 sg2
	VEGFA	0.998226	1.00148	1.00027	1.58269	1.80335	1.31828	1.31615	1.29127	1.38141
	CCND1	0.996345	1.06309	0.940574	1.8077	1.62282	1.42469	1.4951	1.46921	1.41513
	NDRG1	0.880388	1.038	1.08164	0.468702	0.44403	0.434013	0.222977	0.192698	0.243182
UMRC2		sgCtrl			SOCS3 sg1			SOCS3 sg2
	VEGFA	0.918571	0.907921	1.17348	2.25647	2.07065	2.10624	1.64838	1.73023	1.6152
	CCND1	1.01747	0.964953	1.0176	2.32049	2.07495	2.10934	1.5918	1.70949	1.72722
	NDRG1	0.921049	0.97933	1.09962	2.02199	1.8829	2.24954	1.4273	1.33656	1.58244
UMRC6		sgCtrl			SOCS3 sg1			SOCS3 sg2
	VEGFA	0.94714	0.916238	1.13665	3.10346	2.79776	2.88003	5.1681	4.29693	4.60076
	CCND1	1.09552	0.8967	1.00763	4.51727	3.81842	4.27594	7.09974	5.34263	6.64895
	NDRG1	1.01311	0.967075	1.01979	0.8883	0.826494	0.910267	1.04736	0.840521	0.96403
Caki-1		sgCtrl			SOCS3 sg1			SOCS3 sg2
	VEGFA	1.0442	0.89868	1.05689	1.96891	1.71364	1.89569	2.22734	1.59805	1.70937
	CCND1	1.15112	0.838979	1.01003	3.07286	2.80892	2.87749	2.48448	2.00643	2.70658
	NDRG1	1.05435	0.926822	1.01881	0.908112	0.889234	0.942033	1.03042	1.06623	0.952585
Supplement Figure 2N
	sgCtrl			SOCS3 sg1			SOCS3 sg2
HIF2a	0.898629	1.0717	1.02967	18.4216	18.2668	18.9771	15.8015	15.306	18.3611
Supplement Figure 2O
		sgCtrl			SOCS3 sg1			SOCS3 sg2
	VEGFA	1.10547	0.925373	0.969154	1.97015	1.84179	1.98906	2.19005	2.36915	2.7393
	CCND1	0.977829	0.956143	1.06603	1.14416	1.18974	1.13135	1.08749	1.20758	1.31934
	NDRG1	1.07853	0.907712	1.01364	2.93169	2.67541	2.67223	3.13379	3.00306	3.43569
Supplement Figure 2P
	sgCtrl			SOCS3 sg1			SOCS3 sg2
HIF1a	1.11048	0.92109	0.968449	1.43607	1.53407	1.55408	1.42122	1.40255	1.67974

## Sheet: Figure 3
Figure 3C
	EV						SOCS3 OE
HIF2a	0.923702	1.01364	1.01442	0.955436	1.02861	1.06437	0.709105	0.735657	0.831148	0.850723	0.853601	0.721605
Figure 3D
	EV						SOCS3 OE
HIF2a	0.894609	1.08623	0.952196	0.900835	1.04923	1.11677	0.545766	0.584932	0.668619	0.559724	0.672918	0.58457
Figure 3H
	EV			SOCS3			SOCS3 + GFP			SOCS3 + HIF-2α
	1.14399	0.920413	0.935601	0.421628	0.491495	0.352369	0.432154	0.32012	0.365214	0.712354	0.754125	0.87451
Figure 3I
	EV			SOCS3			SOCS3 + GFP			SOCS3 + HIF-2α
	1.07191	1.06236	0.868539	0.352247	0.315169	0.567978	0.451247	0.313456	0.520123	0.785421	0.845124	0.814233
Figure 3J
	EV			SOCS3			SOCS3 + GFP			SOCS3 + HIF-2α
	1.06191	1.02236	0.968539	0.952247	1.08152	0.967978	1.02254	0.941251	0.947851	1.03212	0.912547	0.854712
Figure 3M
	EV								SOCS3 OE
	0.74	0.47	0.4	0.38	0.35	0.27	0.2	0.17	0.17	0.16	0.1	0.09	0.06	0.07	0.1	0.04
Figure 3N
	EV								SOCS3
W4	45.5625	0.5	87.808	32	89.7031	21.4375	97.556	21.4375	7.8125	2.916	7.8125	4	41.1564	0.5	0.5	17.9685
W5	49.3056	0.5	150.381	126.818	119.164	150.381	256	102.689	44.6573	15.0401	23.9161	19.1364	92.11	0.5	15.9275	34.209
W6	74.0179	0.5	237.276	354.866	309.235	153.091	150.381	230.945	48.9861	4	4	4	101.131	0.5	0.5	57.7507
W7	87.3384	145.717	352.485	226.492	144.402	200.158	224.727	282.805	52.2436	10.0618	17.9685	44.6573	108.541	0.5	15.7773	80.0515
W8	154.458	329.252	500	292.139	305.98	547.956	297.412	287.965	135.42	66.7164	64.3938	31.7606	140.506	0.5	4	74.8607
W9	262.779	240.024	578.812	467.721	390.615	538.445	352.485	307.062	178.956	101.131	157.911	119.164	182.763	0.5	101.131	148.37
W10	378.029	678.286	821.516	778.431	894.594	748.597	727.21	482.215	267.694	149.709	151.732	185.073	292.139	0.5	4	123.837
Figure 3Q
	SOCS3 (n=10)										EV (n=10)
W1	1.7099	3.1346	2.5413	0.875	1.4346	1.4057	1.0935	1.4419	0.7237	1.3733	1.5479	2.2792	1.0281	2.3069	1.9614	0.7333	2.1374	10.5085	1.4319	2.4262
W2	1.9198	3.3654	1.7431	0.6579	1.0625	0.1594	0.5249	0.9093	0.6017	0.6453	1.6055	6.4134	1.1317	6.3663	2.4589	0.7436	2.2392	8.8136	0.6995	0.5485
W3	1.8642	1.4077	1.4771	1.4737	0.1254	0.1094	0	0.2465	0.7008	0.5927	2.6575	8.9929	2.1317	19.505	5.1208	0.5795	2.3919	6.7288	1.2347	1.2785
W4	5.6975	0.32	1.7431	2.25	0.439	0.1226	0.8854	0.8754	0.8898	1.4467	4.137	14.894	10.9287	22.8713	5.4589	0.7231	5.3435	1.0254	1.3662	3.8608
W5	5.8025	3.4115	2.2936	4.125	1.1846	0.4415	0.8537	0.3541	0.8085	0.96	6.5753	15.6714	25.054	39.4059	4.8309	1.4359	11.1705	18.4746	2.6995	0
W6	6.2346	1.7885	3.789	3.2566	2.2238	0.4217	0.5716	0.9377	0.8475	0.8	9.5616	34.629	25.7019	55.9406	9.6618	3.0769	10.3817	20	5.5399	3.8819
W7	21.049	12.5	17.7267	4.8219	0.8136	0.1941	109.694	1.2055	0.1009	4.1282	30.4414	46.3499	12.5313	23.7288	21.7391	384.615	65.8228	10.6574	4.8523	5.2349
W8	15.5556	13.9231	9.5413	14.7368	5.7267	2.0094	6.3499	12.2663	3.0678	0.2293	85.4795	166.254	171.274	118.812	31.6425	82.5641	93.257	1.322	46.9484	9.1561
W9	26.4198	3.5462	7.3028	17.9605	3.1977	4.3774	6.546	9.4051	2.2881	2.2067	122.192	176.678	153.996	324.752	37.1014	160	64.2494	200	77.9343	10.8439
W10	55.2469	36.8077	0.5147	36.4474	11.1773	7.717	20.0603	16.9405	3.8729	0.27	432.877	321.555	295.896	628.713	70.5314	280.513	93.0025	195.763	284.507	35.2321
Figure 3S
	SOCS3 (n=10)										EV (n=10)
	0.37	0.38	0.25	0.04	0.02	0.03	0.13	0.03	0.12	0.24	1.8	1.11	0.81	1.05	0.71	0.48	1.29	0.81	0.56	0.56
Figure 3V
	SOCS3 (n=10)										EV (n=10)
	6	13.2	20.9	10.9	4	1	2	2.8	2.85	1.18	170	510	1930	24	594	57.9	28.7	38.7	203	1670

## Sheet: Supplement Figure 3
Supplement Figure 3D
	EV							SOCS3 OE
	1.3	0.95	1	0.8	0.67	0.69	0.84	0.8	0.54	0.7	0.4	0.35	0.31	0.21
Supplement Figure 3E
	EV (n=7)							SOCS3 OE (n=7)
W3	45.5625	0.5	202.612	32	0.5	89.7031	21.4375	7.8125	2.916	7.8125	4	41.1564	0.5	7.8125
W4	49.3056	0.5	515.15	126.818	0.5	119.164	150.381	44.6573	15.0401	23.9161	19.1364	92.11	0.5	19.4791
W5	74.0179	0.5	794.662	354.866	62.5	309.235	153.091	48.9861	20.5318	31.5224	4	101.131	8.09714	136.68
W6	87.3384	145.717	1296.97	226.492	87.808	144.402	200.158	52.2436	24.3136	49.6264	44.6573	108.541	21.8071	51.2516
W7	154.458	329.252	1372	292.139	119.164	305.98	547.956	135.42	66.7164	64.3938	31.7606	140.506	24.918	75.2844
W8	262.779	240.024	1644	467.721	246.519	390.615	538.445	267.694	149.709	323.607	185.073	292.139	47.4094	194.508
W9	378.029	678.286	2048	778.431	219.488	894.594	748.597	436.861	223.849	379.275	119.164	182.763	91.6252	431.401
W10	535.3	944.116	1909.18	944.116	265.721	725.286	934.98	307.062	428.688	530.604	219.488	194.508	150.381	428.688
W11	930.433	1556.07	2447.84	1000.19	352.485	750.562	1021.77	470.596	578.812	930.433	265.721	318.028	202.612	546.364

## Sheet: Figure 4
Figure 4C
	DMSO			RUXO 2μM
	1.02092	0.918832	1.06026	0.517509	0.448379	0.600864
Figure 4I
	siCtrl									siJAK1
sgCtrl	1.04302	0.947596	1.00193	0.936105	1.02281	1.09151	0.95325	1.05503	0.948397	0.44746	0.511854	0.499756	0.353258	0.429176	0.422374	0.48872	0.459443	0.435362
SOCS3 sg1	4.32123	4.76732	4.76333	3.22572	4.03741	3.5601	4.90428	3.44208	4.77222	1.71871	1.66546	1.94579	1.15112	1.36482	1.1242	1.52115	1.77069	1.53852
SOCS3 sg2	3.45768	2.95228	2.7414	2.97464	2.40313	3.22524	3.88901	3.87253	3.9749	1.68497	1.35643	1.36468	1.09469	1.32035	1.01663	0.928344	1.70089	1.3838
Figure 4O
	DMSO									Ruxo
sgCtrl	0.877409	1.17835	0.880074	0.841998	1.25934	1.02252	0.812429	1.03329	1.09459	0.382598	0.623484	0.420042	0.454249	0.540695	0.504404	0.503292	0.62299	0.460704
SOCS3 sg1	4.1099	4.50592	3.69053	3.71936	4.55715	3.51254	4.24187	4.91787	4.20313	1.47253	1.52173	1.57919	1.55606	1.89437	1.77664	1.61515	1.92387	1.76688
SOCS3 sg2	3.57107	4.2484	4.10391	3.47007	4.81029	4.3271	3.61225	4.03625	4.1902	1.64003	1.79784	1.67471	1.884	1.59124	1.4523	1.60272	1.58679	1.71097
Figure 4Q
	siCtrl			siJAK1
sgCtrl	1.00636	0.942484	1.05118	0.559653	0.546121	0.501898
SOCS3 sg1	2.28062	2.20531	2.07583	0.606729	0.611485	0.677631
SOCS3 sg2	1.45218	1.47843	1.5192	0.711529	0.690441	0.687005
Figure 4S
	DMSO			Ruxo
sgCtrl	1.03199	0.943081	1.02486	0.364898	0.365733	0.437942
SOCS3 sg1	2.21219	2.26911	2.91224	0.816652	0.882051	0.933316
SOCS3 sg2	1.94077	2.04227	2.29134	0.706154	0.608955	0.859116
Figure 4U
	siCtrl			siJAK1
sgCtrl	0.891561	1.1053	1.00307	0.573488	0.472292	0.51329
SOCS3 sg1	3.01975	2.91691	2.57472	0.96891	0.803553	0.734267
SOCS3 sg2	2.15408	2.23007	2.03792	0.863888	0.668466	0.752033
Figure 4W
	PBS							RUXO
	0.46	0.47	0.42	0.4	0.37	0.25	0.27	0.33	0.28	0.23	0.16	0.13	0.09	0.07
Figure 4X
	PBS							RUXO
W4	19.652	4	13.5	61.012	15.6279	22.3694	86.8706	0.5	0.5	0.5	0.5	34.9673	4	4
W5	137.312	69.4959	88.7522	473.483	61.3817	184.301	190.539	0.5	4	0.5	4	120.902	4	28.3116
W6	338.418	181.997	141.15	512.096	331.527	485.149	498.502	0.5	0.5	77.4271	4	186.624	37.5757	67.8984
W7	380.524	252.179	331.527	864	292.139	479.293	491.054	73.599	83.1875	118.014	55.296	122.07	76.9953	113.49
W8	661.877	450.714	390.615	879.208	385.548	633.362	1014.54	66.3255	59.1854	246.519	237.276	297.412	194.508	134.168
W9	721.448	643.957	770.399	1308.33	834.111	840.457	923.642	383.03	185.073	276.694	98.5687	540.023	212.63	282.805
W10	825.7	1372	914.638	990.693	1235.66	503.006	582.126	136.049	172.974	370.609	120.321	672.786	268.684	442.368

## Sheet: Supplement Figure 4
Supplement Figure 4H
	DMSO			Ruxo
sgCtrl	0.970215	0.944766	1.08502	0.524174	0.489233	0.456088
SOCS3 sg1	4.6394	4.2472	4.43158	0.577862	0.545621	0.508139
SOCS3 sg2	4.21288	3.9965	4.27187	0.695612	0.709025	0.570303
Supplement Figure 4J
	0μm			2μm			5μm
786-O	0.985241	1.21023	1.01245	0.521423	0.485214	0.412145	0.324152	0.362145	0.410231
A498	0.997681	0.844783	1.15797	0.679275	0.680725	0.701304	0.453333	0.554638	0.483478
UMRC2	0.954893	0.954893	1.09092	1.07322	1.06993	1.15374	1.31326	1.04813	0.96468
Supplement Figure 4L
	786-O EV			786-O HIF-2α OE
	0.93	1.05	1.02	1.05	0.95	0.98
	0.6	0.57	0.67	0.82	0.93	0.91
Supplement Figure 4N
	Ctrl			Ruxo 2μm			Ruxo 5μm			PT2977 2μm
	0.947523	1.03212	1.0321	0.621423	0.585214	0.412145	0.224152	0.362145	0.210231	1.05412	0.895214	1.12301

## Sheet: Figure 5
Figure 5C
	sgCtrl			SOCS3 sg1			SOCS3 sg2
0μM	0.971517	1.02201	1.00653	8.85191	8.09293	8.99198	7.31972	4.96852	7.00625
0.2μM	0.984048	1.01792	0.997914	9.01075	9.13167	9.48379	6.26484	6.11406	5.89725
0.5μM	0.912884	1.10035	0.986736	4.6686	4.05456	4.80595	3.8947	3.63931	3.30953
1μM	0.929727	0.974333	1.09597	1.56313	1.59096	1.41247	1.04249	0.963942	1.01729
Figure 5H
	siCtrl			siSTAT3
sgCtrl	0.964607	0.814377	1.22082	0.528157	0.520698	0.564853
SOCS3 sg1	6.33869	6.36229	6.5945	2.84735	2.76652	3.04063
SOCS3 sg2	5.52161	5.84657	5.82526	3.88065	3.95041	4.29886
Figure 5N
	siCtrl			siSTAT3
sgCtrl	0.961094	0.879284	1.15955	0.446993	0.368947	0.460358
SOCS3 sg1	4.84457	4.7139	5.46215	0.947307	0.909094	0.961933
SOCS3 sg2	2.31363	2.10167	2.35794	0.805848	0.627384	0.885134
Figure 5O
	siCtrl			siSTAT3
sgCtrl	0.961063	1.01177	1.02716	0.518098	0.587371	0.673046
SOCS3 sg1	2.50101	2.54923	2.84533	1.34194	1.39034	1.43127
SOCS3 sg2	2.22598	2.14712	2.32125	1.21222	1.04051	1.37722
Figure 5P
	siCtrl								siSTAT1								siSTAT1 + siSTAT3
sgCtrl	1.01533	0.95026	0.987025	0.983454	1.05895	0.978463	1.05512	0.971403	1.06955	0.832032	1.09088	0.858054	1.12932	0.971787	1.02244	0.990136	0.745988	0.829864	0.776291	0.618136	0.823286	0.716097	0.873538	0.701834
SOCS3 sg1	2.22503	2.21233	2.09474	2.08619	2.19506	2.04924	2.32537	2.11698	1.59532	1.45221	1.34923	1.26429	1.38426	1.37956	1.46923	1.39553	1.14028	1.05168	1.17999	0.746564	1.0867	1.03345	1.21412	0.92544
SOCS3 sg2	1.67074	1.79781	1.51869	1.71922	1.76989	1.49316	1.57973	1.75325	1.68452	1.55345	1.64711	1.41315	1.79908	1.24823	1.579	1.44436	0.907336	0.832	0.868893	0.807212	0.984908	0.751771	0.922226	0.7899
Figure 5R
	0ng IFNƔ									50ng IFNƔ									50ng IFNƔ +Ruxo
	1.06045	0.904273	1.0601	1.0775	0.973244	1.10751	0.901054	1.11728	0.798588	1.5614	1.39757	1.96059	1.09014	1.3605	1.64499	1.3946	1.23887	1.72206	0.697757	0.680927	0.80342	0.714309	0.66986	0.809124	0.708227	0.590982	0.795503
Figure 5S
	0ng IFNƔ			50ng IFNƔ			50ng IFNƔ + Ruxo
VEGF	0.00716586	0.00648889	0.00665305	0.00558961	0.00490043	0.00625625	0.00588618	0.00609951	0.00611423
CCND1	0.00618331	0.00664434	0.00693125	0.0174267	0.0181127	0.0173933	0.00717873	0.00855864	0.00701691
NDRG1	0.0344317	0.0310583	0.0291484	0.0518662	0.0555033	0.0478699	0.0343432	0.0314488	0.0267728

## Sheet: Supplement Figure 5
Supplement Figure 5A
	sgCtrl			SOCS3 sg1			SOCS3 sg2
0μM	1.05795	0.930818	1.01131	1.65	1.41985	1.6767	1.71384	1.67181	1.41839
0.2μM	1.00919	0.989036	1.18472	1.87555	1.89487	2.2345	1.9693	1.88158	1.57031
0.5μM	0.872275	0.94114	0.968182	2.02153	1.80917	1.87638	2.09591	1.92874	1.7266
1μM	0.836661	0.801844	0.938755	1.42242	1.40138	1.16763	1.17429	1.15614	1.08643
Supplement Figure 5B
	sgCtrl			SOCS3 sg1			SOCS3 sg2
0μM	1.08966	0.922358	0.988072	5.07675	5.87962	6.47113	4.40892	4.09834	4.19498
0.2μM	0.796606	0.982185	0.914478	6.11705	6.77985	6.30781	3.4858	3.87337	3.50437
0.5μM	1.16783	1.40768	1.29104	4.66436	4.00572	4.41601	2.80595	2.90905	2.28393
1μM	2.38683	3.27544	3.69747	2.56011	2.68496	2.62907	1.75305	1.97527	1.87134
Supplement Figure 5C
	sgCtrl			SOCS3 sg1			SOCS3 sg2
0μM	1.05123	0.996022	0.952153	4.30564	3.79959	3.7797	3.41486	2.82166	2.81249
0.2μM	0.926704	0.932271	1.03345	3.41435	3.39025	3.56362	2.80135	2.65997	2.79142
0.5μM	1.02887	1.30636	1.38937	3.07936	2.76664	3.12255	2.17539	2.07235	1.82632
1μM	1.77046	2.10321	2.237	1.89621	1.84939	1.65973	1.19427	1.186	1.30129
Supplement Figure 5D
	sgCtrl			SOCS3 sg1			SOCS3 sg2
0μM	0.0658903	0.0495364	0.0571674	0.0842325	0.0803416	0.0821235	0.0578314	0.0583983	0.0658089
0.2μM	0.0607984	0.0592987	0.0614453	0.101419	0.0898546	0.0999176	0.0549245	0.0557254	0.0624254
0.5μM	0.0679651	0.0675343	0.066397	0.0941011	0.0772172	0.0907427	0.06978	0.0621542	0.0567194
1μM	0.0649878	0.0697426	0.0706494	0.0552695	0.0520396	0.0515235	0.0420503	0.0378487	0.0395862

## Sheet: FIgure 6
Figure 6D
	sgctrl			sg1			sg2			sg3			sg4			sg5			sg6			sg7			sg8			sg9			sgmix
	0.126722	0.154943	0.142624	0.144794	0.140831	0.159874	0.0883955	0.0852722	0.0881381	0.060649	0.0594316	0.0636326	0.076502	0.075049	0.0632272	0.0740261	0.077112	0.0777725	0.0572472	0.0589123	0.0551754	0.126827	0.138482	0.13733	0.0755365	0.0779188	0.0828409	0.0944167	0.101529	0.103385	0.0482265	0.0588029	0.0581737
Figure 6F
	sgctrl			sg1			sg2			sg3			sg4			sg5			sg6			sg7			sg8			sg9
	0.954893	0.954893	1.09092	0.865241	0.956235	1.20321	0.745125	0.965241	0.985234	0.321024	0.365412	0.452135	0.854123	0.785412	0.814235	0.295312	0.278541	0.352141	0.312024	0.256412	0.395412	0.985412	0.865421	0.963214	0.412125	0.398541	0.321245	0.425643	0.523145	0.502132
Figure 6I
	sgCtrl			sg3			sg5			sg8			sg9
SOCS3 + GFP	0.964893	0.944893	1.09092	0.421024	0.505412	0.352135	0.385312	0.398541	0.282141	0.312125	0.328541	0.391245	0.225643	0.323145	0.352132
SOCS3 + HIF-2α	1.08231	1.04232	1.03021	0.984512	0.965478	0.912035	0.694521	0.795142	0.785214	0.812035	0.765231	0.741235	0.641256	0.795124	0.774512
